# Supplementary material for: Influence of Plasmodium falciparum Calcium-Dependent Protein Kinase 5 (PfCDPK5) on the Late Schizont Stage Phosphoproteome
Source: mSphere. 2020 Jan 8;5(1):e00921-19. doi: 10.1128/mSphere.00921-19 (PMC6952208; doi:10.1128/mSphere.00921-19)
Supplement: DATA SET S1 [file mSphere.00921-19-sd001.xlsx]

## Sheet: Unnormalized Data
Modified sequence	Leading Razor Protein	Plus sample A	Plus sample B	Plus sample C.1	Plus sample C.2	Plus sample C.3	Minus sample A	Minus sample B	Minus sample C.1	Minus sample C.2	Minus sample C.3
_SGS(ph)TVFHNFR_	PF3D7_0102200	77678000	195220000	42645000	277920000	1079800000	0	503910000	582310000	511920000	267600000
_SGST(ph)VFHNFR_	PF3D7_0102200	0	0	860360000	0	0	0	0	0	0	0
_AS(ph)ITNSAINYYDTVK_	PF3D7_0102200	0	23968000	185100000	460680000	752550000	0	54606000	601910000	679370000	691490000
_YLNLEEYRR_	PF3D7_0102200	90985000	134070000	16318000	31129000	27978000	0	249120000	66766000	74665000	84008000
_ASITNS(ph)AINYYDTVK_	PF3D7_0102200	2673700	3178700	105020000	114610000	172510000	0	9933700	247420000	206200000	155250000
_AS(ph)ITNS(ph)AINYYDTVK_	PF3D7_0102200	0	0	0	34240000	54910000	0	0	93990000	192160000	129140000
_LIDQGGENLEER_	PF3D7_0102200	8916400	11425000	46110000	22088000	147190000	3917700	53209000	148300000	159420000	26599000
_VLFDYNEK_	PF3D7_0102200	0	12008000	37525000	10230000	48319000	0	18740000	96003000	46725000	18561000
_FDIPILESLR_	PF3D7_0102200	0	0	6070700	25970000	54272000	0	0	47494000	30990000	62828000
_YLNLEEYR_	PF3D7_0102200	0	0	0	15892000	31049000	0	4392300	45261000	23125000	43534000
_NISDLSYTDQK_	PF3D7_0102200	0	1779300	11098000	0	21441000	0	0	31469000	6964400	0
_MQTLWDEIMDINKR_	PF3D7_0102200	0	0	0	9543200	3766900	0	0	19748000	14669000	26881000
_GWLCCGGGDIETVEPQQEEPVQTVQEQQVNEYGDILPSLR_	PF3D7_0102200	0	0	0	9882100	0	0	0	9352000	26671000	21068000
_IMNSDISSFK_	PF3D7_0102200	0	2219800	0	0	0	0	0	24987000	16671000	6551100
_YSNNYEAIPHISEFNPLIVDK_	PF3D7_0102200	0	0	0	0	0	0	0	19183000	9988300	21868000
_ASITNSAINYYDTVK_	PF3D7_0102200	0	0	0	0	0	0	0	17035000	0	19324000
_DFTGTPQIVTLLR_	PF3D7_0102200	0	0	0	0	6815500	0	0	12468000	4595400	18417000
_MQTLWDEIMDINK_	PF3D7_0102200	0	0	0	5954600	0	0	0	10229000	12685000	16690000
_FKDFTGTPQIVTLLR_	PF3D7_0102200	0	900680	0	3220200	5677400	0	0	8930800	8336800	15408000
_SGSTVFHNFR_	PF3D7_0102200	2391100	8918000	0	0	0	2100800	14808000	0	0	0
_FMTDVNR_	PF3D7_0102200	2582900	6408300	6552400	0	0	2139600	14636000	0	0	0
_KVNEAYQVLGDIDK_	PF3D7_0102200	0	0	2791500	5082900	10868000	0	0	13802000	9968200	0
_NISDLSYTDQKEILEK_	PF3D7_0102200	0	0	0	0	6576300	0	0	7455500	11234000	13206000
_LTVLNQIAWK_	PF3D7_0102200	0	0	0	1836200	3627700	0	0	10407000	5022000	5903300
_WNVPIITK_	PF3D7_0102200	0	0	0	3408100	5200100	0	0	8223300	3649300	10072000
_ALSNQIQYSCR_	PF3D7_0102200	0	4297200	0	0	0	0	9070100	0	0	0
_EAHVSEYLLNILQPCIAGDSK_	PF3D7_0102200	0	0	0	2919800	3069000	0	0	7284500	8566400	8056900
_DGVYLDHETSDALYTDEDLLFDLEK_	PF3D7_0102200	0	0	0	0	0	0	0	7659500	0	0
_KMQT(ph)LWDEIMDINKR_	PF3D7_0102200	0	0	0	7493100	4786000	0	0	6620500	5541200	0
_M(ox)QTLWDEIMDINKR_	PF3D7_0102200	0	0	0	0	3263900	0	0	0	6561500	6351800
_M(ox)QTLWDEIMDINK_	PF3D7_0102200	0	0	0	1438400	2484100	0	0	0	0	0
_EDPIASETEVVSEPEDSSR_	PF3D7_0102500	7343600	0	0	0	11773000	0	0	35448000	44497000	55898000
_SNDQEDATDDVVENSR_	PF3D7_0102500	0	0	0	0	0	0	0	27162000	16697000	0
_IESNEQDVQSTPPEDTPTVEGK_	PF3D7_0102500	0	0	0	0	0	0	0	20314000	12936000	15847000
_DEKDFDQIASDR_	PF3D7_0102500	0	1131700	0	0	0	3080100	5494100	13838000	17840000	8134300
_IDELENMPQFFR_	PF3D7_0102500	0	0	0	0	0	0	0	5599200	9329900	9661100
_DASKDREEILNR_	PF3D7_0102500	0	0	2747500	0	0	0	0	0	8437200	2382400
_NKDLLETCSEDKR_	PF3D7_0102500	2432800	2860800	0	0	0	2909800	7838400	0	0	0
_FIENEKDDKEDK_	PF3D7_0102500	4086400	3840500	0	0	0	2178900	4965200	0	0	0
_NKS(ph)SENIQSNNVSMISK_	PF3D7_0103200	183460000	229710000	1222300000	955690000	1170100000	101470000	362830000	1184200000	811940000	255370000
_NKS(ph)SENIQSNNVSM(ox)ISK_	PF3D7_0103200	63253000	136160000	679130000	53477000	434280000	31856000	410220000	607340000	50470000	4400400
_NKSS(ph)ENIQSNNVSMISK_	PF3D7_0103200	0	0	0	0	39318000	0	0	0	0	467880000
_S(ph)SENIQSNNVSMISK_	PF3D7_0103200	0	0	286930000	0	250440000	0	30485000	9626500	158140000	114260000
_SSENIQS(ph)NNVSMISK_	PF3D7_0103200	0	0	0	192380000	0	0	0	206290000	0	0
_S(ph)SENIQSNNVSM(ox)ISK_	PF3D7_0103200	4163400	4723600	146510000	0	93714000	1559900	68007000	88571000	28766000	0
_NKSS(ph)ENIQSNNVSM(ox)ISK_	PF3D7_0103200	0	0	0	105840000	0	0	0	0	0	0
_CIEYNGS(ph)NDLCEVEK_	PF3D7_0103200	0	0	63506000	0	85700000	0	0	71983000	27225000	0
_SS(ph)ENIQSNNVSM(ox)ISK_	PF3D7_0103200	0	0	0	64009000	0	0	0	0	0	0
_YSLLFPLK_	PF3D7_0103200	0	0	7182800	6385600	9858400	0	0	18125000	2770100	7478700
_ISDCFEESNKK_	PF3D7_0103200	4470200	4344900	8491800	0	0	1597200	15625000	0	0	2500500
_SSENIQSNNVS(ph)MISK_	PF3D7_0103200	0	0	0	12247000	0	0	0	0	0	0
_NLFHTHTQHHK_	PF3D7_0103900	0	0	0	0	0	0	4765300	0	0	0
_DDTLLDENTPFPLLER_	PF3D7_0104100	0	0	3919700	11183000	8811100	0	0	33706000	19948000	30687000
_SQDTIYEVYQK_	PF3D7_0104200	0	0	8168000	0	0	0	0	27043000	0	0
_TVGTVVDLSK_	PF3D7_0104200	0	5106500	9527100	0	3542900	0	11989000	15306000	0	1504200
_INVNNFILQSEK_	PF3D7_0104200	0	5514500	2826100	0	3255300	0	0	9916000	4695100	8020400
_IFGIFFNKD_	PF3D7_0104200	0	0	0	3373300	2500800	0	0	5483300	4140300	5416600
_NEQNAWHAHSLK_	PF3D7_0104200	0	0	5401400	0	0	0	0	0	0	0
_FLPS(ph)DQAFHYDNR_	PF3D7_0104300	0	0	9104900	22828000	20114000	0	0	30087000	47883000	64678000
_KQNIQDWS(ph)S(ph)YTK_	PF3D7_0104300	0	0	56897000	34166000	22103000	0	0	52524000	17163000	0
_NHSDS(ph)INNSINYNDIHR_	PF3D7_0104300	0	0	0	0	11442000	0	0	0	41646000	0
_NHS(ph)DSINNSINYNDIHR_	PF3D7_0104300	0	0	0	0	0	0	0	0	0	30285000
_YSPS(ph)DHEKQNSFIK_	PF3D7_0104300	0	0	0	0	4662200	0	7032000	7571900	15728000	0
_YFEQEYGS(ph)DQHDQR_	PF3D7_0104300	0	0	0	0	0	0	0	11003000	10037000	1093100
_GLEFFS(ph)NNFFHIK_	PF3D7_0104300	0	0	0	5517100	2032600	0	0	0	2804600	1878200
_SRSS(ph)NNIYTNEEDEFHFK_	PF3D7_0104800	0	0	0	0	0	0	0	345360000	0	109660000
_SRS(ph)SNNIYTNEEDEFHFK_	PF3D7_0104800	0	0	25742000	13427000	289390000	0	0	16455000	29237000	22685000
_S(ph)RSSNNIYTNEEDEFHFK_	PF3D7_0104800	9285500	12039000	138240000	227330000	0	0	47288000	0	114080000	0
_SIDS(ph)NKNILHDEEDFHKK_	PF3D7_0104800	0	0	44838000	133110000	43301000	0	0	109870000	0	28407000
_S(ph)RS(ph)SNNIYTNEEDEFHFK_	PF3D7_0104800	0	0	0	21320000	24995000	0	0	35521000	14543000	12650000
_DKS(ph)IDS(ph)NKNILHDEEDFHK_	PF3D7_0104800	0	0	0	32325000	29274000	0	0	23411000	0	23041000
_S(ph)SNNIYTNEEDEFHFK_	PF3D7_0104800	0	0	18066000	23021000	25460000	0	0	28731000	7227000	9011700
_KNT(ph)KISDQSTVK_	PF3D7_0104800	0	9666500	0	0	0	0	0	0	0	0
_NILHDEEDFHKK_	PF3D7_0104800	0	0	6633000	1729100	0	0	0	0	0	0
_FINIIEEIENR_	PF3D7_0105200	0	0	0	5247000	4132400	0	0	3421300	0	0
_SRS(ph)ENFHCR_	PF3D7_0105700	3998600	3267500	0	0	0	1722900	6475600	0	0	0
_KYS(ph)PTIQTQLYK_	PF3D7_0105800	8965100	16181000	67597000	90073000	110640000	0	24189000	78428000	47467000	73238000
_IGLRNS(ph)VDES(ph)IKK_	PF3D7_0105800	3026800	2369100	0	19051000	14169000	0	2831800	16883000	7908100	0
_EMKS(ph)NENTIISR_	PF3D7_0106300	13504000	8433000	403330000	48396000	80436000	5663900	121370000	415960000	74815000	4270400
_NIPLKEMKS(ph)NENTIISR_	PF3D7_0106300	0	4270100	62517000	75827000	38532000	0	51354000	199400000	243380000	209740000
_NIPLKEM(ox)KS(ph)NENTIISR_	PF3D7_0106300	0	7177500	82065000	72313000	26997000	0	75822000	179620000	60459000	34021000
_SNENTIISRGS(ph)K_	PF3D7_0106300	0	24409000	13639000	0	0	3360400	158130000	0	0	4691000
_EMKS(ph)NENTIISRGS(ph)K_	PF3D7_0106300	0	0	11288000	8203200	0	0	12304000	100640000	0	1140300
_EM(ox)KS(ph)NENTIISR_	PF3D7_0106300	18900000	12114000	56820000	0	0	11680000	83527000	0	0	0
_EASDIVLADDNFNTIVEAIK_	PF3D7_0106300	0	0	0	24685000	18825000	0	0	80404000	20862000	52775000
_SNENTIIS(ph)RGSK_	PF3D7_0106300	20666000	19276000	10896000	1203800	0	0	76812000	2845800	0	5716500
_FFSS(ph)KNDNSHITSTLNENDK_	PF3D7_0106300	0	0	51058000	47245000	34958000	0	0	69338000	65918000	70287000
_EFEDFSLEK_	PF3D7_0106300	0	0	17469000	17349000	28039000	0	0	52368000	24808000	37835000
_YGLNELEVEK_	PF3D7_0106300	0	0	10262000	9674400	12939000	0	0	44614000	11910000	22157000
_EMKS(ph)NENTIIS(ph)RGSK_	PF3D7_0106300	0	0	0	0	15761000	0	0	0	43886000	0
_NAHTYDVEDVLK_	PF3D7_0106300	0	0	4751800	0	10288000	0	0	31751000	8467000	14822000
_S(ph)NENTIISR_	PF3D7_0106300	0	3551800	0	1176400	0	0	25460000	0	0	0
_VEQSMLTGESCSVDK_	PF3D7_0106300	0	0	5842500	0	6399700	0	0	21962000	8264700	0
_FEIWDTAGQER_	PF3D7_0106800	0	0	12899000	16282000	13835000	0	0	16067000	6946800	13322000
_DGDGEINEEEFMR_	PF3D7_0107000	0	0	31635000	69161000	87256000	0	0	48642000	12781000	11687000
_ELGENITDEEIQEMIDEADR_	PF3D7_0107000	0	0	2928700	45143000	36692000	0	0	38177000	16609000	18220000
_NELNEEQKLEIK_	PF3D7_0107000	1757400	2865900	17123000	26176000	32554000	0	4074900	31330000	7674600	0
_DGDGEINEEEFM(ox)R_	PF3D7_0107000	0	0	7286400	15483000	26859000	0	0	9677200	0	0
_IISDVDKDGSGTIDFNDFLDIMTIK_	PF3D7_0107000	0	0	0	10723000	6079600	0	0	10876000	6441000	6313700
_DGAIINNRPS(ph)S(ph)DEEYKEEK_	PF3D7_0107500	0	0	0	140790000	181660000	0	0	128410000	94341000	127160000
_NIYLLSS(ph)HDNALFYK_	PF3D7_0107500	0	0	4770600	90045000	60594000	0	0	105290000	113940000	108080000
_DGAIINNRPSS(ph)DEEYKEEK_	PF3D7_0107500	0	0	69433000	88504000	94055000	0	0	0	56765000	3521800
_IVS(ph)MEDVK_	PF3D7_0107500	0	0	89154000	13226000	48103000	0	7204000	80615000	31967000	4638000
_DGAIINNRPS(ph)SDEEYKEEK_	PF3D7_0107500	0	0	0	0	0	0	0	86000000	0	0
_SSGYDS(ph)SYNDLQSSSLPNPSSNEVLNK_	PF3D7_0107500	0	0	36166000	27811000	50479000	0	0	0	51026000	61084000
_SSGYDSS(ph)YNDLQSSSLPNPSSNEVLNK_	PF3D7_0107500	0	0	0	11121000	21158000	0	0	45898000	13882000	18417000
_FYNLDDIIQDEETNDDNDPFIR_	PF3D7_0107500	0	0	0	0	0	0	0	0	18266000	35600000
_NIYLLS(ph)SHDNALFYK_	PF3D7_0107500	0	0	0	0	34996000	0	0	0	12934000	0
_DLS(ph)LEVK_	PF3D7_0107500	0	0	26033000	10730000	21535000	0	0	20515000	9775600	5169600
_NILLS(ph)SNEINNNSNNTNK_	PF3D7_0107500	0	0	18802000	0	12546000	0	0	14559000	0	0
_EAASSFLYSDLTDR_	PF3D7_0107500	0	0	15893000	0	14306000	0	0	14422000	0	10897000
_HYVDEEGEK_	PF3D7_0108000	3564700	5601600	0	0	0	0	11281000	0	0	0
_LGANTFTTVSTK_	PF3D7_0108000	0	0	0	0	2123000	0	0	0	3693600	4201800
_KGS(ph)EVVPNNQYYNLGEYNK_	PF3D7_0108300	0	0	10288000	19831000	11231000	0	7277200	25308000	50222000	70386000
_SFS(ph)NIASDMYNK_	PF3D7_0108300	0	0	10471000	15916000	16117000	0	0	23715000	58915000	51662000
_ISDDM(ox)LNNS(ph)NDIKK_	PF3D7_0108300	0	0	5931400	7034700	0	0	22709000	0	0	0
_S(ph)FSNDNVNNMCNVDK_	PF3D7_0108300	0	0	8599900	0	15182000	0	0	0	20129000	14146000
_KGGS(ph)IMNFGDVDNNTTCAMNK_	PF3D7_0108300	0	0	0	7772900	6501900	0	0	0	15497000	17007000
_NDFVS(ph)LEGVLDKNEK_	PF3D7_0108300	0	0	0	0	0	0	0	0	16639000	16224000
_NMKEDELLKEHHLYLK_	PF3D7_0108300	0	0	0	6330600	0	0	0	13572000	0	0
_GGS(ph)IMNFGDVDNNTTCAMNK_	PF3D7_0108300	0	0	0	13433000	0	0	0	0	8233000	11244000
_KIDTENNAINILNFS(ph)NDLEKK_	PF3D7_0108300	0	0	0	10578000	9466900	0	0	9024600	9244900	0
_LDS(ph)SKLGNK_	PF3D7_0108300	0	1921000	244260	0	0	0	0	0	0	0
_IPDLVT(ph)DENEKTNVEETQPVENVNNVNDDVRK_	PF3D7_0108500	0	0	0	17601000	0	0	0	15952000	90615000	107670000
_IPDLVTDENEK_	PF3D7_0108500	1584900	0	4530000	0	15503000	0	3150100	24224000	61797000	11408000
_IPDLVT(ph)DENEKTNVEETQPVENVNNVNDDVR_	PF3D7_0108500	0	0	0	0	0	0	0	0	42903000	28795000
_IPDLVTDENEKTNVEETQPVENVNNVNDDVRK_	PF3D7_0108500	0	0	0	0	0	0	0	0	31324000	36331000
_NFAS(ph)INEYPYVDIK_	PF3D7_0108700	0	0	13612000	56093000	37377000	0	0	42112000	28175000	37605000
_AGDPFLHNQEGS(ph)FSYAPPPYQGVENSSNK_	PF3D7_0108700	0	0	21646000	43610000	53588000	0	0	35630000	0	55427000
_AGDPFLHNQEGSFS(ph)YAPPPYQGVENSSNK_	PF3D7_0108700	0	0	0	0	0	0	0	0	35777000	0
_KHDKEDFLIFEK_	PF3D7_0108700	3891200	5691000	6394800	22354000	0	0	14483000	29878000	0	0
_KQDYGHVT(ph)NTLK_	PF3D7_0108700	0	1128500	19838000	2690900	0	0	0	1318600	0	2067900
_VTNHDTEQS(ph)VENKLDEDKLK_	PF3D7_0108700	0	0	5779600	11761000	0	0	0	0	11173000	13417000
_NEDIIDNEKDDNV_	PF3D7_0108800	0	0	0	14724000	15319000	0	0	20772000	0	0
_VDPYECT(ph)DPEEEFKPYEVTK_	PF3D7_0109000	0	0	88082000	233430000	218890000	0	0	527410000	874850000	957130000
_TVFNFDQENYNQDM_	PF3D7_0109000	5442200	6538200	34396000	59618000	61566000	3402700	0	172010000	131380000	177120000
_S(ph)KGEANSEWSNAFVTR_	PF3D7_0109000	0	0	55101000	92107000	57771000	0	0	82799000	104800000	126300000
_VDPYECTDPEEEFKPYEVTK_	PF3D7_0109000	4238400	7518200	18823000	52102000	60644000	0	12098000	120940000	75225000	92574000
_TVFNFDQENYNQDM(ox)_	PF3D7_0109000	0	0	27561000	14826000	21537000	0	0	46255000	40960000	29786000
_SKGEANSEWS(ph)NAFVTR_	PF3D7_0109000	0	0	9930800	11687000	13686000	0	0	24622000	23441000	33916000
_SKGEANSEWSNAFVTR_	PF3D7_0109000	0	5712900	15308000	10957000	15311000	0	5322000	24355000	9124100	15301000
_GEANSEWS(ph)NAFVTR_	PF3D7_0109000	0	0	0	0	5772700	0	0	11645000	14127000	11674000
_NKQEEEEGNKLQEELYK_	PF3D7_0110400	0	0	0	22588000	23261000	0	0	0	6995200	15726000
_TIKEEDDKDDDNDDDEEEEK_	PF3D7_0110400	9214800	0	0	0	0	1477400	4958900	0	0	0
_NLHEFIDDKS(ph)TEGNDEKR_	PF3D7_0110500	0	0	27246000	68496000	86976000	0	0	59461000	46383000	39624000
_DVDIDELGDIINIGPENK_	PF3D7_0110600	0	0	0	0	6773900	0	0	17875000	13502000	18946000
_GSIINDS(ph)TSFLFLR_	PF3D7_0110600	0	0	0	17698000	0	0	0	0	0	0
_GSIINDSTS(ph)FLFLR_	PF3D7_0110600	0	0	0	0	6864100	0	0	17070000	0	0
_EMHEDEKWDHTNINEDKNVEK_	PF3D7_0110600	0	0	0	14559000	16365000	0	0	16676000	0	3831600
_GSIINDST(ph)SFLFLR_	PF3D7_0110600	0	0	0	0	0	0	0	0	16466000	4588800
_DDDTLS(ph)ALEK_	PF3D7_0110600	0	0	0	8538800	0	0	0	0	13781000	5335700
_TFLVNQAVFFT(ph)PK_	PF3D7_0111400	0	0	0	21030000	10435000	0	0	0	7738200	0
_FDFTHISAGDCLR_	PF3D7_0111500	2250700	7268600	0	0	4756900	0	9258700	0	7734200	10907000
_KKQEHNELNDQGESGVEK_	PF3D7_0111500	4419800	4441000	0	0	0	1585000	6441600	0	0	0
_NINIHS(ph)DYQSIEK_	PF3D7_0111600	0	0	6279600	0	10294000	0	0	0	6510000	0
_SSS(ph)MPFVK_	PF3D7_0112200	29025000	39961000	378630000	34602000	332340000	0	72782000	372940000	31043000	12424000
_SSS(ph)NMINNPSNFK_	PF3D7_0112200	28624000	43032000	203880000	181890000	280370000	0	85480000	249980000	118730000	74208000
_TFLQNENITS(ph)HDDGTSHNLK_	PF3D7_0112200	0	0	131510000	163660000	210390000	0	0	164830000	94539000	125800000
_SSS(ph)NM(ox)INNPSNFK_	PF3D7_0112200	15504000	20699000	97290000	22377000	58715000	6680500	62130000	54606000	0	0
_SNS(ph)TYNYNSSHIHEK_	PF3D7_0112200	3694200	8556800	50957000	0	0	3365500	8703400	0	0	3694900
_KEEYENIHNSSNSTMS(ph)NEFKEK_	PF3D7_0112200	0	0	22031000	47706000	39448000	0	0	0	0	21715000
_DFLS(ph)IGK_	PF3D7_0112200	0	0	33570000	38983000	46970000	0	0	44689000	18915000	18830000
_KEEYENIHNSSNS(ph)TMSNEFKEK_	PF3D7_0112200	0	0	0	0	0	0	0	44897000	0	0
_NVSLS(ph)SIINSSQDDESK_	PF3D7_0112200	0	0	31923000	40255000	38731000	0	0	39562000	17479000	13421000
_SSS(ph)M(ox)PFVK_	PF3D7_0112200	7486400	14648000	0	0	0	0	35311000	0	0	0
_TQSELSHLLEMDD_	PF3D7_0112200	0	0	9256500	8927600	30813000	0	0	0	10894000	11857000
_NVS(ph)LSSIINSSQDDESK_	PF3D7_0112200	0	0	19275000	23074000	27463000	0	0	16202000	0	0
_KFSS(ph)QTEIDEISR_	PF3D7_0112200	0	0	0	24977000	0	0	14403000	26047000	0	0
_NSSNEHVLHHCNS(ph)NDASEK_	PF3D7_0112200	9784500	12744000	0	0	0	1333800	23322000	0	0	0
_NSSNEHVLHHCNS(ph)NDASEKK_	PF3D7_0112200	0	8695700	0	0	0	424780	22613000	0	0	0
_KKEENSEVMS(ph)LYK_	PF3D7_0113000	0	0	45836000	0	43502000	0	0	44676000	5414700	5904900
_KKEENSEVM(ox)S(ph)LYK_	PF3D7_0113000	0	0	20714000	0	0	0	0	19669000	2216600	0
_EGEHKEEEHKEGEHK_	PF3D7_0113000	420540	2213200	0	0	0	0	0	0	0	0
_HES(ph)LHSYNIK_	PF3D7_0113200	0	15599000	29274000	3255800	7651800	0	52518000	5995500	15480000	0
_EIS(ph)LTVK_	PF3D7_0113200	0	0	14221000	9064800	24187000	0	0	20672000	6344900	6487500
_NS(ph)GLSHMFSSEINK_	PF3D7_0113200	0	0	0	0	15664000	0	0	0	0	14931000
_NQS(ph)ISSNNNNNNNKEEEEECTK_	PF3D7_0113200	0	0	5752500	0	2444700	0	0	0	0	0
_SEEQKQEISEHMK_	PF3D7_0113900	3159100	2972800	7153400	2923000	2927300	2027600	5969400	3041300	3983700	6388500
_IADLYSEK_	PF3D7_0113900	0	1833400	6078300	0	0	0	0	0	0	0
_LYIDSSHDSAKEEK_	PF3D7_0113900	0	0	2343500	0	0	0	5051800	0	1238600	1913400
_IHNDLTHLKK_	PF3D7_0113900	0	0	0	0	0	0	0	0	0	2275100
_DEEET(ph)EEDEKETEVEKK_	PF3D7_0202400	0	0	86714000	24656000	82968000	0	0	15527000	0	7413400
_DEEET(ph)EEDEKETEVEK_	PF3D7_0202400	0	0	64469000	20898000	17169000	0	0	49481000	11446000	3517500
_DEEGTDYEEDTDDSDKDEETKVEEK_	PF3D7_0202400	0	0	0	30447000	26903000	0	0	0	0	3231000
_TDTTNIADIK_	PF3D7_0202400	0	0	11359000	0	0	0	0	0	0	0
_DEEETEEDEKETEVEKK_	PF3D7_0202400	0	0	10612000	8527200	10431000	0	0	11143000	3585400	4933200
_MKDDDYDESLK_	PF3D7_0202400	0	0	10384000	3650900	4014500	313500	3549500	2081200	0	0
_QQQNHNPHHILQEQEK_	PF3D7_0202400	0	0	4450200	1537900	1209000	0	2370200	534860	0	0
_AVNPSISSTMYR_	PF3D7_0202500	0	6621700	30980000	26687000	67223000	0	24538000	285100000	188500000	188570000
_AVNPSIS(ph)STMYR_	PF3D7_0202500	75222000	66668000	112410000	70628000	0	0	0	0	195590000	98279000
_AVNPS(ph)ISSTMYR_	PF3D7_0202500	0	0	19199000	29578000	63485000	0	172490000	94578000	114920000	70168000
_AVNPSISS(ph)TMYR_	PF3D7_0202500	0	0	0	0	0	0	0	141610000	0	0
_AVNPSIS(ph)STM(ox)YR_	PF3D7_0202500	17961000	20044000	16665000	0	0	14175000	82443000	28397000	26910000	0
_AVNPSISSTM(ox)YR_	PF3D7_0202500	0	0	11661000	0	0	0	0	62973000	0	0
_AVNPSISS(ph)TM(ox)YR_	PF3D7_0202500	24804000	11353000	0	0	0	10238000	55459000	0	0	0
_AVNPSIS(ph)STMYRA_	PF3D7_0202500	3701100	3876000	0	0	0	0	14112000	0	0	0
_IINLTSQYS(ph)DAYK_	PF3D7_0203000	17743000	0	0	25068000	0	0	0	20595000	0	0
_VSKES(ph)FNEEDNENNEKR_	PF3D7_0203000	0	0	16717000	0	0	0	3282000	1593300	0	0
_NKNIIM(ox)RHT(ph)NINNK_	PF3D7_0203600	0	0	0	0	0	8160700	0	0	0	0
_GGEIGTSPYITMEER_	PF3D7_0204700	0	0	0	0	0	0	0	79444000	0	0
_IYETDNVDEPLNAIK_	PF3D7_0204700	0	0	24077000	20046000	53729000	0	0	73321000	31252000	49341000
_DICS(ph)ENEGKK_	PF3D7_0204700	9825000	9765700	0	0	0	5733200	16006000	0	0	0
_TKS(ph)SKDICSENEGK_	PF3D7_0204700	12946000	11443000	0	0	0	2242400	0	0	0	0
_QMVKPTVLLS(ph)DC_	PF3D7_0205800	0	0	7868100	18089000	58146000	0	0	0	0	12790000
_DLDVEEPKLPEDVYK_	PF3D7_0205900	0	0	0	12902000	15185000	0	0	9087300	19139000	22592000
_EIAEYIIDTVLEK_	PF3D7_0205900	0	0	0	7333400	7899200	0	0	5114900	17118000	19170000
_VGQAVDIVGQAGKPK_	PF3D7_0205900	0	0	0	0	14696000	0	0	0	8412800	7283900
_HDLINYGHEYIK_	PF3D7_0205900	0	6201800	0	6128900	12648000	0	0	0	7128800	0
_YDDEDEET(ph)IPEKK_	PF3D7_0206200	0	0	13619000	0	0	0	0	6859800	0	0
_SPTAQPEQAENSAPTAEQTESPELQSAPENK_	PF3D7_0206800	41342000	17150000	82958000	240610000	224800000	43692000	32406000	686250000	369450000	320290000
_TTTTTTTTNDAEASTSTSSENPNHK_	PF3D7_0206800	13361000	10528000	76420000	8171700	22780000	7464200	26582000	198280000	15319000	8824900
_SPTAQPEQAENSAPTAEQTESPELQSAPENKGT(ph)GQHGHMHGSR_	PF3D7_0206800	14486000	0	0	0	0	16625000	29406000	0	0	0
_NNHPQNTSDS(ph)QKECTDGNK_	PF3D7_0206800	13961000	0	0	0	0	2636100	14886000	0	0	0
_GKGEVQEPNQANK_	PF3D7_0206800	7971500	11078000	0	0	0	6153000	0	0	0	0
_GTGQHGHMHGSR_	PF3D7_0206800	5366700	5111900	0	0	0	0	0	0	0	0
_GEVQEPNQANK_	PF3D7_0206800	1493800	1922500	0	0	0	1298100	4603300	0	0	0
_GTGQHGHM(ox)HGSR_	PF3D7_0206800	0	59626	0	0	0	0	3639200	0	0	0
_ETQNNSNVQQDSQTK_	PF3D7_0206800	1197500	2096800	0	0	0	656130	2128600	0	0	0
_SPKES(ph)QMVDDK_	PF3D7_0207000	8449500	0	0	0	0	4842700	11893000	0	0	0
_SPKES(ph)QM(ox)VDDK_	PF3D7_0207000	3044900	0	0	0	0	2080700	0	0	0	0
_DLINLEDLDYQFK_	PF3D7_0207500	0	0	0	5322000	6935600	0	0	0	0	6477300
_YDNINETKDEHTCSR_	PF3D7_0207500	3194900	1823600	2258800	0	567970	0	5462600	0	0	0
_AETEDDDEDDYTEYK_	PF3D7_0207600	0	0	129670000	379950000	330050000	0	13097000	89440000	71902000	3373600
_EIKAETEDDDEDDYTEYK_	PF3D7_0207600	0	0	0	46442000	30897000	0	0	0	0	20597000
_ESNTALESAGTSNEVSER_	PF3D7_0207600	0	0	0	0	41067000	0	0	0	19906000	909200
_CFQCALLVEK_	PF3D7_0207600	0	6471500	13710000	16542000	26103000	0	3989700	35555000	8500100	16343000
_FHDNMDAFVK_	PF3D7_0207600	5728000	2245500	19371000	33831000	19675000	0	3701100	24821000	0	0
_YLSEDIVSK_	PF3D7_0207600	0	6481800	28381000	6067000	32126000	1569200	7754400	12900000	9804200	0
_AENVMGYEFSGK_	PF3D7_0207600	0	0	0	18784000	30544000	0	0	0	10909000	19664000
_SYAFNPENYEK_	PF3D7_0207600	6744000	4462600	0	0	27124000	0	6885800	0	0	12770000
_NYAIGSDIPEK_	PF3D7_0207600	0	0	12766000	12218000	24640000	0	0	0	9707200	0
_NVDDWIVNK_	PF3D7_0207600	0	0	8372100	16157000	22557000	0	0	0	0	0
_ASPEFYHNLYFK_	PF3D7_0207600	0	0	0	10466000	21052000	0	0	8187900	6459200	13788000
_ETPFTNILIHAYK_	PF3D7_0207600	0	0	0	9780300	11247000	0	0	6628600	3678700	19203000
_NVDDWIVNKR_	PF3D7_0207600	0	0	10218000	10449000	17099000	0	0	7944500	0	0
_LTESIDNILVK_	PF3D7_0207600	0	0	0	7694900	11578000	0	0	7344900	5203400	9170000
_GYTAYESER_	PF3D7_0207600	0	0	9219900	0	0	0	0	0	0	0
_LEEVDDSLK_	PF3D7_0207600	0	0	8591000	0	0	0	0	0	0	0
_DVDTTGTLDNYGMGNEMDIFNNLK_	PF3D7_0207600	0	0	0	0	7216800	0	0	5726300	0	0
_NLFSEKEDNENNKK_	PF3D7_0207600	0	0	6247300	0	0	0	0	0	0	2872900
_LPS(ph)NGTTGEQGSSTGTVR_	PF3D7_0207600	0	4232300	0	0	0	0	0	0	0	0
_NYINHNEYSYLEYNENK_	PF3D7_0208100.2	335130000	200860000	0	0	0	0	6028700	0	0	0
_FYYNT(ph)DDDTDIINAIK_	PF3D7_0208100.2	0	0	0	65849000	57801000	0	0	61495000	39622000	47673000
_HGDFYNIKS(ph)DDLNNSNIGVR_	PF3D7_0208100.2	0	0	11466000	35893000	57812000	0	0	47838000	0	54284000
_FYYNT(ph)DDDT(ph)DIINAIK_	PF3D7_0208100.2	0	0	0	21689000	13587000	0	0	26304000	31086000	29295000
_SSS(ph)NNDYSFESTIR_	PF3D7_0208100.2	0	0	16704000	20944000	18627000	0	0	22985000	11757000	20361000
_EIYMKEES(ph)DLLNENNDKNK_	PF3D7_0208100.2	0	0	0	0	17580000	0	0	19314000	16451000	19453000
_AIS(ph)ESGFEHPSEVQQETIPAAITGTDILCQAK_	PF3D7_0209800	0	0	0	13680000	83446000	0	0	13859000	73540000	60598000
_FLQNPVEIFIDDEAK_	PF3D7_0209800	0	0	0	13265000	37098000	0	0	0	40068000	35372000
_ILVSTDLFGR_	PF3D7_0209800	6428200	5138400	0	0	10542000	0	0	0	12713000	26135000
_IQHFVLDECDK_	PF3D7_0209800	6073900	8033000	3778600	4662300	15836000	0	17462000	4552100	18975000	22298000
_DFFLKPELLR_	PF3D7_0209800	0	4725100	0	0	5673500	0	12386000	0	11680000	21949000
_EDNIPHIIIGTPGR_	PF3D7_0209800	4632900	0	0	2629600	8818600	0	9200300	3625900	0	18343000
_LHGLLQHYVK_	PF3D7_0209800	0	0	0	0	1777600	0	0	0	855130	10309000
_IQHFVLDECDKCLEK_	PF3D7_0209800	0	0	0	0	0	0	0	0	0	10097000
_IFISTPLK_	PF3D7_0209800	0	3939600	0	0	4508400	0	0	0	0	5966500
_LPTDIEIK_	PF3D7_0210500	4218000	6760000	37747000	42583000	73820000	0	5984900	58870000	13660000	36105000
_KVEVLS(ph)DMDNEENYMNSGDLGPVFK_	PF3D7_0210600	0	0	0	53367000	48720000	0	0	137310000	236610000	91250000
_KKVEVLS(ph)DMDNEENYMNSGDLGPVFK_	PF3D7_0210600	0	0	0	0	0	0	0	35379000	35067000	70773000
_VEVLS(ph)DMDNEENYMNSGDLGPVFK_	PF3D7_0210600	0	0	0	13362000	0	0	0	33904000	44702000	56168000
_NMYNYS(ph)D_	PF3D7_0210600	0	0	0	0	0	0	0	21348000	0	0
_LIDEGKEHFEAIK_	PF3D7_0210600	0	1980300	0	0	0	0	0	0	0	7574900
_IPS(ph)PLKEQK_	PF3D7_0210900	35981000	92342000	0	0	0	0	214710000	0	6258900	0
_IVTSLNKIPS(ph)PLKEQK_	PF3D7_0210900	0	35671000	0	0	0	0	91950000	0	0	13468000
_IMDYLSCPLDDVVDR_	PF3D7_0210900	0	0	0	0	13949000	0	0	14206000	0	30808000
_IVTSLNKIPS(ph)PLK_	PF3D7_0210900	0	10012000	0	0	0	0	29230000	0	0	0
_IVTS(ph)LNKIPSPLK_	PF3D7_0210900	4211100	9520000	0	6227800	3664500	0	18025000	0	0	19101000
_IVT(ph)SLNKIPSPLK_	PF3D7_0210900	0	0	0	0	0	0	0	0	17242000	0
_TGS(ph)FGSR_	PF3D7_0210900	14346000	12697000	0	0	0	4711400	11297000	0	0	0
_IDLNLYDEDVES(ph)DVELF_	PF3D7_0212300	0	0	0	4827700	5342600	0	0	3076200	32582000	38512000
_DEDKHIT(ph)NIKDGDK_	PF3D7_0212400	47269000	15399000	0	0	0	20108000	15457000	0	0	0
_NIDSIFPET(ph)FIDSDKQPAYNFDPIDSINLGSSR_	PF3D7_0212400	0	0	0	0	0	0	0	6577500	0	26958000
_ILNSNMDINNS(ph)NHFLR_	PF3D7_0212400	0	0	0	8276000	0	0	0	10653000	0	16465000
_EGGS(ph)DNIYTSNIK_	PF3D7_0212500	0	0	98746000	59519000	112870000	0	0	139190000	105090000	23238000
_EGAYGENTT(ph)EDLNEDTQEGHK_	PF3D7_0212500	0	0	0	30798000	21904000	0	0	0	14882000	2360300
_SMNDDTKS(ph)VSHYEETK_	PF3D7_0212500	3280400	0	21370000	0	11899000	0	0	26124000	0	0
_EGAYGENT(ph)TEDLNEDTQEGHK_	PF3D7_0212500	0	0	22967000	0	0	0	0	20400000	0	0
_HSDNVYEES(ph)EQDGKQTEGR_	PF3D7_0212500	0	0	10782000	0	0	0	6315500	0	2068400	0
_NIAEAYDVLADEEK_	PF3D7_0213100	2312500	0	0	0	16823000	0	0	0	17474000	22335000
_LAMMWHPDKHNDEK_	PF3D7_0213100	0	1979300	0	0	0	0	7284000	0	5623800	13556000
_S(ph)SFADIQNVVSPPR_	PF3D7_0214100	0	0	9859000	9842600	6209200	0	0	15469000	80286000	76509000
_IKQNEEDIS(ph)GNDEHLLNSSIK_	PF3D7_0214100	0	0	0	0	0	0	0	33688000	74954000	70102000
_IKQNEEDISGNDEHLLNSS(ph)IKGK_	PF3D7_0214100	0	0	0	8679200	0	0	48748000	14407000	0	30920000
_SSFADIQNVVS(ph)PPR_	PF3D7_0214100	0	14948000	14996000	14564000	17791000	0	38554000	14969000	27391000	28012000
_NQSISST(ph)ANLNYQHDNQFNKR_	PF3D7_0214100	6175000	0	0	0	0	0	24885000	0	0	0
_MYTS(ph)TSNIINNNTMNSNFK_	PF3D7_0214100	0	0	0	0	0	0	0	0	0	20772000
_NQS(ph)ISSTANLNYQHDNQFNKR_	PF3D7_0214100	4636300	4224800	0	0	0	0	16608000	0	0	0
_IIS(ph)HFT(ph)NEHNDK_	PF3D7_0214700	0	0	228880000	179400000	150570000	0	0	155920000	104750000	101240000
_DFNKFPFS(ph)SNEQK_	PF3D7_0214700	0	0	23517000	21611000	15368000	0	0	18030000	12532000	13899000
_DFNKFPFSS(ph)NEQK_	PF3D7_0214700	0	0	15972000	12255000	12810000	0	0	15298000	11833000	8406200
_SMILS(ph)KLEK_	PF3D7_0214800	0	0	0	9902900	11049000	0	0	0	21100000	36761000
_WIPFKS(ph)MILSK_	PF3D7_0214800	0	0	0	11570000	5247200	0	0	13270000	7989100	14649000
_SDDHKIEEVK_	PF3D7_0214900	6639500	8105000	0	0	0	2903500	13514000	0	0	0
_SVEILTLR_	PF3D7_0214900	0	0	0	0	3585500	0	0	8901300	0	0
_VLGIDTIGTLYVLPLHEK_	PF3D7_0214900	0	0	0	2030800	1505500	0	0	4062000	1216100	3099000
_NTLKS(ph)TDASLKIPEK_	PF3D7_0215300	0	0	6518800	4444800	7583300	0	5339100	13331000	24104000	27845000
_TDS(ph)VNSNLIK_	PF3D7_0215400	0	1693900	4411300	0	9723800	0	15970000	7218600	0	0
_VSPNIDDEDDIIIEK_	PF3D7_0215700	0	0	16251000	23199000	34263000	0	0	26690000	15453000	18121000
_IKEDDRDHFGK_	PF3D7_0215700	5203800	5224600	0	825590	0	3033100	13919000	0	0	0
_IEIRPQPQYR_	PF3D7_0215700	0	0	0	0	0	0	0	4787800	3228900	0
_SES(ph)LEKNTAITF_	PF3D7_0216600	0	0	15704000	11123000	0	0	0	24646000	20178000	17470000
_LNDM(ox)QKK_	PF3D7_0216700.2	0	0	26816000	0	18363000	0	0	0	6294700	2961100
_IFINNYDMLIK_	PF3D7_0217200	0	13879000	27220000	48842000	110420000	6747800	39710000	164120000	44661000	85147000
_DIYQFIHS(ph)WYHIK_	PF3D7_0217200	20124000	35556000	20488000	146180000	112900000	0	75994000	104860000	71240000	113310000
_KLGS(ph)GAYGEVLLCR_	PF3D7_0217500	51311000	33764000	389250000	591290000	333840000	0	86942000	479480000	410760000	438820000
_IVDFGLSS(ph)FFSK_	PF3D7_0217500	0	0	15541000	258760000	147110000	0	0	242560000	275610000	290220000
_LGS(ph)GAYGEVLLCR_	PF3D7_0217500	0	0	101490000	0	0	0	0	166570000	0	0
_S(ph)FKNELGELK_	PF3D7_0217500	9529900	7298600	107770000	72060000	1048900	0	11687000	0	109980000	116500000
_TLCGALS(ph)NMR_	PF3D7_0217500	40968000	45350000	62867000	33125000	29722000	0	112200000	97375000	99859000	73273000
_TLCGALS(ph)NM(ox)R_	PF3D7_0217500	31268000	35354000	23285000	0	7323900	14031000	83244000	31157000	9787500	0
_MKYS(ph)ITNK_	PF3D7_0217500	0	0	66371000	3839700	0	0	0	0	0	0
_DIKPENILLENKHS(ph)LLNIK_	PF3D7_0217500	0	0	11429000	36174000	38073000	0	1375200	44081000	41382000	62718000
_SGNNKNS(ph)EDLAINPGMYVR_	PF3D7_0217500	0	0	61922000	61687000	57978000	0	0	19731000	37100000	52410000
_S(ph)GNNKNSEDLAINPGMYVR_	PF3D7_0217500	0	0	0	0	0	0	0	55244000	0	0
_DAFNLFDTDK_	PF3D7_0217500	0	3304000	29832000	0	22803000	2246500	0	53821000	34495000	35749000
_NVEEEVDNILK_	PF3D7_0217500	0	2487700	9540000	10086000	10436000	991850	0	36287000	17401000	21627000
_YSIT(ph)NKIECDDK_	PF3D7_0217500	0	0	23449000	36060000	12931000	0	6152000	23043000	14431000	5106300
_IVDFGLSSFFSK_	PF3D7_0217500	0	0	0	28935000	0	0	0	10065000	5568700	9763400
_YYFDFNDWK_	PF3D7_0217500	0	0	2841000	6888800	4874700	0	0	25234000	7472800	9928800
_ELIEGYNILR_	PF3D7_0217500	0	0	8034300	7057200	6862100	0	0	23292000	8023800	13897000
_HKFDECDAANIMK_	PF3D7_0217500	0	0	0	0	0	0	12946000	0	15966000	21513000
_DIKPENILLENK_	PF3D7_0217500	0	0	9510600	7244900	7662100	0	0	20754000	7555400	14870000
_M(ox)KYS(ph)ITNK_	PF3D7_0217500	18692000	11619000	0	0	0	5990600	18300000	0	0	0
_LGTAYYIAPEVLR_	PF3D7_0217500	0	0	0	0	0	0	0	15873000	4176500	14550000
_SGNNKNS(ph)EDLAINPGM(ox)YVR_	PF3D7_0217500	0	0	13838000	14780000	9985300	0	0	6510700	0	0
_LGT(ph)AYYIAPEVLR_	PF3D7_0217500	0	0	6339800	9780500	9477600	0	0	8967600	11579000	9088600
_IVDFGLS(ph)SFFSK_	PF3D7_0217500	0	0	0	0	0	0	0	0	5854900	0
_NIVDTSAQR_	PF3D7_0217800	0	7194900	0	0	0	0	24874000	0	0	0
_GHVNPLR_	PF3D7_0217800	3318400	5425900	0	0	0	1161300	11340000	0	0	0
_SIS(ph)LPLNLK_	PF3D7_0218600	0	0	13563000	15589000	19029000	0	0	13094000	14886000	20203000
_SIS(ph)LPLNLKR_	PF3D7_0218600	0	0	2308800	0	3440400	0	0	6343000	6940900	7361500
_LPNIKNS(ph)PDYPILR_	PF3D7_0218700	0	0	16679000	16175000	17589000	0	0	12295000	21798000	27703000
_VEAFDS(ph)NVTK_	PF3D7_0219400.1	0	0	63471000	0	25519000	0	12271000	37002000	8125400	0
_VEAFDS(ph)NVTKR_	PF3D7_0219400.1	5785000	2158900	30783000	0	10383000	621850	23844000	13447000	2630400	0
_YKS(ph)NILNK_	PF3D7_0219400.1	8866300	5800900	3591600	0	0	2312500	3865400	0	0	0
_LLPQTDQTQENDKTYAS(ph)DTIK_	PF3D7_0219600	0	0	37354000	152210000	155460000	0	0	71461000	166810000	178470000
_NVLIS(ph)PAKK_	PF3D7_0219600	3409600	4328800	30176000	0	2262500	714040	123310000	0	5158100	0
_LLPQTDQTQENDKTYAS(ph)DTIKTENK_	PF3D7_0219600	0	0	10280000	52295000	33420000	0	0	26677000	63382000	90513000
_FYDITSFFKPS(ph)SK_	PF3D7_0219600	0	0	0	14253000	10737000	0	0	0	40703000	33374000
_KNVLIS(ph)PAKK_	PF3D7_0219600	8777300	10100000	0	0	0	0	20031000	0	0	0
_VSSSLFHDDDDDNFISNK_	PF3D7_0219600	0	0	0	17665000	15471000	0	0	5408700	14491000	15225000
_NVLIS(ph)PAK_	PF3D7_0219600	15934000	15419000	0	0	0	4968400	0	0	0	0
_SNNVS(ph)PKNEINK_	PF3D7_0219600	0	2202700	0	1647000	0	0	5836100	0	0	0
_GLEEDDLEEVDDLK_	PF3D7_0220000	0	0	33531000	110580000	105570000	0	0	115850000	97793000	88913000
_TIETDILEEK_	PF3D7_0220000	2549000	3472800	24817000	42337000	47326000	0	7083300	67255000	76047000	66433000
_ELESEILEDYK_	PF3D7_0220000	0	0	19604000	36423000	44072000	0	0	66181000	41543000	47022000
_DVSLVVEEVQDNDMDESVEK_	PF3D7_0220000	0	0	17570000	20319000	28953000	0	0	54352000	28605000	26519000
_SESDVITVEEIKDEPVQK_	PF3D7_0220000	0	0	10993000	16312000	28908000	0	0	51295000	32792000	35435000
_ALS(ph)EDSKEIIDAKDDTLEK_	PF3D7_0220000	0	0	4944500	11853000	0	0	0	0	46888000	27709000
_GDMELGDMDKESLEDVTAK_	PF3D7_0220000	0	0	0	0	35231000	0	0	46708000	41401000	38808000
_DVSLVVEEVQDNDM(ox)DESVEK_	PF3D7_0220000	0	0	13978000	19974000	23782000	0	0	43811000	23474000	16150000
_ILDLLEEGNTLTESVDDNK_	PF3D7_0220000	0	0	6037000	25799000	31218000	0	0	38006000	29077000	25732000
_LIEETQELNEVEADLIKDMEK_	PF3D7_0220000	0	0	0	8125900	10082000	0	0	15499000	36659000	21700000
_DVLSSALGMDEEQMK_	PF3D7_0220000	0	0	4666800	0	20897000	0	0	28697000	24647000	35231000
_EVSSLEVEEEK_	PF3D7_0220000	0	0	23338000	0	0	0	9331500	34216000	0	0
_FEEEAEEIKDLEADILK_	PF3D7_0220000	0	0	0	32482000	32973000	0	0	24934000	32993000	26076000
_AFFSEIFDNVK_	PF3D7_0220000	0	0	3620800	12662000	15248000	0	0	20859000	21849000	28914000
_GDMELGDMDKES(ph)LEDVTAK_	PF3D7_0220000	0	0	6853300	12646000	16793000	0	0	16476000	22818000	27207000
_ALS(ph)EDSKEIIDAK_	PF3D7_0220000	0	0	12734000	0	0	0	0	6659100	27120000	20244000
_VES(ph)LKDVLSSALGMDEEQMK_	PF3D7_0220000	0	0	0	0	3361900	0	0	5122200	25540000	15524000
_DQFLGILNEAGGLK_	PF3D7_0220000	0	0	5674200	6972200	9363900	0	0	22729000	14437000	18736000
_GLEEDDLEEVDDLKGSILDMLK_	PF3D7_0220000	0	0	0	10202000	3396800	0	0	10357000	22657000	10092000
_VSDLKDLEEDILK_	PF3D7_0220000	0	0	0	6196900	10464000	0	2183600	12878000	19265000	17054000
_EVS(ph)SLEVEEEK_	PF3D7_0220000	0	0	14834000	7239400	0	0	0	9777800	18589000	0
_GIQENLLTGMFR_	PF3D7_0220000	0	0	0	0	9058900	0	0	11006000	4544200	17740000
_ENILEESQVNDDIFNSLVK_	PF3D7_0220000	0	0	0	5618600	7135600	0	0	13219000	15397000	15200000
_ELESEILEDYKELK_	PF3D7_0220000	0	0	0	0	5420000	0	0	0	12544000	14456000
_GLEEDDLEEVDDLKGSILDM(ox)LK_	PF3D7_0220000	0	0	0	8082300	5989100	0	0	13125000	12171000	11080000
_LEELHENVLSAALENTQSEEEKK_	PF3D7_0220000	0	0	0	0	0	0	0	0	0	13008000
_KEIEKDHFEK_	PF3D7_0220000	3679600	2637200	0	0	0	2610200	12562000	0	0	0
_IDKEVDKEVSK_	PF3D7_0220000	4400000	6058700	0	0	0	2421000	12351000	0	0	0
_VIEEEHDITTTLDEVVELK_	PF3D7_0220000	0	0	0	6412100	11798000	0	0	0	0	0
_DLEEDILK_	PF3D7_0220000	0	0	5820100	10119000	10325000	0	1788600	11317000	9177600	11727000
_NMEEELMKDAVEINDITSK_	PF3D7_0220000	0	0	4275300	0	4642400	0	0	7398300	9841300	11706000
_EMFFNLEDVFK_	PF3D7_0220000	0	0	0	4064700	0	0	0	4637400	4956300	8502400
_VDLNENVVSSILDNIENM(ox)K_	PF3D7_0220000	0	0	0	0	0	0	0	8081000	0	0
_QEPNYDDIDEVALFSGVDDGR_	PF3D7_0220200	0	0	34935000	85018000	182210000	0	0	171420000	115090000	105410000
_YST(ph)APYELIK_	PF3D7_0220300	0	0	8950400	0	16595000	0	0	0	4934800	10399000
_MVEVDSES(ph)VCPGTNEVNLK_	PF3D7_0220600	0	0	104190000	113890000	114020000	0	0	122040000	135930000	128700000
_M(ox)VEVDSES(ph)VCPGTNEVNLK_	PF3D7_0220600	0	0	31600000	22540000	25662000	0	0	25784000	21743000	14035000
_VNATSENMS(ph)VGQWDYIMQYYGQSTPK_	PF3D7_0220600	0	0	0	0	0	0	0	8748400	13198000	29755000
_MVEVDS(ph)ESVCPGTNEVNLK_	PF3D7_0220600	0	0	0	0	0	0	0	0	26451000	24267000
_HTLTNS(ph)SLRNETILNDK_	PF3D7_0221200	0	10353000	0	16343000	37627000	0	39468000	0	18714000	26720000
_HTLT(ph)NSSLRNETILNDK_	PF3D7_0221200	0	0	20610000	0	0	0	0	28891000	0	0
_STS(ph)GIIR_	PF3D7_0221200	0	6094100	0	0	0	0	20927000	0	0	0
_HM(ox)AQQLSTLETR_	PF3D7_0222600	9338200	8450800	70270000	104460000	120880000	0	16292000	155620000	0	0
_VTVLEPQTENS(ph)EDEENYEK_	PF3D7_0301700	0	0	41684000	137670000	209020000	0	0	101340000	137880000	170710000
_VTVLEPQT(ph)ENS(ph)EDEENYEK_	PF3D7_0301700	0	0	0	35682000	58218000	0	0	18364000	29196000	36639000
_VTVLEPQTENSEDEENYEK_	PF3D7_0301700	0	0	0	9195000	24000000	0	0	13470000	8602300	15606000
_TIVDELNELPNDKK_	PF3D7_0301700	0	0	0	0	14427000	0	0	15631000	0	6038900
_VSAEWHEIDR_	PF3D7_0301800	0	0	1493700	0	0	0	0	13999000	21259000	7739600
_LRPSNS(ph)DPSLLTSYSNIHALQETLTR_	PF3D7_0302100	0	0	0	0	128580000	0	0	53273000	93178000	136340000
_LRPS(ph)NSDPSLLTSYSNIHALQETLTR_	PF3D7_0302100	0	0	0	73880000	0	0	0	0	0	0
_LRPSNSDPS(ph)LLTSYSNIHALQETLTR_	PF3D7_0302100	0	0	0	0	0	0	0	0	65804000	0
_KQTS(ph)TYIDTEK_	PF3D7_0302500	82787000	71785000	12740000	0	0	23686000	252560000	0	33324000	0
_KPS(ph)VHSFNR_	PF3D7_0302500	51321000	91560000	1081600	744170	582960	32493000	175280000	1184400	34604000	24731000
_EAQEESSPIGDHGTFFR_	PF3D7_0302500	159780	35505000	18785000	29334000	41174000	0	49117000	47895000	68932000	70366000
_MNEADSADSDDEKDSDTPDDELMISR_	PF3D7_0302500	0	0	0	0	0	0	0	0	65711000	69721000
_NITDADDETYIIPTVQSTFHDIVK_	PF3D7_0302500	0	0	0	21696000	13404000	0	0	25462000	47566000	56344000
_LILESLEKDK_	PF3D7_0302500	0	16093000	3587400	6590600	12736000	0	18100000	15869000	35819000	43169000
_TTQDTDFDLHGMMEHK_	PF3D7_0302500	0	0	0	24038000	18202000	0	0	28562000	42726000	30852000
_LILESLEK_	PF3D7_0302500	11266000	24264000	0	8965800	25110000	0	20760000	21198000	22862000	41679000
_CDYCPVIEEVEETQLFTTTGDK_	PF3D7_0302500	0	0	0	7514600	13517000	0	0	20349000	40517000	31574000
_FDEVPSMLQK_	PF3D7_0302500	6925100	8588600	2218600	9534100	10534000	0	12432000	15152000	27870000	39550000
_SALEELNNVFTNK_	PF3D7_0302500	7630800	11855000	0	0	0	2759400	22660000	28200000	0	39519000
_EANEENTFPEQEEPNR_	PF3D7_0302500	6194100	0	12768000	0	28891000	2670300	0	23301000	35825000	16101000
_YQLEIIK_	PF3D7_0302500	4051500	9319800	4090700	3967000	7632100	0	9694600	10227000	19186000	31629000
_KQTST(ph)YIDTEK_	PF3D7_0302500	0	0	0	0	0	0	0	0	0	29561000
_SYPLSLVLEHK_	PF3D7_0302500	5399100	6102800	0	0	0	0	8231700	0	0	29131000
_YDMENAFK_	PF3D7_0302500	3547300	9099600	9712000	0	16780000	0	12224000	16191000	25327000	7982200
_QGTEQLIDISK_	PF3D7_0302500	10182000	16976000	6769700	7307500	11945000	0	16120000	24293000	23851000	16884000
_QTS(ph)TYIDTEK_	PF3D7_0302500	2902300	3556600	0	0	0	0	23707000	0	0	0
_DYFFSFMCNDPK_	PF3D7_0302500	0	0	0	3980000	4168700	0	0	5018500	13984000	22444000
_ECIIYHTNQFK_	PF3D7_0302500	3190700	9890300	0	0	0	0	0	0	22162000	0
_SMIGNDELHK_	PF3D7_0302500	6816200	10202000	4445500	0	0	3843900	22142000	0	3694500	0
_KHIPNNLVDELEK_	PF3D7_0302500	0	9172600	0	0	6870700	0	21071000	0	0	10479000
_MSTYVDDFAFFDDCGKNEQFLNER_	PF3D7_0302500	0	0	0	0	0	0	0	0	20646000	0
_TVVTNYWYPSPIK_	PF3D7_0302500	0	0	8099800	0	12842000	0	0	11356000	8451200	19667000
_QIS(ph)KDSNLLNNITK_	PF3D7_0302500	0	0	16221000	15138000	18517000	0	0	19001000	6505800	12135000
_LFESLIQCIEK_	PF3D7_0302500	0	0	0	2752600	4153300	0	0	0	10479000	18769000
_EQTQHVQEQTYER_	PF3D7_0302500	11441000	9978900	8339200	0	0	2898100	18664000	0	0	3011200
_HIPNNLVDELEK_	PF3D7_0302500	0	14462000	0	0	0	0	0	0	16697000	18461000
_MSTYVDDFAFFDDCGK_	PF3D7_0302500	0	0	0	0	6375600	0	0	6710100	17055000	8580400
_YGYLGEVIAAR_	PF3D7_0302500	0	0	0	2130900	5750000	0	0	6832600	11041000	16905000
_IMNYVHETNEDIMSNLR_	PF3D7_0302500	0	0	0	0	0	0	0	0	9912800	15469000
_DSIDLYK_	PF3D7_0302500	0	12654000	0	0	0	2654800	15198000	0	0	0
_ILEFSMSDR_	PF3D7_0302500	0	0	0	3664400	6726500	1167700	7625000	5766900	8691700	15101000
_KPSVHSFNR_	PF3D7_0302500	6264000	0	0	0	0	3496900	13402000	0	0	0
_TIKENEDIENKGETLILGDNK_	PF3D7_0302500	0	3797700	0	0	0	0	12969000	0	12304000	12254000
_SFPGGFGPAIK_	PF3D7_0302500	0	3538600	0	1911100	3806300	0	4467700	6387500	5027800	9898700
_YYTLYVR_	PF3D7_0302500	0	4130200	0	0	3975400	0	0	8413200	8794600	9874300
_SM(ox)IGNDELHK_	PF3D7_0302500	3935100	7358000	0	0	0	1856200	9580400	0	0	0
_DSNLLNNITK_	PF3D7_0302500	0	9405500	0	0	0	0	0	0	0	0
_SLIECAYDMYFEQR_	PF3D7_0302500	0	0	0	0	0	0	0	0	6391800	9293800
_YHNIYNINNK_	PF3D7_0302500	3704500	6664700	0	0	0	0	7989000	0	0	0
_NEQFLNER_	PF3D7_0302500	4304600	0	6230000	0	0	2501200	0	0	2424900	0
_LLDNVVEALLDTK_	PF3D7_0302900	0	0	0	0	3967100	0	0	0	11921000	14510000
_HEHPSVADHGLR_	PF3D7_0302900	4173500	3406500	0	0	0	1482700	7905500	319450	0	0
_IFNDCGLLLDDDTDY_	PF3D7_0303000	0	0	14206000	41176000	75490000	0	0	75160000	45006000	50252000
_IFNDCGLLLDDDT(ph)DY_	PF3D7_0303000	0	0	0	20507000	28867000	0	0	23075000	34390000	39277000
_IDLIDEALLRPGR_	PF3D7_0303000	3296200	3051400	0	5809700	10053000	798210	6270200	5446900	8076200	9960300
_TPLSLVILDNIER_	PF3D7_0303000	0	0	1938900	2687300	4837400	0	0	8636900	0	8259200
_DNVNIDKDDDGDDDNDNDDIYIHTK_	PF3D7_0303100	0	0	0	0	0	0	0	0	25045000	25300000
_KSES(ph)VNEHATSKDDPVYIPK_	PF3D7_0303200	0	0	23946000	54845000	0	0	0	18728000	217590000	0
_KFS(ph)DPTGLSQVKPSNEPK_	PF3D7_0303200	0	0	0	0	0	0	18065000	26727000	213490000	170720000
_KS(ph)ESVNEHATSKDDPVYIPK_	PF3D7_0303200	0	0	0	0	55038000	0	50607000	54010000	0	123570000
_SHS(ph)KGDQDAIFDDDIQNR_	PF3D7_0303200	0	0	24385000	38953000	55926000	0	0	38186000	0	95408000
_SES(ph)VNEHATSKDDPVYIPK_	PF3D7_0303200	0	0	9178200	11802000	12973000	0	0	13906000	51536000	55722000
_NLS(ph)ESHVR_	PF3D7_0303200	40721000	19795000	0	0	0	23268000	34164000	0	0	0
_INS(ph)LSFYEK_	PF3D7_0303200	0	0	6273500	4298500	0	0	0	9393700	35560000	31809000
_TYEDVEEDLETS(ph)PLSSPR_	PF3D7_0303200	0	0	0	8337900	13769000	0	0	11221000	17863000	17956000
_RNLS(ph)ESHVR_	PF3D7_0303200	10240000	4977400	0	0	0	2893000	12507000	0	0	0
_KDNKS(ph)DYENS(ph)EANEDNIR_	PF3D7_0303300	0	0	13992000	93845000	169250000	0	0	126650000	91155000	21556000
_KDNKS(ph)DYENSEANEDNIR_	PF3D7_0303300	0	0	36298000	0	47159000	0	13826000	28126000	17242000	5661600
_NEGDQVSEMESLLTVQSDK_	PF3D7_0303700	0	0	0	18938000	33612000	0	0	17813000	14044000	11653000
_VGSYFCEIDTDDDIIER_	PF3D7_0303700	0	0	8440200	8918000	15497000	0	0	10943000	8386900	5543500
_NSSHASPS(ph)VELLLHNDK_	PF3D7_0304100	0	0	12727000	13745000	14729000	0	0	0	15551000	15378000
_KKNS(ph)EENNAYNLFNNEK_	PF3D7_0305300	0	0	38884000	60926000	34905000	0	0	118960000	0	136150000
_NSNINDEFS(ph)ETQLR_	PF3D7_0305300	0	0	14415000	19201000	22520000	0	0	34777000	47250000	40857000
_NSNINDEFS(ph)ETQLRDNVYEER_	PF3D7_0305300	0	0	0	0	0	0	0	13544000	24832000	35317000
_ISTS(ph)KEHLDNMHNR_	PF3D7_0305500	21165000	18911000	11473000	1173800	1387200	9493600	37794000	0	1695100	3044900
_NKYDNNEYS(ph)ESEIK_	PF3D7_0305500	0	0	16098000	0	22377000	0	14528000	21248000	37766000	6434800
_YVS(ph)SEELKNEK_	PF3D7_0305500	5633200	2767600	24569000	0	0	3030400	32266000	0	0	0
_GIKS(ph)HEDIMGSNQNK_	PF3D7_0305500	9254300	7041100	0	0	0	5024600	28583000	0	0	0
_YFIDS(ph)NDVVSGR_	PF3D7_0305500	0	0	0	0	3947000	0	0	14405000	0	20249000
_MNLS(ph)NDEKDHWGGNLNSK_	PF3D7_0305500	0	0	7771300	20159000	0	0	0	18593000	10373000	18351000
_GIKS(ph)HEDIM(ox)GSNQNK_	PF3D7_0305500	10455000	0	5449700	0	0	5034700	17386000	0	0	0
_IST(ph)SKEHLDNM(ox)HNR_	PF3D7_0305500	13249000	0	0	0	0	0	17218000	0	0	0
_ISTS(ph)KEHLDNM(ox)HNR_	PF3D7_0305500	0	11560000	0	0	0	0	0	0	0	0
_FLTNES(ph)TEKDK_	PF3D7_0305500	0	0	5694200	0	0	0	3543100	0	0	0
_IS(ph)TSKEHLDNMHNR_	PF3D7_0305500	0	0	0	0	0	0	0	0	4124700	0
_NRS(ph)VDIHNELSNKR_	PF3D7_0305600	74649000	54777000	10844000	7332900	13598000	19625000	197980000	12985000	3119100	1542100
_S(ph)VDIHNELSNKR_	PF3D7_0305600	15056000	6441100	0	0	0	4977100	64735000	0	0	0
_NRS(ph)VDIHNELSNK_	PF3D7_0305600	11983000	6450700	0	0	0	4511700	37139000	0	0	0
_IGQES(ph)THINIK_	PF3D7_0305600	4350000	0	0	0	0	0	9179700	0	0	0
_DNHALDTQES(ph)QELVNK_	PF3D7_0305600	0	0	0	0	0	0	9175500	0	0	0
_RLPQPNEGEVYS(ph)NN_	PF3D7_0305700	0	0	17948000	21659000	17888000	0	0	12968000	30691000	24170000
_LLDELER_	PF3D7_0305700	4003700	7411700	11923000	0	0	0	9012400	4686700	10188000	0
_EFDS(ph)NDITNYNDR_	PF3D7_0306100	0	0	8789100	14795000	13691000	0	0	7635200	17568000	14632000
_DVVGGCDDLVKENDEGK_	PF3D7_0306300	0	12015000	0	0	0	0	24557000	0	0	0
_IIEENIIAVFAK_	PF3D7_0306300	0	0	0	0	3917800	0	0	0	5384100	4287000
_DIEFLTNELSK_	PF3D7_0306400	0	0	6982900	7831300	11961000	0	0	15476000	7453600	15656000
_YIHVSAEEIK_	PF3D7_0306400	0	0	4577300	0	4091300	0	0	6827500	2101600	3154500
_VLFLLPWENNTLVGTTDEKR_	PF3D7_0306400	0	0	0	0	0	0	0	2564700	0	0
_VNVHSFEDVQDLENEER_	PF3D7_0306800	8660000	9497500	0	6133400	18325000	0	0	0	18762000	16011000
_DSYLEEGFILEK_	PF3D7_0306800	0	0	0	0	5461400	0	0	0	9170700	6081200
_SGHSVGDLPGVK_	PF3D7_0306900	12933000	14063000	3893200	0	0	0	0	0	0	0
_ITAFVPGDGCLNFIDENDEVLVSGFGR_	PF3D7_0306900	0	0	0	0	4479200	0	0	5418700	10712000	9922900
_AVFDNVTAIQK_	PF3D7_0307100	7488400	29059000	5107200	7806600	24987000	0	43838000	12717000	22007000	22556000
_DLGHWAGLFK_	PF3D7_0307100	6474000	9035500	0	7559500	8678700	1790200	17476000	2511200	17304000	35618000
_LITTLCAEK_	PF3D7_0307100	8354300	14243000	0	0	4278800	0	22055000	0	2111400	0
_NIPLFMVQNDSK_	PF3D7_0307100	6196800	10029000	0	0	0	0	15656000	0	19312000	0
_NAHVHDGLK_	PF3D7_0307100	858200	2044300	0	0	0	388550	2921600	0	0	0
_VCFLSDVCSEPAYKK_	PF3D7_0307100	0	2832100	0	0	0	0	0	0	0	0
_YEEEYESER_	PF3D7_0307200	9017900	5260100	0	0	0	5443600	9135500	0	0	0
_EAHINELINR_	PF3D7_0307200	0	5677400	0	0	3001100	0	5947600	0	0	5055200
_DIEQYS(ph)NEFK_	PF3D7_0307700	0	0	25802000	47366000	64737000	0	0	26680000	22515000	29550000
_DQYHFYDDEENVHK_	PF3D7_0307700	0	0	10084000	50183000	37722000	0	0	21033000	7482100	21226000
_YDHSDGYHDHNHLYK_	PF3D7_0307700	25326000	11023000	10702000	20500000	19363000	5775800	29791000	13625000	0	0
_KPLSSLENNESLNFS(ph)NFNEQLNPSVDDTLK_	PF3D7_0307700	0	0	0	29710000	0	0	0	0	0	0
_KPLSSLENNESLNFSNFNEQLNPS(ph)VDDTLK_	PF3D7_0307700	0	0	0	24021000	0	0	0	7444300	0	0
_KKDIEQYS(ph)NEFK_	PF3D7_0307700	0	0	0	0	0	0	20480000	0	0	0
_KNS(ph)PFIHNK_	PF3D7_0307700	9972000	13970000	0	0	0	845940	18289000	0	0	514870
_LDQSTAS(ph)NGLFTVIER_	PF3D7_0307700	0	0	0	0	15708000	0	0	11378000	0	6780400
_IHTLDKDKHNLDK_	PF3D7_0307700	3134500	3786300	0	0	0	0	12758000	0	0	0
_YDHNDKDKIEHHNDVVDQGEHVQHEETSDK_	PF3D7_0307700	0	0	0	8708900	0	0	0	0	0	0
_YENDDDHHHKYDK_	PF3D7_0307700	7477000	0	0	0	0	0	5183600	0	0	0
_YDHGDGHHHK_	PF3D7_0307700	0	0	0	0	0	66688	2964900	0	0	0
_YDHSDGHHHK_	PF3D7_0307700	0	0	0	0	0	0	1405900	0	0	0
_NFSANLIEPSYFINTS(ph)EHEKDER_	PF3D7_0308100	0	0	9995900	36040000	34970000	0	0	47347000	0	0
_NFSANLIEPSYFINT(ph)SEHEKDER_	PF3D7_0308100	0	0	0	0	0	0	0	0	43442000	39324000
_YLEASINDYMS(ph)DDKKK_	PF3D7_0308100	0	0	22544000	29429000	20723000	0	0	42686000	9204800	0
_IENYEHIDNASS(ph)EIS(ph)NKENCLIQK_	PF3D7_0308100	0	0	0	32856000	29330000	0	0	0	17450000	25232000
_IENYEHIDNAS(ph)SEIS(ph)NKENCLIQK_	PF3D7_0308100	0	0	0	0	0	0	0	22740000	0	0
_SQDDEVGDGTTSVVVVAGELLNEAK_	PF3D7_0308200	0	0	0	0	17435000	0	0	10879000	47572000	36743000
_LPIGDIATQFFADHDIFCAGR_	PF3D7_0308200	0	0	0	2517700	0	0	0	2076900	4766500	8844700
_FHVDNVS(ph)LCGIEDVLHNR_	PF3D7_0308300	5173000	3024500	81456000	690250000	364630000	171020	37646000	1053800000	1358400000	613440000
_NENIYES(ph)YEEYDIDKYEK_	PF3D7_0308300	0	0	54854000	159860000	121110000	0	0	184260000	174420000	180680000
_NNIHNT(ph)KDELTNNYNIIK_	PF3D7_0308300	0	6126500	43427000	77297000	113460000	0	29161000	83081000	91154000	47304000
_SDLPSSNIDEGS(ph)CK_	PF3D7_0308300	0	0	56623000	67066000	69775000	0	0	99604000	77262000	0
_SDLPS(ph)S(ph)NIDEGSCK_	PF3D7_0308300	0	0	0	12058000	0	0	0	49964000	91015000	10588000
_KFHVDNVS(ph)LCGIEDVLHNR_	PF3D7_0308300	0	0	0	46269000	41758000	0	0	67835000	53079000	37070000
_INT(ph)LMELYK_	PF3D7_0308300	0	0	10860000	16646000	0	0	0	36345000	20064000	24280000
_SDLPSSNIDEGS(ph)CKGCK_	PF3D7_0308300	0	0	19362000	0	24121000	0	30024000	17919000	31973000	0
_DVENLTYTNS(ph)EHTLNNK_	PF3D7_0308300	0	0	22834000	14650000	8277000	0	0	31570000	0	18259000
_SDLPS(ph)SNIDEGSCK_	PF3D7_0308300	0	0	0	0	0	0	30036000	0	0	30676000
_NSS(ph)HLYNEIVK_	PF3D7_0308300	5443900	8356100	9553500	0	0	0	17985000	0	29170000	29784000
_DRS(ph)SLIDKEK_	PF3D7_0308300	12141000	8267200	0	0	0	3512900	20711000	0	0	0
_INT(ph)LM(ox)ELYK_	PF3D7_0308300	0	0	0	0	0	0	0	0	0	20366000
_ADPFADKS(ph)PS(ph)PGER_	PF3D7_0308900	0	0	0	89990000	74529000	0	0	39148000	116520000	13906000
_KYDYTLS(ph)PQR_	PF3D7_0308900	6071500	10742000	31902000	17132000	43839000	2337000	18524000	28816000	76779000	32736000
_TQDM(ox)NVQNGVLK_	PF3D7_0308900	25883000	52423000	0	0	0	0	47858000	0	0	0
_YDYTLS(ph)PQR_	PF3D7_0308900	0	0	26896000	39027000	35572000	0	0	37022000	29365000	0
_TPFTPMVDTSLS(ph)TDDLIK_	PF3D7_0308900	0	0	0	0	35410000	0	0	0	12630000	0
_NRPLTDEDLDELLPS(ph)EGYEIVQAPEEYEAIR_	PF3D7_0308900	0	0	0	0	0	0	0	0	0	21181000
_ADPFADKSPS(ph)PGER_	PF3D7_0308900	0	0	3818000	6032000	9547500	0	0	5506300	16078000	0
_NRPLTDEDLDELLPSEGY(ph)EIVQAPEEYEAIR_	PF3D7_0308900	0	0	0	0	0	0	0	0	15926000	0
_GRLS(ph)FNNEYSK_	PF3D7_0308900	0	0	7430200	10265000	12654000	0	0	5103600	0	0
_TPFT(ph)PMVDTSLSTDDLIK_	PF3D7_0308900	0	0	0	12594000	7256100	0	0	0	0	0
_S(ph)NSHSNIPSDNINFCNK_	PF3D7_0309000	0	4291500	0	0	0	0	8535800	0	13077000	9462000
_KIHDLHYYDVLR_	PF3D7_0309500	2484300	2246700	0	0	4096400	0	7954900	0	0	0
_IPSMLDGIFAGVISDK_	PF3D7_0309500	0	0	0	0	0	0	0	0	3421800	4909700
_KEEEEEEEDDLGFSLFG_	PF3D7_0309600	0	0	26177000	127710000	286480000	0	0	114040000	220710000	165430000
_SCHELITDGLKK_	PF3D7_0309600	12623000	25568000	0	0	0	4150400	53112000	0	1242400	0
_LQNIGGGVAAAPAGAAAVETAEAK_	PF3D7_0309600	0	0	0	0	0	0	0	10480000	12975000	22359000
_SCHELITDGLK_	PF3D7_0309600	8552400	11971000	0	0	0	0	20729000	0	15235000	6093900
_KLQNIGGGVAAAPAGAAAVETAEAK_	PF3D7_0309600	0	17856000	0	0	0	0	11046000	0	0	0
_NVFEYFT(ph)DHDFISTR_	PF3D7_0310200	0	0	0	0	3112100	0	0	0	0	12621000
_DIAQPPVNFQNDQNSNTFDFDTDEL_	PF3D7_0310400	0	0	0	0	128330000	0	0	0	26401000	19856000
_FFLNDDDDNDSNDKYILK_	PF3D7_0310400	0	0	15184000	105940000	89179000	0	0	35791000	19439000	30382000
_DGDNEDFNNKNDLYNPSDK_	PF3D7_0310400	0	4245300	19352000	89891000	66042000	0	0	16267000	17388000	21170000
_NDKEQNKDIYVDYLDR_	PF3D7_0310400	0	0	0	46260000	44733000	0	0	0	14261000	17852000
_NVNDDENVNDDENVKGDENVKGDENVK_	PF3D7_0310400	0	0	0	27970000	23855000	0	0	0	0	2009500
_FFLNDDDDNDSNDK_	PF3D7_0310400	0	0	0	27063000	0	0	0	0	0	0
_DIYVDYLDR_	PF3D7_0310400	0	0	11975000	21939000	16960000	0	0	0	0	0
_HEETSSEGNENLNR_	PF3D7_0310400	2808200	4814600	0	0	0	1364700	8405900	0	0	0
_EIEGHPYFQK_	PF3D7_0310400	1221200	3088900	5896600	0	0	0	4836500	0	0	0
_YYQVLNLFK_	PF3D7_0310400	0	0	0	4287400	4013500	0	0	2843200	0	3024700
_SVSY(ph)ICSR_	PF3D7_0312400	115240000	0	0	0	0	49819000	337310000	0	0	0
_SVS(ph)YICSR_	PF3D7_0312400	0	113790000	0	0	0	0	0	0	0	0
_TIDNEINRS(ph)PNK_	PF3D7_0312400	3270500	0	0	0	0	816550	9467300	0	0	0
_YHMISLPS(ph)SK_	PF3D7_0312500	5784500	6676800	64786000	136890000	99203000	0	11089000	112670000	59171000	60299000
_NDNQLVS(ph)EDNIQTNQDK_	PF3D7_0312500	0	0	83852000	107590000	100810000	0	0	86495000	56739000	38893000
_KDDEVLICR_	PF3D7_0312800	3254800	10031000	4298100	0	0	0	27692000	0	0	0
_KLTS(ph)YNECPVDLYR_	PF3D7_0313000	0	0	10273000	21791000	33747000	0	0	0	56249000	64734000
_LTS(ph)YNECPVDLYR_	PF3D7_0313000	0	0	0	0	0	0	0	0	20985000	19056000
_LQDDIDEDEEKYFDEEILR_	PF3D7_0314000	0	0	0	13779000	0	0	0	0	7431100	9621500
_VTKEDIIDGIEK_	PF3D7_0314000	0	0	0	3008900	4345700	0	0	0	3203100	3244600
_NIFSES(ph)NSYEFFGIK_	PF3D7_0314800	0	0	0	13772000	0	0	0	0	7269400	14059000
_KDLEEHMCNR_	PF3D7_0315100	4449000	4377500	0	0	0	1980100	11908000	0	0	0
_FSEDGIFR_	PF3D7_0315100	0	5312100	0	0	0	0	6592300	0	7308800	11214000
_KDLEEHM(ox)CNR_	PF3D7_0315100	2718400	0	0	0	0	1412500	9631400	0	0	0
_DLEEHMCNR_	PF3D7_0315100	1988500	3306000	0	0	0	781050	4392800	0	0	0
_NNQQDDELDNLEDFM_	PF3D7_0315800	0	0	0	6967800	8797100	0	0	6495700	11617000	13330000
_KEDLEDQIVPS(ph)PEK_	PF3D7_0316500	0	0	37088000	68802000	45837000	0	0	30058000	19663000	0
_QKKEDLEDQIVPS(ph)PEK_	PF3D7_0316500	0	0	20256000	0	25343000	0	0	20936000	12421000	11991000
_MAS(ph)THNEIIPR_	PF3D7_0316500	0	0	14613000	0	22971000	0	0	15103000	0	0
_SLS(ph)IELR_	PF3D7_0316600	5335100	3315300	524360000	354080000	416800000	0	17593000	504970000	476860000	528170000
_SLS(ph)IELRN_	PF3D7_0316600	0	1896200	313920000	211010000	169350000	0	9252500	355870000	344920000	305790000
_YVLDPVSIK_	PF3D7_0316600	0	6508600	30466000	12219000	35603000	0	3144300	50181000	14077000	42249000
_DNNDAQMKS(ph)LS(ph)IELRN_	PF3D7_0316600	0	0	0	0	0	0	0	0	0	37465000
_SLSIELR_	PF3D7_0316600	1381300	1893200	23852000	3142300	16591000	0	3914300	37264000	7841200	9781700
_DNNDAQMKS(ph)LS(ph)IELR_	PF3D7_0316600	0	0	0	13367000	28091000	0	0	21045000	14888000	24009000
_NHFFQFLNDIAEK_	PF3D7_0316600	0	0	2034000	15975000	12840000	0	0	14244000	19709000	0
_EHYYNFER_	PF3D7_0316600	0	0	19006000	0	0	0	0	0	0	0
_ITVYQAYIK_	PF3D7_0316600	0	2676900	8693700	0	0	0	4592700	16760000	0	0
_DNNDAQMKS(ph)LSIELR_	PF3D7_0316600	0	0	12903000	5391700	11725000	0	0	11948000	0	15215000
_ISS(ph)NVFGEK_	PF3D7_0316700	73998000	40709000	290640000	84829000	215980000	0	110750000	369400000	225430000	37236000
_RISS(ph)NVFGEK_	PF3D7_0316700	0	25265000	63284000	0	0	0	117500000	0	81787000	0
_RIS(ph)SNVFGEK_	PF3D7_0316700	45932000	0	0	0	29659000	0	0	61635000	0	27705000
_ISQTATS(ph)HLTQITGNLTEK_	PF3D7_0316700	0	12184000	0	0	0	0	13803000	0	0	0
_LVQEGIR_	PF3D7_0316700	0	1931000	0	0	0	3835800	3204500	0	0	0
_IITSILPSR_	PF3D7_0316800	0	12929000	7353200	6273600	29432000	0	12823000	31045000	12018000	71479000
_IVVNLLGR_	PF3D7_0316800	4046000	7686500	5447800	2511900	6788300	0	13519000	10293000	9435000	22464000
_KGYIGSFEIVDDHR_	PF3D7_0316800	0	6691000	0	16491000	12927000	0	9287100	13107000	14413000	7461600
_FILTSDDHMNK_	PF3D7_0317000	5303900	0	0	0	0	0	7081700	6792500	17749000	15697000
_DLVMHS(ph)IDKPENVEQNFSSYR_	PF3D7_0317200	0	0	29254000	76442000	62420000	0	0	62857000	48444000	61640000
_NQYS(ph)PSLET(ph)VQR_	PF3D7_0317200	0	0	9571700	47381000	23882000	0	0	34766000	27954000	21980000
_NQYS(ph)PSLETVQR_	PF3D7_0317200	0	0	10623000	0	0	0	0	19608000	0	0
_NHLMTS(ph)LPTEYR_	PF3D7_0317200	0	0	0	7458600	0	0	0	12740000	10085000	0
_TSS(ph)NYSILNYFK_	PF3D7_0317200	0	0	0	9230000	5457800	0	0	0	5165800	0
_YFS(ph)DSEITK_	PF3D7_0317300	0	0	46046000	52467000	72011000	0	0	90710000	50158000	22786000
_KYFS(ph)DSEITK_	PF3D7_0317300	0	0	46947000	45987000	60745000	0	0	60942000	37395000	36820000
_SHFS(ph)GDNEYIQDQLSNR_	PF3D7_0317300	0	0	24607000	23382000	32877000	0	0	40430000	39256000	41118000
_SHFSGDNEYIQDQLS(ph)NR_	PF3D7_0317300	0	0	20879000	31516000	25991000	0	0	26903000	23089000	22494000
_NEKDDYDKVNEEEYS(ph)LENFR_	PF3D7_0317300	0	0	0	25123000	25920000	0	0	23472000	26285000	28074000
_SNNFSTNLS(ph)EYNYDAYVK_	PF3D7_0317300	0	0	8840700	23934000	20461000	0	0	22371000	20236000	24919000
_KPDISDVHILHNEK_	PF3D7_0317300	0	0	0	0	0	0	0	0	3918000	3923200
_ETFVNVIDMFT(ph)PMK_	PF3D7_0317500	0	0	0	8389500	4106700	0	0	4134000	6120100	0
_VGLGFATPK_	PF3D7_0317600	0	11234000	2987100	0	5713700	0	8372500	0	8565000	6692900
_TIT(ph)YIESINMNK_	PF3D7_0317700	102680000	107930000	396650000	280820000	198300000	0	184640000	279410000	112190000	118850000
_T(ph)ITYIESINMNK_	PF3D7_0317700	0	0	54430000	51401000	61617000	0	0	77702000	31002000	20034000
_FLES(ph)DNEINK_	PF3D7_0317700	0	0	34101000	44023000	62397000	0	0	48876000	44481000	8544100
_ADATAEAIEIISNK_	PF3D7_0318100	0	0	0	0	4105500	0	0	3921400	0	3141400
_YS(ph)PTSPKYS(ph)PTSPK_	PF3D7_0318200	0	0	54288000	281820000	260770000	0	9821500	62285000	110840000	4598400
_LGGKFS(ph)PTQS(ph)PK_	PF3D7_0318200	0	0	47357000	59243000	169280000	0	0	126360000	44330000	0
_FS(ph)PTSPAYSISSPVYDK_	PF3D7_0318200	0	0	53687000	123580000	163240000	0	0	77664000	90379000	104270000
_YSPT(ph)SPKYS(ph)PTSPK_	PF3D7_0318200	0	0	0	25723000	0	0	0	125560000	0	0
_SGVVNAHQPMSPAYILQS(ph)PVQIK_	PF3D7_0318200	0	0	0	67082000	63845000	0	0	46823000	40233000	89659000
_YSPTS(ph)PK_	PF3D7_0318200	0	0	0	0	0	0	35891000	0	0	0
_YS(ph)PTSPKYS(ph)PTSPKYS(ph)PTSPK_	PF3D7_0318200	0	0	0	23357000	0	0	0	0	33196000	32218000
_LGGKFS(ph)PTQSPK_	PF3D7_0318200	6575500	13473000	31840000	0	0	3638000	25169000	5450900	9540400	0
_YS(ph)PTSPK_	PF3D7_0318200	27650000	29476000	0	0	0	22630000	0	0	0	0
_SGVVNAHQPM(ox)SPAYILQS(ph)PVQIK_	PF3D7_0318200	0	0	12868000	25235000	21249000	0	0	20856000	10921000	11508000
_FSPTSPAYS(ph)ISSPVYDK_	PF3D7_0318200	0	0	0	0	0	0	0	0	22715000	24798000
_FS(ph)PTSPAYS(ph)ISSPVYDK_	PF3D7_0318200	0	0	0	21165000	24599000	0	0	10044000	14538000	15741000
_YSPTS(ph)PVAQNIASPNYS(ph)PYSITSPK_	PF3D7_0318200	0	0	0	14387000	23420000	0	0	0	0	12735000
_NEDSIS(ph)INS(ph)SNNEQVK_	PF3D7_0318200	0	0	0	23305000	15683000	0	0	9899300	0	0
_QNVQDANMFS(ph)PIQQAHVDEAK_	PF3D7_0318200	0	0	0	8875300	20021000	0	0	0	12698000	15785000
_YS(ph)PTS(ph)PKYS(ph)PTSPK_	PF3D7_0318200	0	0	0	19649000	18521000	0	0	0	0	0
_KVNS(ph)KDMNIPTELTHEHNK_	PF3D7_0318700	56258000	54732000	174760000	240900000	209770000	37746000	63930000	442790000	743170000	918880000
_VNS(ph)KDMNIPTELTHEHNK_	PF3D7_0318700	18269000	15435000	45297000	53106000	49935000	0	43415000	118010000	239220000	0
_KVNS(ph)KDM(ox)NIPTELTHEHNK_	PF3D7_0318700	23433000	24228000	43827000	8377700	16623000	12120000	88035000	76208000	130290000	9586300
_TQVS(ph)SHS(ph)AYDLK_	PF3D7_0318700	0	0	0	0	0	0	0	65781000	0	0
_VNS(ph)KDM(ox)NIPTELTHEHNK_	PF3D7_0318700	7890900	6072600	16719000	9118300	8659600	0	0	24599000	45880000	2639000
_TQVS(ph)SHSAYDLK_	PF3D7_0318700	2877800	0	33711000	0	0	0	23155000	21606000	14400000	0
_TQVSS(ph)HS(ph)AYDLK_	PF3D7_0318700	0	0	10906000	11912000	24700000	0	6505200	0	17335000	0
_TQVSS(ph)HSAYDLK_	PF3D7_0318700	0	0	0	0	0	3012800	0	0	0	0
_SIIS(ph)SNMFNMK_	PF3D7_0319000	0	0	7786800	9913300	6990700	0	0	14031000	12273000	10405000
_SET(ph)ILNFMK_	PF3D7_0319000	0	0	0	8285200	3439700	0	0	7861800	8970000	0
_SYTFLNPLNWSNTS(ph)INTK_	PF3D7_0319000	0	0	0	0	0	0	0	8320200	0	8697600
_SYTFLNPLNWSNTS(ph)INT(ph)K_	PF3D7_0319000	0	0	0	0	0	0	0	0	0	7024200
_SYTFLNPLNWSNT(ph)SINTK_	PF3D7_0319000	0	0	0	0	0	0	0	0	6910100	0
_NIYDS(ph)IYIPQINIK_	PF3D7_0319400	0	0	0	8402400	3796400	0	0	0	0	0
_TPFAFGLFK_	PF3D7_0319600	0	0	0	0	2692200	0	0	0	4447500	4046700
_NNFKKFYSFQIK_	PF3D7_0319700	0	0	20524000	75300000	60249000	0	0	79739000	11024000	32523000
_YYKGQS(ph)DDDNDEEKNFNK_	PF3D7_0319700	0	0	0	0	0	0	0	18760000	8185200	0
_GQS(ph)DDDNDEEKNFNK_	PF3D7_0319700	0	0	17149000	0	0	0	0	1140700	0	0
_ILEPNTPFNFILMDSAS(ph)EDEASK_	PF3D7_0320000	0	0	0	4468800	0	0	0	0	30244000	0
_KSGT(ph)LDDIDEEYKPDNK_	PF3D7_0320000	0	0	0	0	13142000	0	0	0	18273000	27220000
_ILEPNTPFNFILMDS(ph)AS(ph)EDEASK_	PF3D7_0320000	0	0	0	0	0	0	0	0	11612000	23031000
_SGT(ph)LDDIDEEYKPDNK_	PF3D7_0320000	0	0	0	6721800	0	0	0	0	18708000	19034000
_FEDIDESK_	PF3D7_0320300	6747500	9852500	0	0	0	2212300	15442000	0	0	0
_LNITNVDAYR_	PF3D7_0320300	0	0	0	0	0	0	0	0	2364600	0
_ITQDFISEK_	PF3D7_0320700	0	9776000	0	2693400	5958500	0	9236500	15061000	6270500	0
_AGLQFPVGR_	PF3D7_0320900	177300000	770500000	1994400000	637460000	2070300000	0	877660000	3765000000	1209600000	1584800000
_GDEELDTLIK_	PF3D7_0320900	71433000	140100000	664070000	1058900000	1595400000	0	176470000	1587500000	506350000	696320000
_HLQLAIR_	PF3D7_0320900	86020000	60770000	378390000	20787000	39992000	25073000	188060000	46211000	110330000	135310000
_ATIAGGGVIPHIHK_	PF3D7_0320900	0	0	118470000	106500000	185740000	0	97444000	279710000	119390000	205710000
_VPLPPTAQK_	PF3D7_0320900	8436400	14898000	77403000	2848600	15616000	5076500	17492000	32872000	8027300	0
_VPLPPT(ph)AQK_	PF3D7_0320900	0	0	35370000	9128800	28218000	0	0	19495000	3469000	0
_VVTT(ph)PRQEQEQEHNEK_	PF3D7_0321100	21509000	15376000	44240000	1740600	1016300	7349900	23026000	2153200	0	1402900
_SLKS(ph)NLDEQK_	PF3D7_0321100	14445000	9597900	30760000	0	0	8346700	41862000	0	0	0
_FLQIPSES(ph)FYELYDQNK_	PF3D7_0321100	0	0	0	9701000	0	0	0	15135000	18551000	17185000
_LPS(ph)VPFK_	PF3D7_0321100	0	0	6252000	6603200	4106600	0	0	0	2660100	4661800
_VVT(ph)TPRQEQEQEHNEK_	PF3D7_0321100	0	0	5276900	0	0	0	4138200	718900	0	0
_M(ox)M(ox)AQQTIVCAENIILNLEEDNE_	PF3D7_0321400	0	0	0	0	0	0	0	0	10690000	10357000
_EDFKEYDIDDDDNKFLEQQHK_	PF3D7_0321600	0	0	0	22457000	16946000	0	0	0	16465000	20761000
_DSEIYMLK_	PF3D7_0321700	0	0	54948000	74055000	66894000	0	0	104460000	23975000	49400000
_DSEIYM(ox)LK_	PF3D7_0321700	0	0	20710000	13172000	20272000	0	0	0	0	0
_TSNS(ph)DDELEIISR_	PF3D7_0321800	0	0	0	22723000	20404000	0	0	12667000	26910000	26668000
_LIYS(ph)DEECDKYK_	PF3D7_0321800	0	0	0	0	0	0	0	0	8748800	10083000
_SFTDENFNMK_	PF3D7_0322000	0	28772000	0	0	0	0	40840000	0	44879000	45172000
_VIEGMNVVR_	PF3D7_0322000	15526000	26589000	6313000	0	15103000	0	0	11553000	18554000	5845100
_SFTDENFNM(ox)K_	PF3D7_0322000	4872600	9812700	0	0	0	0	15452000	0	0	3441000
_ALCTGEK_	PF3D7_0322000	0	1975100	0	0	0	0	0	0	0	0
_KLGESKQFS(ph)VLK_	PF3D7_0322200	3400400	2317100	597480000	1647400000	1818500000	0	0	1934700000	20777000	955690000
_FVFS(ph)EDDILYK_	PF3D7_0322400	0	0	0	4697300	7622600	0	0	3144800	10885000	9901200
_LSCDHIINR_	PF3D7_0322900	5052100	6329100	1543300	0	0	1363000	12500000	0	0	0
_KGYTLIEGHTDVK_	PF3D7_0322900	0	3146400	0	0	0	0	11806000	0	8525300	0
_IYEVNLADLNNDEDQAHKK_	PF3D7_0322900	248110	6040900	0	0	0	0	10032000	0	10340000	0
_EATNILTAELKH_	PF3D7_0322900	18244	4856300	1047700	0	4411500	0	6798300	4535800	3617400	6445400
_IYPLQNVLIR_	PF3D7_0322900	0	0	0	0	2889700	0	0	3561800	2083000	6759100
_LEQDELKYS(ph)DDENEEQSYNKK_	PF3D7_0323700	0	0	31807000	88234000	63626000	0	0	36816000	76879000	131610000
_DQNILNS(ph)DQEDCLINEELK_	PF3D7_0323700	0	0	0	25096000	25759000	0	0	18987000	44480000	36316000
_EGS(ph)NVDITEEEEK_	PF3D7_0401800	0	0	236000000	117290000	375190000	0	83204000	142570000	24018000	0
_LPS(ph)TGSTIR_	PF3D7_0401800	24509000	43995000	0	0	0	18422000	165420000	0	0	0
_EGS(ph)NVDITEEEEKEAESVDDNNK_	PF3D7_0401800	0	0	50436000	63846000	130170000	0	0	63806000	23090000	39656000
_LPSTGS(ph)TIR_	PF3D7_0401800	4629700	3776200	30362000	0	0	5306500	3399500	26890000	12666000	0
_KHTWDKYELHLPGLAHGK_	PF3D7_0401800	0	0	0	30117000	0	0	0	30072000	0	0
_LIDLEDGFTDTQYIR_	PF3D7_0401800	0	0	0	8051700	26124000	0	0	18923000	0	0
_IVFQDLSK_	PF3D7_0401800	0	15868000	9975000	2524300	0	0	17327000	23733000	0	5999600
_LEDYEKEGS(ph)NVDITEEEEK_	PF3D7_0401800	0	0	14521000	16914000	21688000	0	0	0	8741200	18272000
_TPEESEQAWK_	PF3D7_0401800	0	3856300	18922000	0	0	0	5694800	0	0	0
_NLDLYDEHEAKK_	PF3D7_0401800	4373900	7275500	0	0	4926900	1891100	16034000	0	0	0
_SASTASTASAASAAS(ph)TTR_	PF3D7_0401800	0	0	2845000	0	7457000	0	0	0	1321000	1097800
_FGS(ph)YEQVLISQPHEFNER_	PF3D7_0402000	0	0	31995000	99521000	70874000	0	0	104350000	99463000	78805000
_FGSYEQVLISQPHEFNER_	PF3D7_0402000	0	0	0	16211000	28195000	0	0	21759000	0	21375000
_IIFLQTTTEIPIDGTIYDTS(ph)KK_	PF3D7_0402000	0	0	0	23354000	0	0	0	24508000	0	0
_KLS(ph)QDYNDVNKK_	PF3D7_0402000	0	0	4230700	0	0	0	0	0	0	0
_YQHERFS(ph)DIER_	PF3D7_0403200	0	5031400	59712000	116290000	154590000	1657100	132150000	120430000	243560000	311880000
_TLSS(ph)YTLK_	PF3D7_0403800	11489000	11302000	27077000	3063700	14514000	0	18886000	39227000	16711000	0
_GIPDS(ph)NTLCEK_	PF3D7_0403800	0	0	0	0	0	0	12343000	0	0	0
_LFASMNDYNS(ph)PNK_	PF3D7_0404300	0	0	11601000	35993000	22849000	0	0	8028400	0	18136000
_LFASMNDYNS(ph)PNKLFSEQMSK_	PF3D7_0404300	0	0	0	22513000	13789000	0	0	0	16263000	18641000
_ITS(ph)PTKIPK_	PF3D7_0404300	2133100	7063500	0	0	0	0	12232000	0	0	0
_KNS(ph)FAEETKK_	PF3D7_0404300	2329700	3906300	0	0	0	0	5389000	0	0	0
_RPDNADYHDDLNPENEDTKER_	PF3D7_0404700	5959300	0	5255300	38703000	36031000	3834900	15015000	28982000	10930000	18690000
_FLKDDDELSEADVMK_	PF3D7_0404900	0	0	0	62736000	40885000	0	0	42395000	27432000	31127000
_GGNVSEAQADEYLNK_	PF3D7_0404900	0	0	6578800	13564000	12583000	0	0	15189000	0	13264000
_EVSCEIDANPSDDITFICPNK_	PF3D7_0404900	0	0	0	0	0	0	0	13903000	0	0
_NKDETYEIDSTVENDS(ph)HDGSLKK_	PF3D7_0405400	0	0	0	29096000	26811000	0	0	0	35103000	50975000
_NKDETYEIDS(ph)TVENDS(ph)HDGSLKK_	PF3D7_0405400	0	0	0	46990000	0	0	0	15691000	37191000	42390000
_NKDETYEIDS(ph)TVENDSHDGSLKK_	PF3D7_0405400	0	0	0	23931000	19598000	0	0	16597000	23287000	26430000
_DADEADVETSFI_	PF3D7_0405400	0	0	6029900	9277800	12809000	0	0	16009000	16136000	16223000
_ITLEDLEDSWDK_	PF3D7_0405400	0	0	0	5527600	7351100	0	0	5211400	9274300	6613900
_WGDFDSHDIER_	PF3D7_0405400	0	0	0	4806400	3216100	0	0	6284900	5337100	8212100
_KKDDEDDDDIDEEDDDLDIEGK_	PF3D7_0405900	0	0	17227000	79451000	49303000	0	0	146110000	103770000	110840000
_DLTEQYEDKYNYDKK_	PF3D7_0405900	0	0	0	11589000	0	0	0	0	0	31802000
_MPMSDEMLGR_	PF3D7_0406100	0	0	8723500	6740200	19232000	0	0	8873400	8370400	7827600
_TISGVQGPLVIIEDVK_	PF3D7_0406100	0	0	4081800	7448100	12110000	0	0	9384600	5029200	11118000
_GSPSTLQTPGSSSGAS(ph)LHAVGPNQGGLSQGLSGK_	PF3D7_0406200	0	0	0	0	69706000	0	0	0	0	39611000
_GSPSTLQTPGSS(ph)SGASLHAVGPNQGGLSQGLSGK_	PF3D7_0406200	0	0	31243000	62450000	0	0	0	49992000	0	0
_MPLETQLAIEEIK_	PF3D7_0406200	0	0	23695000	52290000	40272000	1365500	0	45247000	7831100	18937000
_GSPSTLQTPGS(ph)SSGASLHAVGPNQGGLSQGLSGK_	PF3D7_0406200	0	0	0	0	0	0	0	0	34618000	0
_DSADKMPLETQLAIEEIK_	PF3D7_0406200	0	0	7091200	14304000	19843000	0	0	30399000	12223000	23065000
_TAT(ph)NENIIYDLYEQEKPLNIPK_	PF3D7_0406500	0	0	0	0	0	0	0	7212500	43057000	103720000
_NDMGINS(ph)SEELENDSK_	PF3D7_0406500	0	0	0	0	0	0	0	0	27811000	36704000
_NVEM(ox)DDKEELITNEQS(ph)NNESSPNK_	PF3D7_0406500	0	0	0	0	0	0	0	0	17067000	16501000
_NVEMDDKEELIT(ph)NEQS(ph)NNESSPNK_	PF3D7_0406500	0	0	0	0	0	0	0	0	11937000	0
_SGVS(ph)EFLLPS(ph)ASQYGR_	PF3D7_0407700	0	0	0	0	0	0	0	0	35199000	0
_SGVS(ph)EFLLPSAS(ph)QYGR_	PF3D7_0407700	0	0	0	30178000	11735000	0	0	26446000	0	28749000
_FKS(ph)DLGLIYAR_	PF3D7_0407800	0	2735500	212320000	800300000	514520000	0	8591600	785730000	992230000	1230300000
_KIS(ph)STYLGIDK_	PF3D7_0407800	71646000	180680000	0	0	0	0	246740000	0	389180000	271050000
_YEDTINQDKDT(ph)DDISFK_	PF3D7_0407800	0	0	19717000	33309000	24661000	0	0	80313000	172270000	138260000
_NIS(ph)NSDMEMVNLK_	PF3D7_0407800	0	0	0	0	78827000	0	0	0	0	162790000
_NLT(ph)NILPFEK_	PF3D7_0407800	0	0	88945000	96041000	71591000	0	0	111880000	103540000	79303000
_MKENDEHLEEDNYHLQDK_	PF3D7_0407800	0	0	13243000	48258000	46453000	0	0	94903000	50518000	17291000
_KVS(ph)SNLSNIK_	PF3D7_0407800	31300000	29483000	43550000	0	0	7253500	65974000	0	0	0
_YEDTINQDKDT(ph)DDIS(ph)FKEFEQSNEK_	PF3D7_0407800	0	0	0	22894000	0	0	0	23345000	37497000	54215000
_RKS(ph)TNEMYVNADDSYFYQTK_	PF3D7_0407800	0	0	16032000	51375000	37194000	0	0	46052000	23779000	0
_YEHLQS(ph)GKNEGDQFDLK_	PF3D7_0407800	0	0	28262000	47454000	36558000	0	0	38522000	29306000	37226000
_VSSNLS(ph)NIKDK_	PF3D7_0407800	11071000	18155000	43063000	0	0	3359100	47260000	0	0	0
_NYSESKKS(ph)SQTISR_	PF3D7_0407800	0	26184000	0	0	0	3383300	35316000	0	0	0
_NIYPVNSVVNDEGS(ph)YGYVDPLENLFNTNK_	PF3D7_0407800	0	0	0	0	0	0	0	0	27028000	32571000
_KVS(ph)SNLSNIKDK_	PF3D7_0407800	14338000	22453000	716420	0	0	2753800	32008000	1938200	3424400	2192300
_KYYS(ph)VDYSNENNEYIHK_	PF3D7_0407800	0	0	0	17474000	11287000	0	0	16387000	21889000	31336000
_YEDTINQDKDTDDIS(ph)FKEFEQSNEK_	PF3D7_0407800	0	0	16807000	29981000	22548000	0	0	27487000	21921000	27860000
_NIS(ph)NS(ph)DMEMVNLK_	PF3D7_0407800	0	0	0	10965000	12433000	0	0	8574600	19187000	29823000
_IKDTSS(ph)ISNDYNNKK_	PF3D7_0407800	4574100	9230900	23081000	2040800	0	1947700	29776000	2257100	0	0
_KVS(ph)S(ph)NLS(ph)NIKDK_	PF3D7_0407800	0	0	0	0	10724000	0	0	6132400	28257000	0
_KYEHLQS(ph)GKNEGDQFDLK_	PF3D7_0407800	0	0	12082000	0	27841000	0	0	0	15028000	22822000
_KVSS(ph)NLSNIKDK_	PF3D7_0407800	0	9277700	24132000	0	0	0	21479000	0	0	2084900
_YLSSNS(ph)R_	PF3D7_0407800	0	17031000	0	0	0	4346100	22997000	0	0	0
_VSS(ph)NLSNIKDK_	PF3D7_0407800	5566200	10436000	0	0	0	2719600	20249000	0	0	0
_KISS(ph)TYLGIDK_	PF3D7_0407800	0	0	20110000	14890000	0	0	0	0	9640600	0
_NKPMES(ph)LNNMR_	PF3D7_0407800	0	0	0	0	19557000	0	0	0	0	0
_VSS(ph)NLS(ph)NIKDK_	PF3D7_0407800	0	0	4245300	0	12463000	0	0	18050000	0	0
_KKVS(ph)SNLSNIK_	PF3D7_0407800	8793000	3909500	930810	0	0	4639100	15475000	0	0	0
_KGEYMDGIS(ph)SVPFLSDGK_	PF3D7_0407800	0	0	5408000	15369000	0	0	0	10637000	6440300	0
_IKDTS(ph)S(ph)ISNDYNNKK_	PF3D7_0407800	0	0	0	0	0	0	0	15263000	4447000	0
_M(ox)KENDEHLEEDNYHLQDK_	PF3D7_0407800	0	0	0	0	0	0	0	12258000	0	0
_LGNHSKS(ph)NISR_	PF3D7_0407800	4001400	8634700	0	0	0	1658800	11215000	0	0	0
_NISNS(ph)DM(ox)EMVNLK_	PF3D7_0407800	0	0	0	0	11201000	0	0	8532600	0	0
_NEGDQFDLK_	PF3D7_0407800	0	5568900	10653000	0	0	0	10472000	0	1652500	0
_RET(ph)ELYDK_	PF3D7_0407800	0	0	0	0	0	0	10559000	0	0	0
_YLSS(ph)NSR_	PF3D7_0407800	9108700	0	0	0	0	0	0	0	0	0
_SLTHANS(ph)RTHENNDNNK_	PF3D7_0407800	5133800	8652500	0	0	0	0	8748400	0	0	0
_KVSS(ph)NLSNIK_	PF3D7_0407800	0	8691500	0	0	0	0	0	0	0	0
_HFS(ph)EITTDK_	PF3D7_0407800	0	0	0	0	0	0	7311200	0	0	0
_SLTHANS(ph)R_	PF3D7_0407800	1262800	2231200	0	0	0	923430	2946900	0	0	0
_RVHDS(ph)EDEEYDEFGR_	PF3D7_0408300	0	0	0	19958000	0	0	0	0	0	0
_SLDNFSSNLFDS(ph)DKES(ph)ESGNIIK_	PF3D7_0408500	0	0	0	28042000	26562000	0	0	13362000	20836000	23996000
_SVDNEKNEDGIKS(ph)VDDEK_	PF3D7_0408500	0	0	12041000	0	0	0	6652900	0	5122100	0
_VGTPEEK_	PF3D7_0409000	1309100	7969000	0	0	0	0	31199000	0	0	0
_EINS(ph)IHEK_	PF3D7_0409300	75661000	21194000	0	0	0	41184000	26038000	0	0	0
_NNMCYENNS(ph)PGNEAYNK_	PF3D7_0409600	0	0	8260700	13164000	18649000	0	0	4886400	0	0
_IPEDDTENNFSIADG_	PF3D7_0410600	0	0	0	12564000	33443000	0	0	16852000	35637000	36020000
_NIHDIIHHDDHVLKK_	PF3D7_0410900	30455000	4285400	0	24025000	45744000	14897000	103350000	58668000	0	25098000
_NIHDIIHHDDHVLK_	PF3D7_0410900	0	0	1772300	48904000	19206000	0	0	17752000	0	0
_YTDEGKRS(ph)PQFFNPYDK_	PF3D7_0410900	0	0	0	14754000	25277000	0	0	14410000	0	0
_WEPS(ph)EENYEPASEK_	PF3D7_0410900	0	0	0	24516000	17529000	0	0	22356000	15073000	20272000
_S(ph)PQFFNPYDK_	PF3D7_0410900	0	0	5411000	10767000	10836000	0	0	4761500	0	0
_NIDEQTS(ph)PK_	PF3D7_0411900	10227000	8776200	0	0	0	3264800	15669000	0	0	0
_TRES(ph)YENSMYK_	PF3D7_0411900	0	0	13868000	0	0	0	0	0	0	0
_HDHIQDNIKDNKHDHIQDNIK_	PF3D7_0412000	5149700	5899100	0	0	0	0	13306000	23329000	0	0
_DSEHDNIKDNEHDNIKDNIK_	PF3D7_0412000	0	0	0	0	9482100	0	0	0	0	2730600
_HDHIQDNIKDNKHDHNQANIK_	PF3D7_0412000	0	0	0	0	0	0	7789400	0	0	0
_EAVELPLTCPELYEK_	PF3D7_0413600	0	0	0	5224800	0	0	0	0	14848000	13393000
_EDLKPSVSVALHR_	PF3D7_0413600	0	3327200	0	0	13734000	935410	0	0	0	9653400
_ADTLDPALLRPGR_	PF3D7_0413600	0	4770800	0	2564300	7085800	0	8918700	4872700	7105100	9589700
_ILLELLNQM(ox)DGFDK_	PF3D7_0413600	0	0	0	3045900	3176400	0	0	0	6355100	0
_AIDYIFSNLDDLTDSK_	PF3D7_0413900	0	0	0	0	4531400	0	0	0	8080300	7619200
_NVEINYDS(ph)DIDDENSVSINPSMFR_	PF3D7_0413900	0	0	0	0	0	0	0	0	4693600	0
_DNYIS(ph)FS(ph)LIK_	PF3D7_0414100	0	0	0	301920000	0	0	0	0	0	0
_LLS(ph)FTSNDILR_	PF3D7_0414900	649250	0	41382000	252990000	142780000	0	0	334070000	734230000	646770000
_KLLS(ph)FTSNDILR_	PF3D7_0414900	13939000	18717000	32784000	52758000	61562000	17665000	55714000	140260000	276890000	213330000
_LQEFGIEGSKT(ph)IR_	PF3D7_0414900	2849400	0	0	32729000	36343000	0	0	0	21355000	18389000
_NLKT(ph)LQQCPEQDLAEASNVLLLR_	PF3D7_0414900	0	0	0	0	5639600	0	0	5247000	30848000	17828000
_LLSFTS(ph)NDILR_	PF3D7_0414900	0	0	0	20558000	21299000	0	0	0	19153000	18483000
_KT(ph)EY(ph)FLLNKLIY(ph)HLFK_	PF3D7_0415100	0	0	23864000	0	81740000	0	0	0	0	0
_TLIS(ph)DNELDMTCK_	PF3D7_0415200	0	0	5434100	18190000	8358000	0	0	6952400	0	12006000
_FHSDINASNMT(ph)NR_	PF3D7_0415300	7344800	9939700	23105000	39868000	46832000	4239400	27102000	35885000	71140000	2267900
_FHSDINAS(ph)NM(ox)TNR_	PF3D7_0415300	0	3426200	6013400	0	0	0	11119000	0	0	0
_RKDDNEDIINHR_	PF3D7_0415600	2404100	3793300	527730	943300	0	1722300	11739000	0	1698500	0
_ARHS(ph)LTNTLSDMR_	PF3D7_0415800	0	9789800	16162000	21196000	18721000	3353100	13784000	30957000	23568000	31875000
_QKS(ph)IIFSSYK_	PF3D7_0415800	5471000	13878000	19526000	11325000	12178000	0	17084000	27801000	21823000	10614000
_S(ph)IIFSSYK_	PF3D7_0415800	0	0	6891800	2942900	3626200	0	0	6002500	5715600	4212300
_INWICNPVHK_	PF3D7_0415900	0	4834700	0	0	0	0	4127400	0	0	0
_AIQGFVIYR_	PF3D7_0415900	0	4083900	0	0	0	0	0	0	0	0
_KLSS(ph)VELR_	PF3D7_0416000	10218000	9867100	10640000	0	0	4992100	28406000	0	0	0
_LLS(ph)DKEEDEKK_	PF3D7_0416000	8494600	0	0	0	0	1124000	0	0	0	0
_NNQSDVQNDKELS(ph)EGTLNVHKK_	PF3D7_0416400	14339000	14185000	5925800	67213000	59942000	3655700	107380000	42774000	124130000	36380000
_NNQSDVQNDKELS(ph)EGTLNVHK_	PF3D7_0416400	0	0	25770000	49417000	0	0	29427000	0	52289000	68712000
_QTIEGGEAS(ph)DKCSINDQK_	PF3D7_0416400	0	0	36812000	18105000	3951200	0	27231000	53563000	33825000	15601000
_NDADGNNS(ph)GEENKVVK_	PF3D7_0416400	7496000	5922400	6996600	2061200	0	0	33664000	0	1295100	2195800
_EALIKNDADGNNS(ph)GEENKVVK_	PF3D7_0416400	0	0	3187000	0	0	0	30789000	0	0	0
_KNS(ph)YEELVR_	PF3D7_0416400	0	0	16035000	0	9016000	0	0	8674700	13581000	7856600
_IDKPDAAS(ph)EDELR_	PF3D7_0416800	0	0	6840300	0	54481000	0	0	4544900	12434000	0
_IDKPDAASEDELR_	PF3D7_0416800	12000000	14648000	9120400	6295600	54377000	7966800	31696000	22857000	41292000	0
_FDEAREELR_	PF3D7_0416800	8193600	12439000	0	0	0	3970200	31911000	0	0	0
_SRFDEAREELR_	PF3D7_0416800	9037700	8033200	0	0	0	2659800	28739000	0	23593000	0
_VAQHVPTLHPHSEELVVGK_	PF3D7_0416800	7220500	5669300	4709700	12268000	17034000	0	0	16268000	21466000	23230000
_ILFLGLDNAGK_	PF3D7_0416800	3554400	7145000	0	3985300	11875000	0	12351000	9734000	6107700	13620000
_TFDLGGHETAR_	PF3D7_0416800	3423000	4519400	2848700	0	0	0	6000600	751440	2563400	3717800
_GVYHEEREETINKDHEGK_	PF3D7_0417300	0	0	5821200	4865500	1520700	2022900	0	1611500	2288700	9492300
_TFNFHSFR_	PF3D7_0417400	0	0	0	0	82287000	0	0	0	34235000	38862000
_NFLS(ph)LENILK_	PF3D7_0417400	0	0	0	0	0	0	0	0	4872100	7697500
_FGHVTNHNFT(ph)K_	PF3D7_0417800	5195600	8990800	4267500	0	0	2126900	26588000	0	0	0
_GKKDEDEHNEYHPYR_	PF3D7_0417800	0	0	0	0	0	0	0	0	1068600	2692800
_NFDDENWK_	PF3D7_0418200	0	4438700	0	0	0	0	0	0	0	0
_KYEESYEHLKK_	PF3D7_0418200	0	0	0	0	0	0	0	0	1217200	2243000
_DLELVDEVNEQLEK_	PF3D7_0418500	0	0	0	14728000	33665000	0	0	20998000	22867000	22333000
_SIS(ph)DTLMNLPFIK_	PF3D7_0418600	0	0	0	0	0	0	0	7093300	58608000	26673000
_KSAS(ph)NSVQIIEVDK_	PF3D7_0418600	0	0	6289800	0	0	0	0	10480000	31203000	22802000
_SAS(ph)NSVQIIEVDK_	PF3D7_0418600	0	0	0	0	7076100	0	0	0	25177000	26280000
_GGES(ph)FSEENHIGK_	PF3D7_0418600	0	0	24824000	0	0	0	0	11103000	0	0
_KS(ph)ASNSVQIIEVDKNK_	PF3D7_0418600	4154600	0	0	0	0	0	0	0	22998000	10658000
_RES(ph)INKLEPLNIIDPINIMDTLK_	PF3D7_0418600	0	0	0	5144000	0	0	0	3287800	12185000	14640000
_GLADS(ph)FTFSK_	PF3D7_0418600	0	0	0	0	4506400	0	0	4460400	12446000	11737000
_LPS(ph)NFALK_	PF3D7_0418600	6981900	6943200	0	0	0	0	5679400	0	0	0
_RLS(ph)FYDNYNKK_	PF3D7_0418600	0	0	0	0	0	0	0	0	0	6343300
_EIIYLEHDKHS(ph)QGDDNS(ph)LGK_	PF3D7_0418700	0	0	0	0	16827000	0	0	0	9546400	17089000
_TGEEDESLFWSGR_	PF3D7_0419600	4453200	9619400	3180100	9538200	18219000	0	10401000	9370700	36021000	37514000
_SDDKKS(ph)DEEENIK_	PF3D7_0419600	17883000	6869100	0	0	0	3673500	19828000	0	0	0
_VVANHYIYPNESYCK_	PF3D7_0419600	0	0	0	0	0	0	0	0	0	12549000
_WVEGEWK_	PF3D7_0419600	2103800	8454300	0	0	0	0	0	0	0	0
_LVPNAGSEK_	PF3D7_0419600	0	2352700	0	0	0	0	2195300	0	0	0
_HQPYYHNEHDKK_	PF3D7_0419700	6074300	2218400	0	0	0	0	9944200	0	0	0
_YIEYPS(ph)DKEEDFSLLK_	PF3D7_0419900	0	0	0	11845000	14841000	0	0	20324000	24173000	37003000
_NYHDNDINIPS(ph)CDEKK_	PF3D7_0419900	0	0	0	0	0	0	0	0	0	24241000
_YYDQMIGEDDDKKNTS(ph)DNDLTSLK_	PF3D7_0420300	0	0	0	17794000	0	0	0	17291000	49229000	53203000
_KYS(ph)SSAHNATSAGTNYTTTAAHR_	PF3D7_0420300	5471200	0	9463100	22288000	38206000	0	21075000	14824000	0	27576000
_TSS(ph)LNLSR_	PF3D7_0420300	5918200	10335000	0	0	0	3980500	28680000	0	0	0
_SVS(ph)NTNFGR_	PF3D7_0420300	5505800	7232200	0	0	0	4720600	21688000	0	0	0
_ALS(ph)SSLYFDNK_	PF3D7_0420300	0	0	9668100	10934000	12054000	0	0	13499000	15175000	15761000
_KY(ph)SSSAHNATSAGTNYTTTAAHR_	PF3D7_0420300	0	0	0	0	0	0	0	0	15628000	0
_KYSS(ph)SAHNATSAGTNYTTTAAHR_	PF3D7_0420300	0	15610000	0	0	0	0	0	0	0	0
_FFNNFQTDS(ph)IDNEINNMNEK_	PF3D7_0420600	0	0	38129000	52263000	65615000	0	0	41344000	25346000	24834000
_VDEGINIS(ph)KDDLEK_	PF3D7_0420600	0	0	23585000	31387000	25615000	0	0	17092000	10970000	10130000
_SLILPLS(ph)K_	PF3D7_0420600	0	0	19812000	18589000	20128000	0	0	13996000	0	0
_NKLDS(ph)IVNFNCNLSENLEHVFK_	PF3D7_0420600	0	0	0	19057000	0	0	0	0	0	11601000
_FFNNFQT(ph)DSIDNEINNMNEK_	PF3D7_0420600	0	0	14860000	12285000	0	0	0	0	18630000	0
_FFNNFQTDS(ph)IDNEINNM(ox)NEK_	PF3D7_0420600	0	0	0	12120000	17071000	0	0	0	0	0
_LDSIVNFNCNLS(ph)ENLEHVFK_	PF3D7_0420600	0	0	0	14625000	9515100	0	0	12324000	3775900	7388200
_S(ph)LILPLSK_	PF3D7_0420600	0	0	0	7470900	0	0	0	0	6295100	13216000
_VNDLS(ph)LINNISR_	PF3D7_0420600	0	0	7017600	4846600	8463700	0	0	0	0	0
_DVDADLFIR_	PF3D7_0422400	0	0	3409900	7575900	16805000	0	0	9473800	16886000	20547000
_LLEPVPFVK_	PF3D7_0422400	3132500	7139500	0	0	3174500	0	0	3454100	6626500	11788000
_LAPLNEDWYFIR_	PF3D7_0422400	0	0	0	0	0	0	0	0	7292100	10442000
_LYLHPDIGVGFLR_	PF3D7_0422400	0	0	1955000	0	1686300	0	5815200	2425500	0	4263700
_GVKEEDNDGGS(ph)GKEDNEPTQK_	PF3D7_0422500	31904000	13183000	9603300	0	0	4277100	49166000	0	13662000	6990500
_YFS(ph)S(ph)IKM(ox)IIIK_	PF3D7_0423200	0	0	0	215330000	0	0	0	0	0	0
_NYDHDNHYDDDDDINYKDHYYK_	PF3D7_0423300	0	0	0	24514000	15384000	0	0	19234000	0	0
_NHDTHHDDEAEELEEK_	PF3D7_0423300	5158100	2592300	0	0	0	4530400	10215000	0	0	0
_DINADVLPEIK_	PF3D7_0423500	0	0	32012000	13650000	23385000	0	0	72510000	28321000	35822000
_WSPELHS(ph)R_	PF3D7_0423500	0	0	41772000	0	0	0	0	0	21251000	17496000
_GENHTPFVGYFSSHLLR_	PF3D7_0423500	0	0	0	4987800	3401700	0	0	17565000	0	15120000
_IFLDNIK_	PF3D7_0423600	7227900	19145000	0	7209100	28225000	0	22750000	52435000	18131000	8627300
_NVIS(ph)DEQDGEDTLYK_	PF3D7_0423600	0	0	11040000	22959000	24459000	0	0	23061000	26321000	42290000
_KNDPAIIS(ph)PR_	PF3D7_0423600	0	0	0	0	0	0	7586900	0	0	0
_DWTLNTIPDIGYS(ph)QNNRR_	PF3D7_0424500	0	0	0	17574000	30912000	0	0	54642000	37965000	34488000
_INDPYDYLKS(ph)ITNQEER_	PF3D7_0424500	0	0	11864000	16642000	17649000	0	0	0	27799000	28113000
_DWTLNTIPDIGYS(ph)QNNR_	PF3D7_0424500	0	0	5717000	21227000	25474000	0	0	23936000	25266000	25900000
_SLFLDDFNR_	PF3D7_0424600	7278500	23326000	78266000	117710000	135540000	5801000	24369000	190450000	140820000	172800000
_TVSNAVQHQCDTIMR_	PF3D7_0424600	0	0	17042000	53491000	113550000	0	0	130430000	68996000	120410000
_KIESHLSEMFNK_	PF3D7_0424600	7208100	9580300	35290000	81939000	110800000	0	16849000	116750000	63988000	66655000
_YIDNLGYCK_	PF3D7_0424600	0	0	0	0	0	0	0	61967000	28850000	8697400
_YNSNYS(ph)PIPYPEQYNPVDYNK_	PF3D7_0424600	0	0	0	0	0	0	0	42605000	55131000	26269000
_YNILEDTQK_	PF3D7_0424600	1325500	3653500	25535000	4797600	34991000	0	5175600	52634000	16471000	10547000
_ADFVLDK_	PF3D7_0424600	0	0	34442000	1655400	4158300	0	0	3624900	3004300	1974200
_TVSNAVQHQCDT(ph)IMR_	PF3D7_0424600	0	0	0	0	0	0	0	0	34052000	0
_LNT(ph)IGNLFEGEK_	PF3D7_0424600	0	0	16030000	30668000	22952000	0	0	21345000	33098000	25384000
_LNTIGNLFEGEK_	PF3D7_0424600	0	4224400	7022700	10162000	15721000	0	0	20719000	13752000	31416000
_KIESHLSEM(ox)FNK_	PF3D7_0424600	0	3748900	0	4005600	8610600	1621500	3566100	14393000	21675000	0
_LIDDINK_	PF3D7_0424600	3001800	6691100	3454200	0	778060	546350	7106300	1482000	0	0
_NIET(ph)DDEEETLVVK_	PF3D7_0500800	0	0	1906000000	3794400000	4071300000	0	0	4466500000	3051900000	3345700000
_LGENVNDGAS(ph)ENS(ph)EDPKK_	PF3D7_0500800	0	0	274880000	1657400000	3099700000	0	0	2183900000	699030000	176000000
_NIET(ph)DDEEETLVVKDDAK_	PF3D7_0500800	0	0	823900000	1165600000	1729800000	0	0	1581500000	1736900000	1466700000
_LGENVNDGAS(ph)ENSEDPK_	PF3D7_0500800	0	0	786860000	705850000	1673300000	0	134350000	1266900000	220850000	15574000
_ELEEMDESDVEK_	PF3D7_0500800	37930000	21250000	639550000	428260000	1258100000	25346000	105780000	1415800000	638020000	138080000
_LGENVNDGAS(ph)ENS(ph)EDPK_	PF3D7_0500800	0	0	30853000	1249100000	1050300000	0	0	958620000	171650000	57967000
_LGENVNDGASENS(ph)EDPKK_	PF3D7_0500800	0	0	0	1624200	33652000	0	0	1105100000	0	0
_LGENVNDGAS(ph)ENSEDPKK_	PF3D7_0500800	23181000	3222900	968180000	9016100	109340000	2274200	208790000	599850000	155950000	87328000
_NTS(ph)GLVHR_	PF3D7_0500800	192890000	235770000	6792300	3605100	5757200	76640000	563750000	0	1763900	2283400
_DT(ph)ESKDKM(ox)IGK_	PF3D7_0500800	0	4116700	548720000	143000000	143770000	0	6488200	448510000	373350000	374290000
_ELEEMDES(ph)DVEK_	PF3D7_0500800	0	0	145440000	374650000	413170000	0	0	316570000	305570000	206320000
_TFDEDHLYSIR_	PF3D7_0500800	19590000	38736000	96767000	194240000	371100000	0	58731000	361070000	140150000	203770000
_LAEKEENEGEKLGENVNDGAS(ph)ENS(ph)EDPK_	PF3D7_0500800	0	0	0	76550000	62595000	0	0	70526000	121060000	237330000
_VIGQEIIVEEVKEEIEK_	PF3D7_0500800	0	0	0	127090000	211070000	0	0	229470000	139860000	193440000
_NIETDDEEETLVVK_	PF3D7_0500800	5567300	0	50648000	101930000	170230000	0	0	202760000	58743000	66516000
_LLEMQESER_	PF3D7_0500800	0	0	199180000	0	69434000	0	0	119190000	29812000	29527000
_GPEIITEEVKEEIKK_	PF3D7_0500800	4290800	12223000	68506000	55508000	195860000	0	21681000	85762000	89803000	116960000
_VIGQEIITEEVK_	PF3D7_0500800	7795700	29477000	97969000	59042000	166790000	0	24520000	175700000	66855000	140750000
_LAEKEENEGEKLGENVNDGAS(ph)ENSEDPK_	PF3D7_0500800	0	0	90683000	109270000	63126000	0	0	100950000	169770000	64334000
_VIGQEIITEEVKK_	PF3D7_0500800	0	20987000	70296000	55423000	117540000	0	36280000	169140000	54745000	83272000
_ELEEM(ox)DESDVEK_	PF3D7_0500800	29991000	23766000	163570000	14589000	37269000	18888000	76533000	62913000	0	7614100
_QQEEENAKDIEEIR_	PF3D7_0500800	9127800	17487000	27380000	95578000	159240000	3180300	41864000	122740000	83440000	96658000
_VSGPYENSENSNVTS(ph)ESEETKK_	PF3D7_0500800	0	0	105410000	134570000	126610000	0	12881000	118830000	19166000	9046300
_KDVIEQEIVSEEVNEKDTK_	PF3D7_0500800	0	11389000	20214000	122770000	130880000	0	31849000	90606000	70468000	87360000
_NAPYIDDPLWGSVVTDKR_	PF3D7_0500800	2780200	4639200	24375000	72541000	80617000	0	0	124720000	54394000	92099000
_VIGQEIIIEEIKK_	PF3D7_0500800	0	17632000	45194000	57256000	97000000	0	22432000	124700000	7824000	70427000
_VSGPYENSENSNVTSESEETKK_	PF3D7_0500800	0	0	28990000	39392000	122880000	0	5578400	108400000	19336000	0
_KDVIEQEIVSEEVNEK_	PF3D7_0500800	0	4846200	32118000	65418000	111080000	0	10556000	87013000	41581000	41906000
_ELEEM(ox)DES(ph)DVEK_	PF3D7_0500800	0	0	60349000	37730000	70755000	0	0	104150000	0	0
_EVIIEEVKEEVK_	PF3D7_0500800	0	6080900	25670000	34045000	64052000	0	14368000	90798000	15998000	22931000
_VLGEGDKEDVKEK_	PF3D7_0500800	23192000	36691000	8811600	8822700	6578000	12359000	87985000	4774000	4767600	9389100
_NAPYIDDPLWGSVVTDK_	PF3D7_0500800	0	0	15080000	32250000	63729000	0	0	83479000	0	26430000
_NIETDDEEETLVVKDDAK_	PF3D7_0500800	0	0	23104000	52027000	0	0	0	81630000	41218000	0
_NIET(ph)DDEEETLVVKDDAKK_	PF3D7_0500800	0	0	24085000	39039000	31484000	0	0	70471000	76467000	0
_NYIECLR_	PF3D7_0500800	12358000	21881000	51902000	4845100	61300000	0	34778000	73104000	27240000	10572000
_KDVIEQEIVS(ph)EEVNEKDTK_	PF3D7_0500800	0	0	58005000	57108000	61127000	0	0	67454000	46002000	43172000
_LGENVNDGASENSEDPK_	PF3D7_0500800	0	0	34419000	6130400	0	1905600	11092000	65781000	0	3649800
_VIGQEVIKGDVNEEGPENKDK_	PF3D7_0500800	0	0	0	25860000	0	0	18658000	63872000	33631000	43365000
_GPEIIIEEVKEEIKK_	PF3D7_0500800	1702300	2002000	17498000	49330000	56549000	1959600	0	47184000	32160000	53316000
_NIETDDEEET(ph)LVVKDDAK_	PF3D7_0500800	0	0	56403000	53853000	45723000	0	0	45750000	0	42349000
_EVIIEEVKEEVKK_	PF3D7_0500800	0	1972700	8381200	47065000	54063000	0	6793300	43852000	15459000	14093000
_KQQEEENAKDIEEIR_	PF3D7_0500800	2217800	3867500	17176000	17216000	49572000	0	14119000	49236000	30122000	2001700
_NIETDDEEET(ph)LVVK_	PF3D7_0500800	0	0	49328000	47312000	43592000	0	0	48348000	27650000	16900000
_DNVIVQEIMNEDVNEKDTESK_	PF3D7_0500800	0	0	0	20482000	47752000	0	0	34187000	0	0
_QVEEGIKENDTESKDK_	PF3D7_0500800	4384900	17373000	0	0	0	1738300	44891000	618950	0	0
_FSEMNVVHQILNYEER_	PF3D7_0500800	0	0	5583000	38238000	33550000	0	0	42483000	18977000	40843000
_EGNKVS(ph)GPYENSENSNVTSESEETKK_	PF3D7_0500800	0	0	38453000	41559000	39468000	0	0	29392000	13177000	6270400
_DNVIVQEIMNEDVNEK_	PF3D7_0500800	0	0	0	3192000	39716000	0	0	25178000	5378000	10894000
_DKVIGQEIIVEEVKEEIEK_	PF3D7_0500800	0	0	10360000	24351000	29255000	1196300	0	38027000	8421900	17333000
_VSGPYENSENSNVTSESEETK_	PF3D7_0500800	0	0	0	21860000	36885000	0	0	37787000	0	4006600
_VSGPYENSENS(ph)NVTSESEETKK_	PF3D7_0500800	0	0	0	0	0	0	0	0	37743000	0
_VLGEGDKEDVK_	PF3D7_0500800	12571000	21317000	4202700	2696400	3810900	10261000	35875000	0	1961500	3719000
_ITS(ph)EFRETENVK_	PF3D7_0500800	0	0	32998000	20901000	29838000	0	0	25462000	23982000	29257000
_NIET(ph)DDEEET(ph)LVVK_	PF3D7_0500800	0	0	0	32676000	30766000	0	0	24058000	20023000	23912000
_LLGEGDKEDVKEK_	PF3D7_0500800	5475400	10855000	28442000	4068700	4262300	3295200	32120000	4364400	0	6945700
_NIET(ph)DDEEET(ph)LVVKDDAK_	PF3D7_0500800	0	0	8928800	29581000	23685000	0	0	29435000	26814000	19949000
_LLGEGDKEDVK_	PF3D7_0500800	5678700	9574400	27977000	2462800	0	4387600	19798000	3782600	3089000	0
_DNVIVQEIMNEDVNEKDTESKDK_	PF3D7_0500800	0	0	0	26889000	26493000	0	0	26668000	0	0
_EENEGEKLGENVNDGAS(ph)ENS(ph)EDPKK_	PF3D7_0500800	0	0	0	26106000	0	0	0	0	0	11184000
_GPEIITEEVK_	PF3D7_0500800	0	722340	24851000	6825700	19681000	0	0	23125000	3019400	0
_NENKDNVIVQEIMNEDVNEK_	PF3D7_0500800	0	0	0	19522000	24673000	0	0	15935000	0	0
_ETDESKETDESKETGESK_	PF3D7_0500800	6494000	9496200	0	0	0	1956600	23090000	0	0	0
_GPEIITEEVKEEIK_	PF3D7_0500800	0	0	8583400	7176100	22695000	0	0	16047000	7175800	10075000
_EENEGEKLGENVNDGAS(ph)ENSEDPKK_	PF3D7_0500800	0	0	14409000	0	21173000	0	0	15097000	7527500	5438300
_LLEM(ox)QESER_	PF3D7_0500800	7664300	12856000	0	0	0	3400800	20369000	0	0	0
_DVIEQEIVSEEVNEK_	PF3D7_0500800	0	0	10966000	0	18695000	0	0	18922000	7999100	0
_EHNTLNTFPNMALNEDFRR_	PF3D7_0500800	0	0	0	10346000	14667000	0	14388000	12807000	12738000	17957000
_EIMKEDVNEKDTANK_	PF3D7_0500800	4423100	5625900	17541000	5458300	6484300	2221600	13733000	0	5509200	10078000
_QVEDGIKENDT(ph)EGNDKVK_	PF3D7_0500800	0	0	16992000	0	0	0	0	6146800	0	0
_QVEDGIKENDTEGNDK_	PF3D7_0500800	6330700	7875200	14399000	2197000	1011600	2455600	16872000	4518000	1758400	1723200
_ESSEETKDDKPEENEK_	PF3D7_0500800	6453000	7788000	0	0	0	3294600	15350000	0	0	0
_VIGQEVIKGDVNEEGPENK_	PF3D7_0500800	0	0	3791300	5958600	6831600	0	0	14430000	9214000	0
_QVEEGIKENDTEGNDK_	PF3D7_0500800	4572500	5722200	14275000	0	0	1375200	14237000	0	1964300	1823000
_KHVNVM(ox)GESK_	PF3D7_0500800	3920100	12565000	0	0	0	1477200	13761000	0	0	0
_KHVNVMGESK_	PF3D7_0500800	5297500	7834000	0	0	0	0	12905000	0	0	0
_DIVIGQEVIIEEVKK_	PF3D7_0500800	0	0	0	0	938500	0	0	0	2502100	12673000
_EGIKENDTENKDK_	PF3D7_0500800	7884000	6626000	0	0	0	4433100	12652000	0	0	0
_FSEM(ox)NVVHQILNYEER_	PF3D7_0500800	0	0	6612400	0	0	0	0	0	0	12408000
_EHNTLNTFPNMALNEDFR_	PF3D7_0500800	0	0	0	3772800	11734000	0	0	10757000	6073200	7165300
_VIEQEKEKEEVK_	PF3D7_0500800	2286300	3967300	0	0	0	2215800	11692000	0	0	0
_ILYNLFLEYNPHMNNK_	PF3D7_0500800	0	0	0	0	8582100	0	0	11618000	0	10414000
_EENEGEKLGENVNDGAS(ph)ENSEDPK_	PF3D7_0500800	0	0	7455800	0	0	0	0	0	10610000	0
_QVEEGIKENDTESK_	PF3D7_0500800	3103100	4060500	4715200	0	0	2030300	9886400	0	0	1798000
_GPEIIIEEVKEEIK_	PF3D7_0500800	0	0	0	2932200	5599500	0	0	5071200	1130500	8793000
_EIEQEKEKEEVK_	PF3D7_0500800	2448100	3606800	0	0	0	1351000	8314700	0	0	0
_QVEDGIKENDTEGNDKVK_	PF3D7_0500800	0	4741600	5445800	1963100	0	0	7989300	857880	1901400	2551700
_GDVNEEGPENKDK_	PF3D7_0500800	0	6449800	0	0	0	1159900	7462500	0	0	0
_EIMKEDVNEK_	PF3D7_0500800	0	1470500	0	0	0	0	5589800	0	0	0
_LAEKEENEGEK_	PF3D7_0500800	2225600	2810600	0	0	0	1470300	2500000	0	0	0
_DLDICNWDEPHNPEK_	PF3D7_0501000	0	0	28882000	237350000	245750000	0	0	88394000	24957000	54023000
_NPCAIPQDDLS(ph)NEGIEIIDYVDKK_	PF3D7_0501000	0	0	8171800	101550000	110100000	0	0	61791000	51161000	43590000
_NPCAIPQDDLS(ph)NEGIEIIDYVDKKEEEK_	PF3D7_0501000	0	0	0	0	52713000	0	0	56646000	58464000	43771000
_NPCAIPQDDLSNEGIEIIDYVDK_	PF3D7_0501000	0	0	0	31520000	50431000	0	0	32413000	18751000	20683000
_NPCAIPQDDLSNEGIEIIDYVDKK_	PF3D7_0501000	0	0	0	17401000	48930000	0	0	27197000	12603000	13180000
_INNAFNLDILR_	PF3D7_0501000	0	0	0	9155400	17361000	0	0	43326000	3201200	0
_NPCAIPQDDLSNEGIEIIDYVDKKEEEK_	PF3D7_0501000	0	0	0	39794000	42861000	0	0	28443000	24326000	31532000
_NPCAIPQDDLS(ph)NEGIEIIDYVDK_	PF3D7_0501000	0	0	0	25207000	21457000	0	0	0	0	0
_VVDHYVGS(ph)LKR_	PF3D7_0501000	3575800	0	22142000	5824500	0	1823900	11719000	12107000	8683800	0
_DIYKPIQSYANNFSK_	PF3D7_0501000	0	0	5055000	10688000	19798000	0	0	18835000	4334800	0
_VVDHYVGSLK_	PF3D7_0501000	2324400	6334600	18262000	0	0	1171100	10104000	0	0	0
_WHPDKHLNDEDKVEAER_	PF3D7_0501100.2	0	0	0	25062000	19275000	529040	0	101150000	13339000	35033000
_ALTGFQFSIK_	PF3D7_0501100.2	3817400	7922500	10582000	21458000	23476000	0	7951000	31804000	49376000	59368000
_LIGEAYEVLSDEEK_	PF3D7_0501100.2	0	0	0	0	12432000	0	0	0	42973000	26700000
_HLNDEDKVEAER_	PF3D7_0501100.2	0	0	0	0	0	0	0	0	4934400	3950500
_HEEVHKPEEFHKPEEFHK_	PF3D7_0501200	488930000	737860000	238940000	1912900000	3945800000	429110000	2076200000	5174400000	998970000	2113500000
_TLILGS(ph)FPQAGEILR_	PF3D7_0501200	0	0	63305000	515250000	368890000	0	0	491830000	381240000	362800000
_GYYNVFFENYANDTESNVHNKPEEVHKHEEIHK_	PF3D7_0501200	14651000	0	0	371850000	49833000	0	15878000	292000000	0	16769000
_HEENHKHEENHKPQMVGQAPPEK_	PF3D7_0501200	0	8447400	12777000	0	235470000	0	81525000	0	5324600	50783000
_VHKHEEVHKPEEVHK_	PF3D7_0501200	17700000	16654000	151510	7126200	0	9946200	194610000	1577200	18986000	34927000
_FSYALDPNDYASIEDK_	PF3D7_0501200	0	0	43463000	96833000	154720000	0	0	125020000	50175000	81563000
_NEQDTNNTHTPNHDEYSHNLPK_	PF3D7_0501200	0	16643000	55813000	145510000	145360000	3452400	0	149230000	66855000	48132000
_TLILGSFPQAGEILR_	PF3D7_0501200	0	0	27634000	56487000	88357000	0	0	127030000	35674000	99139000
_HEENHKHEENHKPQM(ox)VGQAPPEK_	PF3D7_0501200	0	0	0	0	0	0	45621000	0	0	0
_HEEVHKPEEVHK_	PF3D7_0501200	20791000	16813000	0	2801900	1834400	7473000	44021000	0	2661400	10051000
_EQYINEVMK_	PF3D7_0501200	0	0	22245000	22849000	42304000	0	0	38338000	13152000	21446000
_EDLWNKEDNK_	PF3D7_0501200	5950200	11455000	40979000	7443200	7210600	3098000	27431000	5666600	5576200	0
_HLLQQINTYK_	PF3D7_0501200	0	6956800	13374000	24453000	38144000	0	11681000	40409000	23665000	22876000
_NTFNFLK_	PF3D7_0501200	0	0	28105000	8734900	39906000	0	0	26193000	13903000	25149000
_GYYNVFFENYANDTESNVHNKPEEVHK_	PF3D7_0501200	0	0	0	35437000	32135000	0	0	23421000	0	0
_T(ph)LILGSFPQAGEILR_	PF3D7_0501200	0	0	1819400	32509000	20749000	0	0	17968000	23683000	26600000
_QES(ph)RTLILGSFPQAGEILR_	PF3D7_0501200	0	0	13212000	13057000	0	0	0	21487000	30127000	25238000
_NT(ph)FNFLK_	PF3D7_0501200	0	0	23404000	24416000	26514000	0	0	17555000	11871000	15928000
_LLGS(ph)IFGYFK_	PF3D7_0501200	0	0	0	18124000	0	0	0	14210000	13579000	18273000
_PEEFHKPEEFHK_	PF3D7_0501200	0	0	0	2157600	16635000	0	0	0	0	0
_LLGSIFGYFK_	PF3D7_0501200	0	0	0	8142100	5359300	0	0	15551000	3587100	6136200
_HEEVHKPEEVHKHEENHK_	PF3D7_0501200	0	2833600	26879	1612900	830000	1191400	13189000	585680	0	2137000
_TQQNPQQNAQQNTQQNTQQQS(ph)TTK_	PF3D7_0501300	111020000	135000000	1692100000	138690000	389930000	50117000	190120000	386430000	83079000	47603000
_AFDFFTDLADEPTQLQDAVPETTEK_	PF3D7_0501300	0	0	7189600	133910000	155750000	0	0	212980000	343980000	466130000
_DVIPENTESTTDLVPSEVSPPVDDYLDDDGFSSFR_	PF3D7_0501300	0	0	0	122620000	97868000	0	0	235290000	250820000	385460000
_MAQEALLNEYEVESPAESMSPILR_	PF3D7_0501300	0	0	0	18772000	57773000	0	0	61191000	50430000	71946000
_DVIPENTESTTDLVPS(ph)EVSPPVDDYLDDDGFSSFR_	PF3D7_0501300	0	0	0	59902000	20131000	0	0	20306000	64540000	69523000
_EFLESTPCWQR_	PF3D7_0501300	0	7498300	17338000	27829000	38720000	0	21693000	44356000	24884000	0
_TQQNPQQNAQQNTQQNTQQQST(ph)TK_	PF3D7_0501300	0	0	0	0	0	0	0	0	24628000	38631000
_MAQEALLNEYEVESPAES(ph)MSPILR_	PF3D7_0501300	0	0	0	12720000	13407000	0	0	12582000	22526000	27287000
_TQQNPQQNAQQNTQQNTQQQS(ph)TTKST(ph)TK_	PF3D7_0501300	0	0	0	0	14857000	0	0	0	0	0
_TQQNPQQNAQQNTQQNTQQQS(ph)TTKS(ph)TTK_	PF3D7_0501300	0	0	0	0	0	0	0	6955300	0	0
_TQQNPQQNAQQNTQQNTQQQSTTK_	PF3D7_0501300	0	0	5514600	0	0	0	0	0	0	0
_TSS(ph)WLSFGR_	PF3D7_0501400	0	0	0	0	679630	0	0	0	7787500	7023100
_TDFLQDILEK_	PF3D7_0501500	0	0	16017000	36164000	29839000	0	0	53696000	49910000	52991000
_RTDFLQDILEK_	PF3D7_0501500	0	3003700	8132100	23080000	7281200	1669500	8361600	47661000	27994000	15021000
_ALIDIDTK_	PF3D7_0501500	0	0	0	0	18615000	0	10409000	41757000	22482000	12267000
_DLSLSSILR_	PF3D7_0501500	0	4116300	15561000	10345000	13791000	2321000	0	41540000	17650000	25108000
_NEEHESFFK_	PF3D7_0501500	14824000	24035000	25398000	5356200	773240	6777100	35829000	0	6733600	5146000
_TFSLDDPQK_	PF3D7_0501500	13291000	11665000	25925000	0	0	0	0	25284000	8516900	0
_LPSIIVK_	PF3D7_0501500	2254500	4221900	6489300	0	7669000	0	3255800	15711000	7374300	7744600
_TFQLEGKPHIPDDQLSFMR_	PF3D7_0501500	0	0	0	0	0	0	0	0	0	13970000
_LSEINNIISGDFLSTLK_	PF3D7_0501500	0	0	0	0	0	0	0	6487200	0	4737400
_DYLGDFNK_	PF3D7_0501600	23021000	18861000	83006000	45618000	64181000	0	20463000	140740000	46944000	8031100
_SNPYFIVGSR_	PF3D7_0501600	9119900	22412000	59917000	31181000	0	0	22396000	124750000	60763000	93712000
_TYSIPNLK_	PF3D7_0501600	7197400	13000000	40732000	17474000	40203000	0	14590000	110330000	36436000	49300000
_TNINTLENSDHTCFAR_	PF3D7_0501600	18721000	0	36983000	39200000	48836000	0	33312000	108870000	67323000	72368000
_SMLSTDDYQSFFK_	PF3D7_0501600	3857500	3977500	16157000	30551000	0	0	5729200	81323000	23025000	44604000
_QFDYALFHK_	PF3D7_0501600	5586600	14643000	17845000	22423000	19433000	0	13037000	42906000	26441000	29821000
_VHTPYKDYLGDFNK_	PF3D7_0501600	0	0	0	0	0	0	0	42343000	0	32019000
_YTEISVLNYVR_	PF3D7_0501600	0	0	0	8241500	8450000	0	0	42092000	8165000	13556000
_SM(ox)LSTDDYQSFFK_	PF3D7_0501600	0	0	10828000	28490000	0	0	0	26577000	14899000	16497000
_SSSLALVGTNNNDPIFAYCEK_	PF3D7_0501600	0	0	0	8807400	13513000	0	0	26416000	8686000	13171000
_ENYYNSDIAGPAR_	PF3D7_0501600	0	2346200	9577800	12001000	14168000	0	0	24432000	13452000	11019000
_ESEREHLVIK_	PF3D7_0501600	9777300	13121000	4278100	2424300	2050300	0	23671000	0	9429700	4738500
_DYNFLIYAGSR_	PF3D7_0501600	0	0	0	0	0	0	0	15844000	0	8266400
_GDKCETEFSK_	PF3D7_0501600	0	1743300	0	0	0	828250	11752000	0	0	0
_KHLEDGEEEQEEEEEEKK_	PF3D7_0501800	8782800	4123600	3612200	6401100	1454600	2169700	12735000	0	0	0
_TNTS(ph)TEDHQEHNLVNK_	PF3D7_0501800	11019000	10211000	12376000	1491600	0	2372400	0	0	0	0
_NEDGNDEDNTEENVEEK_	PF3D7_0501800	0	0	2428400	0	0	0	0	0	0	0
_NESSFGYET(ph)LRK_	PF3D7_0503200	0	0	6725600	12556000	11566000	0	6421600	0	7191700	0
_FDTS(ph)PSIVR_	PF3D7_0503300	9411100	13008000	83972000	189340000	105660000	0	42489000	60696000	92093000	54147000
_SIS(ph)FNS(ph)EKDDAK_	PF3D7_0503300	0	0	0	45945000	89691000	0	0	36491000	0	0
_SISFNS(ph)EKDDAK_	PF3D7_0503300	0	0	3585200	0	0	0	38686000	0	0	0
_LKFDTS(ph)PSIVR_	PF3D7_0503300	3158600	9117600	13632000	31865000	21028000	0	14200000	10637000	0	0
_EKENEEEEEAIYD_	PF3D7_0503300	0	0	0	0	30838000	0	0	0	0	0
_S(ph)IS(ph)FNS(ph)EKDDAK_	PF3D7_0503300	0	0	0	0	0	0	0	0	27959000	0
_YRSS(ph)YDRK_	PF3D7_0503300	10144000	0	0	0	0	4325900	9816800	0	0	0
_YRSS(ph)YDR_	PF3D7_0503300	5894400	7186600	0	0	0	3288800	8485200	0	0	0
_KIEGVNVLTSVIESAQDVADLK_	PF3D7_0503400	0	0	0	7846900	8050200	0	0	7825300	60763000	51077000
_INS(ph)TFINK_	PF3D7_0503600	11232000	13841000	0	0	0	0	30624000	0	0	0
_LLS(ph)DDDLK_	PF3D7_0504000	0	0	64737000	33261000	161480000	0	0	108760000	43178000	8095400
_YDMNNEFS(ph)NDENSALIPHHVK_	PF3D7_0504000	0	0	49726000	118470000	115440000	0	0	105060000	63749000	74633000
_NQTS(ph)LLNVSK_	PF3D7_0504000	0	0	65503000	37212000	44106000	0	0	102550000	39477000	10812000
_YDM(ox)NNEFS(ph)NDENSALIPHHVK_	PF3D7_0504000	0	0	0	28723000	0	0	0	0	0	0
_NSYHDDDLDDDDIQNK_	PF3D7_0504000	0	0	4810200	9424800	20939000	0	0	25325000	0	0
_FLS(ph)FENFFK_	PF3D7_0504000	0	0	0	0	11594000	0	0	23153000	7631800	3852700
_SISNS(ph)VNNIYPNK_	PF3D7_0504000	3833800	0	0	0	0	0	17696000	0	0	0
_EDS(ph)FVMDQR_	PF3D7_0504000	0	0	10283000	5380300	10835000	0	0	13239000	0	0
_SIS(ph)NSVNNIYPNK_	PF3D7_0504000	0	7812500	0	0	0	0	0	0	0	0
_VILS(ph)NNNIK_	PF3D7_0504800	11208000	8276000	39166000	6087400	0	0	27295000	0	11671000	0
_FIDVGNS(ph)QGK_	PF3D7_0504800	0	0	29326000	0	0	0	0	0	0	0
_NILIDS(ph)NINYNK_	PF3D7_0504800	0	0	24250000	0	0	0	0	25435000	10838000	14306000
_NVDS(ph)DHLSELCK_	PF3D7_0504800	0	0	25200000	17913000	14065000	0	0	0	14315000	11598000
_NKNEFIDLS(ph)NIPLLTLPK_	PF3D7_0504800	0	0	0	18845000	1361800	0	0	5359700	10756000	15602000
_IDS(ph)LPNIMSEYDNSIK_	PF3D7_0504800	0	0	0	15227000	11306000	0	0	13363000	0	0
_DLHQYS(ph)NER_	PF3D7_0504800	5683700	2660800	0	0	0	1660400	10815000	0	0	0
_RQT(ph)MNENYLNK_	PF3D7_0504800	0	0	6928000	0	0	0	0	5104700	0	0
_SVS(ph)FFMK_	PF3D7_0504800	0	0	2693100	5727700	3861500	0	0	5562100	1466100	0
_TSSS(ph)NPVDNNTK_	PF3D7_0504800	5116700	4433600	0	0	0	1796000	0	0	0	0
_INYFS(ph)DDNTEDIIKPLNLR_	PF3D7_0505100	0	0	0	8257800	10981000	0	0	0	9745600	13520000
_IILDSVS(ph)DKECS(ph)DAKENNINK_	PF3D7_0505500	0	0	0	0	0	0	0	0	0	52684000
_IILDSVS(ph)DKECSDAK_	PF3D7_0505500	0	0	0	36397000	51053000	0	0	0	20082000	16265000
_IILDS(ph)VS(ph)DKECSDAKENNINK_	PF3D7_0505500	0	0	0	0	0	0	0	0	36435000	0
_IILDS(ph)VS(ph)DKECSDAK_	PF3D7_0505500	0	0	0	32572000	21984000	0	0	0	0	0
_NYMDNLES(ph)S(ph)TEDDIIIKK_	PF3D7_0505500	0	0	0	12937000	0	0	0	0	13391000	18369000
_NVHHEDYSSHHNIYR_	PF3D7_0505700	15885000	1811800	21325000	7323000	3353000	6202300	22436000	4462100	2444300	22176000
_FLYDGDR_	PF3D7_0505800	0	22525000	8395500	0	0	0	0	1492000	0	0
_SPDGAEVFFK_	PF3D7_0505800	6314100	17217000	6937300	11078000	0	0	16525000	0	12320000	20827000
_LGQSMEAVR_	PF3D7_0505800	2280100	5414600	0	0	0	0	0	0	0	0
_NVDDEIS(ph)DILNEINKEEK_	PF3D7_0506800	0	0	0	19914000	11715000	0	0	29197000	43880000	51969000
_IIVTS(ph)DENLHTLPSGAVGR_	PF3D7_0506900	0	4690800	115980000	168520000	133600000	0	0	290110000	176590000	249150000
_ISIFS(ph)DLETSTNIDDISSK_	PF3D7_0506900	0	0	6065900	148000000	63503000	0	0	207550000	126010000	95138000
_IIVTSDENLHTLPS(ph)GAVGR_	PF3D7_0506900	4872100	0	133210000	188060000	202530000	0	9655100	186870000	158230000	64309000
_SSIFS(ph)DLEIPQGDVK_	PF3D7_0506900	0	0	8801500	86145000	42315000	0	0	93466000	171640000	189890000
_IIVT(ph)S(ph)DENLHTLPSGAVGR_	PF3D7_0506900	0	0	0	30442000	42169000	0	0	73800000	47424000	63574000
_KRS(ph)SIFSDLEIPQGDVK_	PF3D7_0506900	0	0	10528000	61196000	0	0	0	29903000	29279000	0
_ISIFS(ph)DLETSTNIDDISSKR_	PF3D7_0506900	0	0	0	13348000	0	0	0	27577000	48073000	48999000
_KRSS(ph)IFSDLEIPQGDVK_	PF3D7_0506900	0	0	0	0	22165000	0	0	0	0	43381000
_KES(ph)FSINEDETKK_	PF3D7_0506900	4395200	3134600	36329000	0	0	0	0	0	0	0
_KGS(ph)LLSPK_	PF3D7_0506900	16559000	16833000	0	0	0	8072700	35401000	0	0	0
_KESFS(ph)INEDETKK_	PF3D7_0506900	0	0	0	0	0	2567400	17997000	0	16014000	0
_S(ph)SIFSDLEIPQGDVK_	PF3D7_0506900	0	0	3473700	12359000	10407000	0	0	0	17491000	11066000
_RISIFS(ph)DLETSTNIDDISSK_	PF3D7_0506900	0	0	0	15282000	8676900	0	0	12035000	14891000	14866000
_IIVTSDENLHT(ph)LPSGAVGR_	PF3D7_0506900	3551700	0	0	0	0	0	15224000	0	0	4931000
_SSIFS(ph)DLEIPQGDVKK_	PF3D7_0506900	0	0	0	7979900	0	0	0	10884000	8257600	14798000
_S(ph)SIFSDLEIPQGDVKK_	PF3D7_0506900	0	0	0	4303600	0	0	0	7519200	10151000	13922000
_SFS(ph)INGDEKK_	PF3D7_0506900	0	0	4664300	0	0	0	8461700	0	0	0
_APLNPFSSPILGK_	PF3D7_0506900	0	0	0	0	0	0	0	3278400	0	2607000
_LGAGYET(ph)SAESWGTGR_	PF3D7_0507100	0	0	8757400	29680000	59762000	0	0	14304000	20731000	41785000
_SIVHNPDIYR_	PF3D7_0507100	5515200	16686000	0	0	11797000	0	18164000	0	21251000	16263000
_EVPLVVSNDIESLSK_	PF3D7_0507100	0	9955300	0	0	7339200	0	0	7441000	6979500	19430000
_SNIGGNEVDADENSFNPDTEVPIEEIEEIK_	PF3D7_0507500	0	0	0	0	0	0	0	0	57178000	54947000
_KES(ph)IVNNNMNK_	PF3D7_0507700	2978400	5767400	0	0	0	0	11468000	0	0	0
_KES(ph)IVNNNM(ox)NK_	PF3D7_0507700	0	3870100	0	0	0	0	0	0	0	0
_SIGVNKHS(ph)FSNSEIFER_	PF3D7_0508000	35469000	26306000	0	0	0	0	167210000	0	0	0
_YPNEEVKEEDRFNLNR_	PF3D7_0508000	0	2912600	7704200	22472000	15444000	0	7961400	10327000	0	1821900
_KIPGCDFNADYK_	PF3D7_0508000	0	0	9996300	0	12704000	0	0	22244000	5063700	8959900
_HSFSNSEIFER_	PF3D7_0508000	0	0	0	13723000	0	0	0	19445000	0	0
_RYPNEEVKEEDR_	PF3D7_0508000	4116900	0	11445000	3429700	1674300	3299500	0	1997900	1558900	2542900
_KNEYGTFPITINEGYS(ph)DNVGDNK_	PF3D7_0508300	0	0	16929000	49468000	70992000	0	0	72983000	29326000	50245000
_KNEYGTFPITINEGYS(ph)DNVGDNKLK_	PF3D7_0508300	0	0	0	17001000	21553000	0	0	33573000	25718000	37287000
_NEYGTFPITINEGYS(ph)DNVGDNK_	PF3D7_0508300	0	0	0	0	0	0	0	12973000	0	0
_IYSYDIFIR_	PF3D7_0508300	0	0	0	0	0	0	0	0	0	3834100
_STIDS(ph)PSIK_	PF3D7_0508900	9919500	0	0	0	0	0	55620000	0	0	0
_NKDYLSITSNLHS(ph)PFENQK_	PF3D7_0508900	0	0	0	0	6567200	0	0	38149000	11068000	0
_SAS(ph)VCNFSCGNLFK_	PF3D7_0508900	5093000	7431500	22071000	13777000	9174600	0	10370000	35930000	17916000	14225000
_MIGS(ph)ECFNLK_	PF3D7_0508900	0	0	10722000	0	9429700	0	0	15315000	17966000	17624000
_HTVSS(ph)FIK_	PF3D7_0508900	0	8082400	0	0	0	0	9394100	0	8258000	0
_GNNKDEEEETYFS(ph)GREEDEK_	PF3D7_0509100	0	0	0	25087000	41790000	0	0	13005000	13675000	3538800
_LLVEGNSS(ph)DTFVDSSIGFK_	PF3D7_0510100	0	0	0	0	23812000	0	0	10687000	11457000	0
_NENIEEMINHHVHEEDDKFKK_	PF3D7_0510100	6148600	3434900	0	7360600	0	0	15360000	11539000	0	0
_LLVEGNS(ph)SDTFVDSSIGFK_	PF3D7_0510100	0	0	0	0	0	0	0	0	0	12466000
_DVFTNDEVCSDSYVQQDPFEVPEFR_	PF3D7_0511000	0	0	0	0	0	0	0	0	154770000	149580000
_FVYISDGLFEEKY_	PF3D7_0511000	0	0	0	0	13138000	0	0	4503500	19215000	20204000
_KPDRVEIFK_	PF3D7_0511000	3673000	5518600	0	0	0	936180	15062000	0	3089200	0
_GEEITPR_	PF3D7_0511000	5052400	6200300	0	0	0	2194700	8967000	0	0	0
_KKDS(ph)LPIIFLEEK_	PF3D7_0511300	0	0	0	11359000	8458900	0	0	0	39444000	19910000
_TSVGLNS(ph)PTSNR_	PF3D7_0511500	28359000	36809000	0	0	0	14839000	90713000	0	0	0
_RLS(ph)DQPLSAK_	PF3D7_0511500	5889600	3090400	0	0	0	2206000	53891000	0	0	0
_NNVNINDS(ph)YEEGEEEGDGKLNTK_	PF3D7_0511500	0	0	0	0	0	0	0	0	16742000	24931000
_NSHIITNYFS(ph)DSQILEDK_	PF3D7_0511500	0	0	0	10541000	13420000	0	0	17328000	23249000	22901000
_VSADIEDDCTYVESLEK_	PF3D7_0511800	0	9273100	6535500	26850000	50430000	0	12767000	25446000	105390000	79634000
_IKDDLDYVPLK_	PF3D7_0511800	24552	12906000	2882400	6103600	10757000	0	14376000	6543700	25484000	39168000
_SIDYCEGDSLNEK_	PF3D7_0511800	7130800	8360100	0	0	12533000	6880900	13825000	0	29088000	12604000
_TNEDEHLLNENIQIEDYK_	PF3D7_0511800	0	0	0	0	8581800	0	0	0	15766000	19556000
_YVPYVGDDKK_	PF3D7_0511800	5448900	6599600	0	0	0	2232200	14912000	0	3149500	0
_VFDNEVIEK_	PF3D7_0511800	0	13628000	0	0	6297400	0	0	0	13593000	0
_DKEHAYAPIYK_	PF3D7_0511800	6051000	7460900	0	0	0	3138800	13006000	0	13105000	0
_GIFIIGNDLK_	PF3D7_0511800	3378800	5154500	0	0	0	0	7507000	0	9453800	12565000
_NIPHIPGVNDTFLNILHACK_	PF3D7_0511800	0	0	0	0	0	0	0	0	0	11900000
_NLSSDLQFYSK_	PF3D7_0511800	2003200	3599800	0	5358000	0	0	0	0	10720000	9110400
_VNSEIVIK_	PF3D7_0511800	2069200	7070800	0	0	0	536300	5497600	0	0	0
_KTNEDEHLLNENIQIEDYK_	PF3D7_0511800	0	0	0	0	3026900	0	0	0	6986600	0
_NKLEILEQVR_	PF3D7_0511800	2710500	3980600	0	0	0	0	6763000	0	2486300	2242200
_GIQFFSNK_	PF3D7_0511800	0	0	0	0	3175500	0	0	2994800	5861200	5697100
_ILLIGDSGVGK_	PF3D7_0512600	4706800	11256000	25961000	12242000	43164000	0	12158000	54047000	19044000	50516000
_GKT(ph)NINLNAR_	PF3D7_0512600	8837100	13094000	6774400	0	0	1164000	27283000	0	0	0
_NWIIEIEK_	PF3D7_0512600	0	865980	0	6526600	10816000	0	3161200	24848000	8965400	12921000
_IAHNVEQAFK_	PF3D7_0512600	2478000	6343200	18115000	0	4205000	0	13209000	9804900	0	0
_TITS(ph)SYYR_	PF3D7_0512600	0	0	12617000	2973200	17509000	0	0	17022000	0	0
_ELADSCNIQFLETSAK_	PF3D7_0512600	0	0	0	8495300	13171000	0	0	16524000	17040000	13301000
_LEVSDILFDNEEK_	PF3D7_0513100	0	0	0	8393200	8519200	0	0	10524000	10460000	0
_EQITPVVLVVGDPGR_	PF3D7_0513300	16777000	21261000	4906100	0	15285000	0	27307000	7259700	26642000	64359000
_RGDICICNAAVR_	PF3D7_0513300	16472000	33271000	0	0	11369000	4590300	50713000	5370300	25741000	21394000
_TGGILIVDGCPFK_	PF3D7_0513300	13843000	14097000	0	3006700	10246000	3861000	16891000	4465500	20046000	37205000
_WDEGDFDNNLVPHQLENMIK_	PF3D7_0513300	0	0	0	9482500	0	0	0	0	22604000	36694000
_VVCDSYVDLAYNR_	PF3D7_0513300	7182100	8817300	0	7634200	0	0	14501000	0	34140000	0
_AGSCGSLQPDLIK_	PF3D7_0513300	13060000	22011000	0	0	0	0	23550000	0	17155000	12672000
_EQITPVVLVVGDPGRVDK_	PF3D7_0513300	0	5387100	0	0	0	0	7240200	0	0	0
_NKLPDIGS(ph)PATNNVK_	PF3D7_0513600	0	0	0	0	0	0	14931000	0	0	0
_NQQATHKHS(ph)EEEEEQEEEK_	PF3D7_0514100	5305300	2124600	0	0	0	1392500	3944100	0	0	0
_NQQAT(ph)HKHSEEEEEQEEEK_	PF3D7_0514100	5023400	0	0	0	0	1844600	0	0	0	0
_DIDVIKDDTNEHNKDDAK_	PF3D7_0515000	0	0	0	0	0	0	9820700	0	0	0
_YKEEGEQEK_	PF3D7_0515000	0	0	0	0	0	0	435970	0	0	0
_NYSS(ph)KQHEMLDSQA_	PF3D7_0515700	96223000	118450000	1631800000	463370000	619730000	87514000	589180000	2315200000	1560200000	32391000
_GTSHMDSSSNQTSHGVIS(ph)ADEGRGEHSR_	PF3D7_0515700	136610000	40511000	667340000	185960000	507990000	39986000	168270000	1613000000	391400000	413240000
_NYS(ph)S(ph)KQHEMLDSQA_	PF3D7_0515700	0	0	16592000	428710000	360150000	0	0	674690000	636350000	341700000
_GTSHMDS(ph)SSNQTSHGVISADEGR_	PF3D7_0515700	0	8253100	0	0	173630000	0	28463000	298070000	105100000	0
_GTSHM(ox)DSSSNQTSHGVIS(ph)ADEGRGEHSR_	PF3D7_0515700	92847000	28404000	274850000	20008000	25555000	29384000	218610000	290470000	37863000	31732000
_NYSS(ph)KQHEM(ox)LDSQA_	PF3D7_0515700	49827000	82724000	258710000	20942000	0	28834000	197130000	61665000	22091000	11864000
_GTSHMDSSSNQTS(ph)HGVISADEGR_	PF3D7_0515700	5473800	0	251790000	0	0	2030500	0	25743000	9012800	7870600
_GTSHMDSSSNQTS(ph)HGVISADEGRGEHSR_	PF3D7_0515700	0	0	0	0	0	0	228380000	0	0	0
_NYS(ph)SKQHEMLDSQA_	PF3D7_0515700	91453000	121470000	227260000	0	206110000	0	0	33288000	12239000	0
_NYSS(ph)KQHEMLDS(ph)QA_	PF3D7_0515700	0	0	14643000	55145000	40699000	0	0	159190000	111910000	40759000
_GTSHM(ox)DSSSNQT(ph)SHGVISADEGR_	PF3D7_0515700	15729000	0	146870000	38876000	0	4219500	0	71080000	7506100	4767800
_NYS(ph)SKQHEM(ox)LDSQA_	PF3D7_0515700	0	0	0	0	0	0	140160000	0	0	0
_FNIPEWSDIER_	PF3D7_0515700	0	19540000	52354000	31605000	44064000	3994200	35683000	131460000	88960000	101500000
_GTS(ph)HMDSSSNQTSHGVISADEGR_	PF3D7_0515700	0	0	0	0	0	0	0	126090000	0	0
_GTSHM(ox)DSSSNQT(ph)SHGVISADEGRGEHSR_	PF3D7_0515700	124910000	48974000	0	0	0	0	0	0	51599000	0
_GTSHMDSSSNQTSHGVIS(ph)ADEGR_	PF3D7_0515700	0	0	11783000	105960000	11321000	0	26495000	60225000	15827000	0
_NYS(ph)S(ph)KQHEM(ox)LDSQA_	PF3D7_0515700	0	0	4779200	21606000	55427000	0	0	93499000	7699600	0
_VEINENMLK_	PF3D7_0515700	0	0	25456000	13831000	29639000	0	21797000	83730000	27433000	52246000
_SYQGS(ph)QDYDDKESVNSSSQQYSVHK_	PF3D7_0515700	0	0	42443000	0	0	0	0	0	0	0
_QHEMLDS(ph)QA_	PF3D7_0515700	0	0	0	0	0	0	42071000	0	0	0
_SYQGSQDYDDKESVNS(ph)SSQQYSVHK_	PF3D7_0515700	0	0	0	0	0	0	0	41393000	0	4644500
_GT(ph)SHM(ox)DSSSNQTSHGVISADEGR_	PF3D7_0515700	0	11561000	0	0	0	0	34844000	0	0	0
_SYQGSQDYDDKES(ph)VNSSSQQYSVHK_	PF3D7_0515700	0	0	0	28636000	31485000	0	0	27205000	0	0
_SLGAFDVLLNASDYMHAEDER_	PF3D7_0515700	0	0	0	8976600	5288200	0	0	30736000	12488000	10069000
_NYSS(ph)KQHEM(ox)LDS(ph)QA_	PF3D7_0515700	0	0	0	0	0	0	0	28079000	3988400	0
_GT(ph)SHMDSSSNQTSHGVISADEGRGEHSR_	PF3D7_0515700	0	0	0	0	0	0	24781000	0	0	0
_QHEM(ox)LDS(ph)QA_	PF3D7_0515700	7491400	4485800	0	0	0	2376100	20928000	0	0	0
_SLGAFDVLLNASDYM(ox)HAEDER_	PF3D7_0515700	0	0	0	0	0	0	0	15518000	0	0
_GTSHMDS(ph)SSNQTSHGVISADEGRGEHSR_	PF3D7_0515700	0	15340000	0	0	0	0	0	0	0	0
_GT(ph)SHMDSSSNQTSHGVISADEGR_	PF3D7_0515700	12861000	0	0	0	0	3645400	0	0	0	0
_FNIPEWS(ph)DIER_	PF3D7_0515700	0	0	0	8464300	0	0	0	0	10253000	9815500
_IMHLVDGK_	PF3D7_0515700	3741500	5971600	0	0	0	1689200	9520400	0	0	0
_VEINENM(ox)LK_	PF3D7_0515700	3797700	3886800	0	0	0	0	6268000	0	0	0
_GTSHMDSSSNQTSHGVISADEGRGEHSR_	PF3D7_0515700	0	0	0	0	0	0	0	0	3075500	2949400
_IEDVTPIPTDSTR_	PF3D7_0516200	11364000	18188000	14365000	41567000	62408000	0	36840000	53422000	49000000	40910000
_KVKT(ph)PQPETAIVSGPQPK_	PF3D7_0516200	15983000	0	7433900	34639000	53443000	6812900	14130000	11830000	47156000	50917000
_TPQPETAIVSGPQPK_	PF3D7_0516200	9166300	11019000	8575200	18341000	48195000	3797000	21286000	35569000	23760000	23274000
_VKT(ph)PQPETAIVSGPQPK_	PF3D7_0516200	0	8134400	4220500	15673000	32757000	0	19287000	8129800	0	22652000
_ADRDESSPYAAMMAAQDVAAR_	PF3D7_0516200	0	0	0	0	14456000	0	0	9733500	15034000	22132000
_TPQPETAIVS(ph)GPQPK_	PF3D7_0516200	0	0	7622500	2289100	18188000	0	0	12618000	0	10741000
_TPGPGAQSALR_	PF3D7_0516200	4639000	12156000	7856100	0	0	3721200	15448000	0	0	0
_GLLS(ph)NPLRK_	PF3D7_0516700	20094000	15568000	0	0	3812200	0	28668000	0	8150800	8645300
_GLLS(ph)NPLR_	PF3D7_0516700	0	0	2861900	8378600	4424100	0	0	1594000	3266300	5721200
_MVVDKDNKEDS(ph)SDDINSR_	PF3D7_0516800	0	0	30684000	0	0	3080000	0	49912000	5625900	4074900
_HINDQVENQMNS(ph)PTR_	PF3D7_0516800	0	0	14570000	12104000	28330000	0	8063900	17706000	12246000	4680800
_APLSVGNILPIGK_	PF3D7_0516900	0	8233900	0	0	7875300	0	7038600	8725400	10226000	19640000
_MPEGTLICNLEHR_	PF3D7_0516900	1473200	4654200	0	3085700	8169700	0	3307200	9583000	0	15997000
_GVAMNPVEHPHGGGNHQHIGHPSTVSR_	PF3D7_0516900	0	0	0	0	0	0	0	0	15711000	8114100
_KPTTIQEMIDSGEIDVPLE_	PF3D7_0517000	0	0	14791000	98236000	218840000	0	0	122190000	282510000	202130000
_VEVVPTSAALILK_	PF3D7_0517000	0	21472000	6564700	6127000	18117000	0	20459000	19037000	11569000	38309000
_LGPLGLSPK_	PF3D7_0517000	6671800	17644000	10715000	2115700	25087000	0	21503000	13329000	10910000	10178000
_QVGGEVGASSVLSPK_	PF3D7_0517000	0	12444000	3925600	0	0	0	0	7664300	12775000	16683000
_LEQVYSIAR_	PF3D7_0517000	0	15990000	2995400	0	13761000	0	16290000	11497000	13689000	9585300
_LGPLGLS(ph)PK_	PF3D7_0517000	0	0	0	10598000	11542000	0	3507300	0	5134900	5541600
_SYS(ph)RS(ph)LS(ph)YQER_	PF3D7_0517300	0	0	0	0	0	0	0	0	88167000	1644100
_IYVGNLPSHVSSR_	PF3D7_0517300	0	5336500	0	4035100	11881000	0	0	0	17433000	30348000
_DGTGEVSFFNKDDMLEAIDK_	PF3D7_0517300	0	3030600	0	9615000	14021000	0	0	19207000	22812000	11745000
_SYS(ph)RS(ph)LSYQER_	PF3D7_0517300	0	0	0	8369800	0	0	0	5755000	17903000	0
_EAGECGHADVFK_	PF3D7_0517300	5664900	11259000	0	0	0	2309500	17471000	0	0	0
_DGCDFEGNK_	PF3D7_0517300	0	0	0	0	0	0	7483600	0	0	0
_EKDGCDFEGNK_	PF3D7_0517300	2037100	4253000	0	0	0	650790	4919800	0	0	0
_YVVEVTGLPISGSWQDLK_	PF3D7_0517300	0	0	0	0	0	0	0	0	4861000	0
_FAYKS(ph)DEDDEGYNKR_	PF3D7_0517400	0	0	1406000000	1209100000	3909900000	0	141760000	1950200000	256450000	30182000
_FAYKS(ph)DEDDEGYNK_	PF3D7_0517400	0	0	455220000	382760000	407440000	0	16651000	333530000	185910000	5227300
_NVYDPDEMHDEMKER_	PF3D7_0517400	0	0	13925000	107420000	89988000	0	0	66616000	49405000	66034000
_SILITTIENALDNEEFESHDK_	PF3D7_0517400	0	0	0	37344000	26228000	0	0	34704000	30672000	38374000
_TGISASILNNAAS(ph)VIVSDR_	PF3D7_0517400	0	0	0	26451000	19257000	0	0	0	11447000	5526900
_NKNS(ph)LAHNNEQEMEELNKR_	PF3D7_0517400	0	0	0	25800000	17926000	0	0	22675000	14198000	0
_NSLAHNNEQEMEELNKR_	PF3D7_0517400	0	0	0	25091000	24130000	0	0	20870000	9428500	618140
_TILS(ph)DIDSFVNSK_	PF3D7_0517400	0	0	0	20460000	13099000	0	0	0	0	7249300
_DKDATGSFFENCYDFIK_	PF3D7_0517400	0	0	0	19603000	12538000	0	0	11007000	7719300	10298000
_TILSDIDSFVNSK_	PF3D7_0517400	0	0	2806700	15097000	6802600	0	0	13016000	3303200	9399300
_NFVQQMQDISK_	PF3D7_0517400	0	0	0	0	0	0	0	14749000	0	13985000
_DDERDDEKDDDEDDEK_	PF3D7_0517400	12301000	4553900	0	0	0	1714100	13673000	0	0	0
_FLQPLLDNIK_	PF3D7_0517400	0	2081500	4156600	2998700	7551400	0	0	8190800	5890700	12787000
_QKEVEADVNESKTS(ph)QDR_	PF3D7_0517400	0	0	11121000	0	0	0	0	691940	0	0
_TGISAS(ph)ILNNAASVIVSDR_	PF3D7_0517400	0	0	0	10985000	0	0	0	3902200	0	0
_TILSDIDS(ph)FVNSK_	PF3D7_0517400	0	0	0	10800000	4955900	0	0	6266500	4197400	7097500
_IDVIPTEYIDTIKK_	PF3D7_0517400	0	1284400	3986400	5694500	6271000	0	0	5551800	0	6784800
_EVEADVNESKTS(ph)QDR_	PF3D7_0517400	0	0	5200500	0	0	0	0	0	0	0
_MDDIENIINRDEK_	PF3D7_0517700	0	0	0	7563500	11736000	0	0	8090700	16789000	18183000
_VRVS(ph)DNELS(ph)DK_	PF3D7_0517700	0	0	0	0	17276000	0	0	0	0	0
_M(ox)DDIENIINRDEK_	PF3D7_0517700	1600100	3311300	0	0	0	0	6970500	0	0	0
_EVYVYELPSMLLIEDQEK_	PF3D7_0517700	0	0	0	0	0	0	0	3809600	0	5798100
_NS(ph)YEDIHPNNTK_	PF3D7_0518500	0	0	16446000	0	0	0	16770000	0	0	0
_TDQFTIR_	PF3D7_0519400	9381200	15768000	0	0	0	0	17646000	0	0	0
_QFALEILHPNK_	PF3D7_0519400	3901000	6068700	0	0	7062800	0	8509800	8381700	5488900	17570000
_YMSNPLLR_	PF3D7_0519400	0	0	2914400	1523500	8616700	0	0	6703800	4038200	8642900
_LTS(ph)KDLDDELDKYMGSSNVK_	PF3D7_0519700	0	0	0	59886000	72722000	0	0	0	395200000	521520000
_DLDDELDKYMGSSNVK_	PF3D7_0519700	0	0	0	46854000	37131000	0	0	24245000	59074000	99262000
_LTS(ph)KDLDDELDK_	PF3D7_0519700	0	0	0	0	0	0	0	0	65074000	80563000
_FKS(ph)ANFR_	PF3D7_0519700	19048000	14194000	0	0	0	7937200	25134000	0	0	0
_TRLDNDLDSYFK_	PF3D7_0519700	0	2566600	0	0	0	0	7346200	0	0	0
_TLS(ph)DENNLQNNVPHGR_	PF3D7_0519800	0	0	0	55752000	99280000	0	17047000	0	33643000	63029000
_NPFPS(ph)PLTIR_	PF3D7_0519800	0	0	64810000	75448000	62593000	0	0	46518000	35090000	59527000
_VDS(ph)EKHIDFATTSPFGGAR_	PF3D7_0520000	0	0	20288000	11599000	27820000	0	0	19589000	54824000	23053000
_IFQGEALLR_	PF3D7_0520000	7907300	6493000	6754200	5565400	13614000	0	6600200	11562000	8390100	17467000
_QMVDIPSFLVR_	PF3D7_0520000	0	0	0	0	4766700	0	0	4592700	0	8000000
_HIDFATTSPFGGAR_	PF3D7_0520000	5712300	4180300	0	0	0	0	6588200	0	0	7692500
_GIHIENVKPQVDR_	PF3D7_0520900	7796600	18661000	4556700	9482200	24596000	4320800	45305000	12589000	37476000	65326000
_CFLTLLK_	PF3D7_0520900	4757900	7706500	0	0	4198500	0	0	0	3944700	15719000
_IIGVSEETTTGVLR_	PF3D7_0520900	3822800	0	0	0	7132600	0	7886100	0	8030100	13198000
_YDNVYGCR_	PF3D7_0520900	1713000	2480600	0	0	0	0	9595000	0	0	0
_DISLAPFGK_	PF3D7_0520900	0	0	0	2400000	5637100	0	0	1301500	5546600	9100500
_NIHTEIQS(ph)CS(ph)DTS(ph)KKDTHYR_	PF3D7_0521000	0	0	0	26657000	44392000	0	0	0	84590000	25069000
_VDDIKKENDS(ph)VNNEQNNSSGNTK_	PF3D7_0521000	2518700	4899200	6518200	0	0	0	9109600	0	0	0
_LLILDEADELINNDEK_	PF3D7_0521700	0	0	0	6386700	7569000	0	0	7761300	0	21893000
_KLS(ph)QTLLLSNK_	PF3D7_0522400	9282600	21058000	22954000	0	17175000	0	34214000	0	43675000	50510000
_TKDDVEHSINS(ph)NQIR_	PF3D7_0522400	14201000	6923300	11629000	0	6925600	3761300	19823000	16900000	15196000	0
_SLSLFS(ph)FK_	PF3D7_0522400	0	0	3934500	11011000	8227000	0	0	0	0	15054000
_QAIENWS(ph)DANILNDFNYK_	PF3D7_0522400	0	0	0	0	0	0	0	5482300	8186400	13856000
_SLS(ph)LFSFK_	PF3D7_0522400	0	0	4557900	7627800	3455700	0	0	11573000	7408100	7154400
_RS(ph)DQHLFDEIIK_	PF3D7_0522400	0	0	0	7503100	6633600	0	0	9175200	7190900	8454600
_SLS(ph)LFS(ph)FK_	PF3D7_0522400	0	0	0	275220	0	0	0	1195100	3790900	3256200
_KPET(ph)EDENISSLINSK_	PF3D7_0522600	0	0	18753000	0	0	0	0	54971000	39155000	39135000
_KPETEDENISSLINS(ph)K_	PF3D7_0522600	0	0	29115000	24734000	18685000	0	7451500	26072000	15093000	20485000
_NFSLISNSMTS(ph)NELLEMK_	PF3D7_0523000	0	0	5435800	0	0	0	0	129690000	47193000	52557000
_ILLLDEATSSLDSNSEK_	PF3D7_0523000	0	0	0	18187000	43935000	0	0	120390000	57465000	96807000
_NFSLISNSMT(ph)SNELLEMK_	PF3D7_0523000	0	0	0	0	0	0	0	0	31437000	102170000
_ILILDEATSSLDNK_	PF3D7_0523000	0	0	14916000	14114000	17213000	0	0	62543000	31142000	46149000
_NFSLISNSMTS(ph)NELLEMKK_	PF3D7_0523000	0	0	0	16382000	9625800	0	0	58080000	24187000	27592000
_SVFYQDGQFHDNNPGSK_	PF3D7_0523000	0	0	13524000	0	0	0	0	38970000	0	46875000
_KPLVENNDDGETLPNIK_	PF3D7_0523000	0	3102100	7028400	11524000	17748000	0	6045400	46051000	18673000	29053000
_FGREDATLEDVKR_	PF3D7_0523000	0	0	5894600	8303600	13124000	700730	0	30881000	18026000	0
_NFSLISNSMTS(ph)NELLEM(ox)K_	PF3D7_0523000	0	0	0	14732000	0	0	0	28169000	18641000	17935000
_YISRPNVPIYK_	PF3D7_0523000	0	0	4627900	2491400	6880900	0	1453100	25506000	10210000	22287000
_IVVFNNPDR_	PF3D7_0523000	0	2629400	9272500	0	11988000	0	2413200	25414000	0	0
_DLEAMENYYEENTNDTYENK_	PF3D7_0523000	0	0	0	5267600	7258900	0	0	23436000	13351000	18021000
_NFSLISNSM(ox)T(ph)SNELLEMK_	PF3D7_0523000	0	0	0	21137000	0	0	0	0	9165100	0
_IGVVSQDPLLFSNSIK_	PF3D7_0523000	0	0	0	0	0	0	0	18593000	6236400	18895000
_DGNLSIKEEVEK_	PF3D7_0523000	0	0	6859700	0	0	0	0	18797000	13404000	11919000
_ISFFLPFK_	PF3D7_0523000	0	0	1841000	2280800	3960000	0	0	13871000	5856000	16889000
_DLSFTLK_	PF3D7_0523000	0	0	7775500	2120600	5102900	0	0	15468000	4718700	6429800
_LYDPTEGDIIVNDSHNLK_	PF3D7_0523000	0	7835800	0	12923000	0	0	0	15403000	0	0
_STFMNLLLR_	PF3D7_0523000	0	0	1841300	0	2043700	0	0	8542800	4523400	13725000
_NFSLIS(ph)NSMTS(ph)NELLEMK_	PF3D7_0523000	0	0	0	0	0	0	0	0	0	12992000
_NFSLIS(ph)NSMTSNELLEMK_	PF3D7_0523000	0	0	0	3692100	0	0	0	0	12114000	10053000
_VLIHDFVSSLPDKYDTLVGSNASK_	PF3D7_0523000	0	0	0	0	0	0	0	10161000	0	10960000
_NFSLISNS(ph)MTS(ph)NELLEMK_	PF3D7_0523000	0	0	0	10640000	5810000	0	0	7329400	5606600	0
_EDATLEDVKR_	PF3D7_0523000	0	6666100	3296500	0	0	1391900	5672500	0	0	0
_TSS(ph)LANQIR_	PF3D7_0523400	29877000	29557000	80023000	0	0	0	0	0	6737700	0
_NVSNSS(ph)NFGGEASYDNNQIVPK_	PF3D7_0523400	0	0	40874000	37106000	25813000	0	0	0	0	22239000
_NVSNS(ph)SNFGGEASYDNNQIVPK_	PF3D7_0523400	0	0	0	0	0	0	0	32324000	15671000	0
_KKEDDDDISYEK_	PF3D7_0523400	7435100	5136300	372010	2630100	1607100	4965400	11670000	1446300	0	0
_NLDHCCS(ph)IKR_	PF3D7_0523900	127530000	75931000	0	3989300	1729300	32035000	105480000	3521600	4911300	4919200
_NANNSSFTNHHSSEHACNEDHHDHHNR_	PF3D7_0523900	9656000	0	0	0	0	0	29270000	0	0	0
_DDSQELYDIGEESLDR_	PF3D7_0524000	0	0	11653000	26979000	72123000	0	0	39562000	103050000	82456000
_EGKDDSQELYDIGEESLDR_	PF3D7_0524000	8947800	8339800	10805000	40700000	46556000	0	16600000	33413000	77041000	86257000
_VWLNHLPIKEDDAEGR_	PF3D7_0524000	4413600	9721100	0	0	0	0	14756000	0	24827000	37060000
_SELISNIGTETDK_	PF3D7_0524000	0	9791400	0	6114100	20697000	0	13237000	14436000	33563000	32061000
_NSSSDIAVLEECEK_	PF3D7_0524000	0	0	0	14579000	0	0	13895000	0	32191000	0
_ALTAVSELIESAR_	PF3D7_0524000	0	0	0	4468200	8987600	0	0	6532500	18844000	30769000
_MDPDDTVKEYIQEAIGR_	PF3D7_0524000	0	0	0	8438000	8183400	0	0	7854300	27145000	28243000
_NLIDLVSQNHPLLFGK_	PF3D7_0524000	0	0	0	0	0	0	0	0	0	21560000
_ILGGILSCIPDELDGK_	PF3D7_0524000	0	0	0	0	0	0	0	6787000	12141000	20771000
_DENELNYDFDNSLK_	PF3D7_0524000	0	0	5362700	14408000	16324000	0	0	0	20510000	19193000
_VQSHATAAFVNYAEELDK_	PF3D7_0524000	0	0	0	0	0	0	5642900	0	12310000	17925000
_NECENTLNYYK_	PF3D7_0524000	0	5257000	0	0	0	0	5210500	0	7387200	12818000
_IVEVIEGLSSSESHIR_	PF3D7_0524000	5847800	0	0	0	0	0	11858000	0	0	0
_EYIQEAIGR_	PF3D7_0524000	0	0	0	3141600	10226000	0	2613900	3435000	10598000	7315400
_SNICNNIIDLSSK_	PF3D7_0524000	0	6558100	0	0	0	0	0	0	0	9915200
_FNNAEDLIK_	PF3D7_0524000	0	6220900	0	0	0	0	9679800	0	8196200	0
_ISTLINSLDK_	PF3D7_0524000	2404500	7611900	0	0	0	0	7436600	0	0	0
_SMLLAILTAAAEK_	PF3D7_0524000	0	0	0	1266100	2435500	0	0	2882300	4516800	6440400
_LSS(ph)SGSTTHVLWDK_	PF3D7_0525100	6796200	0	0	0	0	0	5469600	0	69559000	62800000
_FILDQTQMETIVCDK_	PF3D7_0525100	0	0	0	0	0	0	0	0	45764000	43231000
_RLS(ph)SSGSTTHVLWDK_	PF3D7_0525100	0	0	0	0	4573400	0	0	3529600	31666000	29948000
_NIGHIGGPVPCIEFK_	PF3D7_0525100	0	0	0	0	0	0	0	3722600	0	17875000
_DKLCENFDDKK_	PF3D7_0525100	5883500	0	0	0	0	0	15759000	0	5959900	7085800
_IILWEELIK_	PF3D7_0525100	0	0	0	705600	3154500	0	0	2544300	7362400	15559000
_TLILVDEIDDEIKK_	PF3D7_0525100	0	0	0	0	0	0	0	1669700	11149000	11157000
_ATDEEVIKLPEFK_	PF3D7_0525100	472710	2987200	0	0	1619100	0	0	3188900	5250000	6830400
_EIQILNDLTS(ph)QK_	PF3D7_0525800	0	0	421650000	433320000	717170000	0	0	1018300000	712520000	803640000
_EVEDKEEIPINELKENQT(ph)IS(ph)LADEK_	PF3D7_0525800	0	0	0	394630000	320090000	0	0	762840000	895040000	525590000
_IAKT(ph)PQMFQR_	PF3D7_0525800	175500000	155340000	533530000	162400000	878390000	47221000	126020000	752840000	359230000	97254000
_SKDS(ph)GFPSIR_	PF3D7_0525800	55464000	61839000	816520000	65507000	108950000	0	473580000	491690000	446930000	214170000
_FSSIS(ph)IYKSKDS(ph)GFPSIR_	PF3D7_0525800	0	0	0	0	0	0	0	0	0	747430000
_FSSIS(ph)IYKS(ph)KDSGFPSIR_	PF3D7_0525800	0	0	0	231690000	0	0	0	442810000	511070000	0
_FSSISIYKS(ph)KDSGFPSIR_	PF3D7_0525800	0	7077100	0	32129000	31305000	0	18046000	157250000	410850000	415410000
_ENQTIS(ph)LADEKEIQILNDLTSQK_	PF3D7_0525800	0	0	0	110570000	5191400	0	0	364680000	331540000	314080000
_S(ph)KDSGFPSIR_	PF3D7_0525800	0	0	275500000	0	51612000	0	236580000	310890000	0	0
_ENQT(ph)IS(ph)LADEK_	PF3D7_0525800	0	0	0	145130000	208250000	0	0	262680000	286290000	64820000
_EVEDKEEIPINELKENQT(ph)ISLADEK_	PF3D7_0525800	0	0	184860000	133210000	73445000	0	0	286150000	100080000	127960000
_FSS(ph)ISIYK_	PF3D7_0525800	26639000	26638000	139820000	94172000	87698000	0	42086000	191370000	226900000	248220000
_ENQT(ph)IS(ph)LADEKEIQILNDLTSQK_	PF3D7_0525800	0	0	0	36375000	15405000	0	0	95458000	217830000	238660000
_FSSISIYKS(ph)KDS(ph)GFPSIR_	PF3D7_0525800	0	0	0	40141000	213860000	0	0	71285000	59262000	91181000
_ESIMEVPEVNCPHIDIS(ph)KEVEDKEEIPINELK_	PF3D7_0525800	0	0	0	17575000	0	0	0	61175000	196270000	143660000
_RFS(ph)SISIYK_	PF3D7_0525800	14420000	19844000	0	42538000	40773000	0	17758000	194130000	95570000	35621000
_FSSISIYKS(ph)K_	PF3D7_0525800	0	6890400	43318000	19279000	20694000	0	25368000	160280000	193650000	107830000
_VLEPIIQNK_	PF3D7_0525800	25985000	47365000	59706000	0	33275000	0	87715000	188470000	45480000	18637000
_EVEDKEEIPINELKENQTIS(ph)LADEK_	PF3D7_0525800	0	0	51922000	0	0	0	0	126640000	186160000	82405000
_IVEQIRPVIK_	PF3D7_0525800	20874000	0	35426000	8092600	33626000	0	92892000	104160000	80947000	155840000
_EVEDKEEIPINELK_	PF3D7_0525800	21734000	0	22571000	31049000	58917000	0	34347000	149840000	63260000	66201000
_RES(ph)IMEVPEVNCPHIDISK_	PF3D7_0525800	0	0	47486000	52099000	0	0	0	143970000	127190000	143820000
_RFSSIS(ph)IYK_	PF3D7_0525800	0	0	49944000	61275000	56999000	0	0	130840000	62530000	67287000
_FSSIS(ph)IYK_	PF3D7_0525800	29032000	26339000	77794000	68876000	52990000	0	72245000	125740000	76050000	0
_S(ph)KDS(ph)GFPSIR_	PF3D7_0525800	0	0	0	55204000	66885000	0	0	0	122480000	20228000
_SKDS(ph)GFPS(ph)IR_	PF3D7_0525800	0	0	4659100	46755000	54989000	0	0	109230000	85331000	19727000
_FSS(ph)ISIYKS(ph)KDS(ph)GFPSIR_	PF3D7_0525800	0	0	0	39372000	27961000	0	0	61923000	76899000	102960000
_RFSS(ph)ISIYK_	PF3D7_0525800	0	0	0	0	0	0	0	0	0	88621000
_ESIMEVPEVNCPHIDISK_	PF3D7_0525800	12426000	9565200	15697000	12193000	15524000	0	10562000	77023000	38779000	77066000
_FSSISIYK_	PF3D7_0525800	1453400	17381000	0	3144100	0	0	21330000	72717000	0	37362000
_ENQT(ph)ISLADEKEIQILNDLTSQK_	PF3D7_0525800	0	0	9824000	0	72360000	0	0	0	0	0
_IAKT(ph)PQM(ox)FQR_	PF3D7_0525800	32430000	34623000	71886000	5155500	0	9902000	40655000	0	5951200	2277300
_T(ph)PQMFQR_	PF3D7_0525800	0	0	54551000	0	7534700	0	0	4411800	0	0
_RFS(ph)SIS(ph)IYK_	PF3D7_0525800	0	0	0	9605900	12398000	0	0	0	39142000	46570000
_RES(ph)IM(ox)EVPEVNCPHIDISK_	PF3D7_0525800	0	0	21021000	18224000	16425000	0	0	36710000	27702000	22064000
_ENQT(ph)IS(ph)LADEKEIQILNDLTS(ph)QK_	PF3D7_0525800	0	0	0	0	0	0	0	0	0	33587000
_DSGFPS(ph)IR_	PF3D7_0525800	0	0	22399000	10055000	15185000	0	0	28344000	28947000	3830700
_ENQT(ph)IS(ph)LADEKEIQILNDLT(ph)SQK_	PF3D7_0525800	0	0	0	0	0	0	0	0	28308000	0
_EIQILNDLT(ph)SQK_	PF3D7_0525800	0	0	0	6490600	8914600	0	0	17245000	17022000	28107000
_FSS(ph)IS(ph)IYKS(ph)KDS(ph)GFPSIR_	PF3D7_0525800	0	0	0	7835800	0	0	0	10746000	0	28057000
_DSGFPSIR_	PF3D7_0525800	0	9636600	0	0	5032300	0	14069000	27850000	5306000	0
_TPQMFQR_	PF3D7_0525800	10086000	0	23029000	0	0	0	26470000	0	0	0
_FSS(ph)ISIY(ph)KS(ph)KDS(ph)GFPSIR_	PF3D7_0525800	0	0	0	0	0	0	0	0	23801000	0
_EEIPINELKENQT(ph)IS(ph)LADEK_	PF3D7_0525800	0	0	0	9325500	11325000	0	0	20772000	21687000	19263000
_ESIMEVPEVNCPHIDIS(ph)K_	PF3D7_0525800	0	0	0	0	0	0	0	0	20568000	18920000
_IGNPLCK_	PF3D7_0525800	7723900	13671000	12534000	0	0	4720400	20454000	0	2240600	0
_EIQILNDLTSQK_	PF3D7_0525800	0	1130600	12938000	0	9336600	0	0	15815000	0	12080000
_IVEVPVYVNR_	PF3D7_0525800	0	0	5592900	0	5492700	0	0	14912000	7518000	14328000
_ESIM(ox)EVPEVNCPHIDISK_	PF3D7_0525800	0	0	0	0	0	0	0	0	0	14023000
_FSS(ph)IS(ph)IYK_	PF3D7_0525800	0	0	0	0	0	0	0	0	6604300	11488000
_NLSS(ph)LEEFKK_	PF3D7_0526200.2	8304800	12825000	23720000	40209000	36193000	0	43938000	47910000	143120000	116940000
_IGSHLS(ph)DDEIRR_	PF3D7_0526500	0	0	15809000	0	23942000	0	14938000	21881000	22760000	0
_ILSVES(ph)NEYGVMELVIPK_	PF3D7_0526500	0	0	0	9718000	4766400	0	0	4161900	6789600	0
_SVLFEDPPRS(ph)R_	PF3D7_0526800	0	0	0	23885000	18307000	0	0	12568000	11101000	0
_YTENYINTS(ph)ELQSR_	PF3D7_0526800	0	0	0	23307000	8027100	0	0	9142600	14724000	0
_LSLTNINPS(ph)ILSSK_	PF3D7_0526800	0	0	0	11167000	6101800	0	0	3814000	5971800	4400700
_TFNS(ph)ELNYTLMDSSLNHSSILDNSMK_	PF3D7_0527000	0	0	0	27806000	13256000	0	0	0	0	0
_TVHLRPHYDITDFDK_	PF3D7_0527000	0	0	0	25685000	18810000	0	0	0	0	0
_IEAAELVQDNKFEEALEK_	PF3D7_0527500	0	7599100	0	14998000	33861000	0	0	7637100	22297000	37916000
_IDYDEDLWEMQK_	PF3D7_0527500	0	0	9067700	0	37476000	0	0	0	19170000	32348000
_NLFENLK_	PF3D7_0527500	3609400	17476000	0	0	0	0	0	0	0	0
_KGEIHELKEELHSSHK_	PF3D7_0528100	35977000	21947000	7502000	32751000	34875000	13456000	151110000	60833000	20550000	48277000
_DWCNTYLLDK_	PF3D7_0528200	0	0	0	0	8011800	0	0	0	8169600	9559500
_YSS(ph)DKS(ph)IINVTK_	PF3D7_0528400	0	0	0	0	25871000	0	0	17881000	13876000	13663000
_EYSEKS(ph)VEEIIPIK_	PF3D7_0528400	0	0	4600200	13899000	8853700	0	0	0	12315000	25135000
_EYS(ph)EKS(ph)VEEIIPIK_	PF3D7_0528400	0	4312200	0	17967000	18047000	0	0	0	0	20578000
_YSSDKS(ph)IINVTK_	PF3D7_0528400	0	0	14622000	14606000	18136000	0	7874200	13129000	6444500	0
_GYS(ph)EDEDEEEVKDIIDNLK_	PF3D7_0528700	0	0	0	70524000	51852000	0	0	31214000	128830000	99452000
_SPS(ph)PLFVNQNMNVK_	PF3D7_0529400.1	15906000	34441000	317870000	375330000	309610000	0	42472000	285650000	128620000	170810000
_GDLYLNSQYS(ph)DMEKHEDVR_	PF3D7_0529400.1	0	0	20162000	331140000	349500000	0	0	167680000	95583000	161670000
_NVLTEKTDS(ph)VEK_	PF3D7_0529400.1	3440600	2753900	286570000	37764000	97120000	720900	162840000	195480000	34447000	0
_NIAHFGSS(ph)PK_	PF3D7_0529400.1	0	0	231950000	0	0	0	277520000	0	0	0
_DMNETNS(ph)NADIKDDEKK_	PF3D7_0529400.1	10950000	1446900	189330000	15862000	15589000	0	19606000	26154000	0	0
_S(ph)PSPLFVNQNMNVK_	PF3D7_0529400.1	0	0	98704000	0	0	0	0	0	0	33139000
_SPS(ph)PLFVNQNM(ox)NVK_	PF3D7_0529400.1	7735300	11734000	94302000	83617000	63519000	0	21132000	44315000	26697000	16540000
_DMNETNS(ph)NADIKDDEK_	PF3D7_0529400.1	0	0	86805000	0	2217400	0	10125000	22592000	0	0
_GDLYLNSQYS(ph)DM(ox)EKHEDVR_	PF3D7_0529400.1	0	0	25677000	85789000	73429000	0	0	0	0	0
_SQLLS(ph)IQDMSEEGLLSK_	PF3D7_0529400.1	0	0	13284000	77515000	53110000	0	0	62814000	33054000	27871000
_NIAHFGS(ph)SPK_	PF3D7_0529400.1	65753000	74028000	816030	0	0	29941000	17151000	0	0	0
_MISNDDVKS(ph)QLLS(ph)IQDMSEEGLLSK_	PF3D7_0529400.1	0	0	0	70085000	6867800	0	0	6296800	48329000	66888000
_YVVEDNNS(ph)NMEEEQVNANHMMK_	PF3D7_0529400.1	0	0	0	42587000	63921000	0	0	55924000	0	0
_NDSIAKDS(ph)LNNDEFVENNLEK_	PF3D7_0529400.1	0	0	19869000	35760000	57254000	0	0	32724000	16747000	23517000
_HEDIPNIASCVVPLS(ph)DES(ph)LKES(ph)LEK_	PF3D7_0529400.1	0	0	0	33375000	40032000	0	0	0	10908000	23773000
_SVVEINEFDDITHVTLKS(ph)PSPLFVNQNMNVK_	PF3D7_0529400.1	0	0	0	39214000	0	0	0	33295000	0	0
_SQLLSIQDMS(ph)EEGLLSK_	PF3D7_0529400.1	0	0	9636300	36166000	32536000	0	0	36332000	9933200	13302000
_SVVEINEFDDITHVT(ph)LKSPSPLFVNQNMNVK_	PF3D7_0529400.1	0	0	0	34300000	20488000	0	0	0	11555000	0
_SKESLS(ph)GGENDKNLK_	PF3D7_0529400.1	0	10115000	31068000	2585900	0	0	31322000	0	1623800	2216800
_MISNDDVKS(ph)QLLSIQDMSEEGLLSK_	PF3D7_0529400.1	0	0	0	28439000	27564000	0	0	25912000	0	0
_MFS(ph)YNMK_	PF3D7_0529400.1	0	0	4982000	11228000	26281000	0	0	8778700	4910700	7814000
_SQLLS(ph)IQDMS(ph)EEGLLSK_	PF3D7_0529400.1	0	0	0	24034000	16723000	0	0	23789000	0	20726000
_NIAHFGSS(ph)PKYDESQLR_	PF3D7_0529400.1	0	0	0	0	0	0	19769000	0	9085800	15598000
_DM(ox)NETNS(ph)NADIKDDEKK_	PF3D7_0529400.1	7431300	6141300	19240000	1858200	0	1645300	10986000	0	0	0
_KIEEHILS(ph)DELK_	PF3D7_0529400.1	0	0	13414000	18220000	14803000	0	0	13599000	0	7005300
_KIEEHILSDELK_	PF3D7_0529400.1	0	0	0	18068000	0	0	0	8772300	0	0
_KVT(ph)DENDAIDTQNKNEHND_	PF3D7_0529400.1	0	0	14246000	1026900	0	0	0	0	0	0
_GDLYLNSQYS(ph)DMEK_	PF3D7_0529400.1	0	0	0	10124000	12607000	0	0	0	0	0
_FIDVHHHNVR_	PF3D7_0529400.1	4379700	4498500	3058500	0	0	1368200	10396000	0	0	0
_KNIAHFGS(ph)SPK_	PF3D7_0529400.1	3515900	0	0	0	0	1253500	9329300	0	0	0
_TVNDFHLSLEEIKK_	PF3D7_0529400.1	0	0	5159900	9159000	4603300	0	0	0	0	0
_VGLLDYLNK_	PF3D7_0529400.1	0	0	4482800	0	4318700	0	0	6055200	0	0
_IYYDKHNS(ph)NEK_	PF3D7_0529400.1	5794400	5826900	0	0	0	661090	0	0	0	0
_NIAHFGS(ph)SPKYDESQLR_	PF3D7_0529400.1	0	4864700	0	0	0	0	0	0	0	0
_DM(ox)NETNS(ph)NADIKDDEK_	PF3D7_0529400.1	0	0	4636800	0	0	0	0	0	0	0
_RKS(ph)VENIIK_	PF3D7_0529800	28288000	22630000	12363000	0	0	13904000	61814000	1623700	0	0
_YANDS(ph)VKNEGEDKNIER_	PF3D7_0529800	0	0	0	0	0	0	8466400	0	0	0
_FLVHQLS(ph)NDYIK_	PF3D7_0530100	0	0	19397000	38053000	31766000	0	0	24532000	19521000	34801000
_NQPELFYDEQELKR_	PF3D7_0530200	0	0	7917500	11943000	19103000	0	0	22069000	9843000	16126000
_KNVS(ph)LDEVK_	PF3D7_0530300	0	0	7696900	0	0	0	24362000	0	0	0
_FSHMS(ph)FEEYKK_	PF3D7_0530300	0	0	9841100	13912000	13035000	0	0	14275000	12359000	13651000
_ISS(ph)LHINK_	PF3D7_0531100	5449500	6083000	0	0	0	1382700	13894000	0	0	0
_NNVDDLDSDVEEADVTEESAVETK_	PF3D7_0532100	0	0	217190000	299700000	696640000	0	0	438530000	260300000	323350000
_NASLDKIDEELQK_	PF3D7_0532100	18752000	27313000	104970000	266050000	457330000	0	42571000	345790000	184150000	332440000
_NNVDDLDS(ph)DVEEADVTEESAVETK_	PF3D7_0532100	0	0	15997000	95615000	118870000	0	0	155560000	111330000	102980000
_NAS(ph)LDKIDEELQK_	PF3D7_0532100	0	0	82288000	130480000	122510000	0	0	94396000	77318000	75142000
_NASLDKIDEELQKK_	PF3D7_0532100	0	2942600	0	0	0	0	7782800	0	18190000	33029000
_EFQEVNERFS(ph)EVAK_	PF3D7_0532300	0	0	18192000	44673000	54464000	0	0	27793000	21165000	20038000
_EFQEVNERFS(ph)EVAKR_	PF3D7_0532300	0	0	33260000	52073000	49623000	0	0	41364000	34189000	26651000
_NYSTHENTY(ph)PTLK_	PF3D7_0532300	2852400	0	33638000	3486100	44350000	1133400	10940000	22874000	7522000	0
_YAITDDYSPPDVFGK_	PF3D7_0532300	0	0	8703700	15838000	40706000	0	0	26759000	4886700	21255000
_DLLSDDMWTR_	PF3D7_0532300	0	0	11544000	22236000	35654000	0	0	20259000	8944200	20363000
_GIDLSNVNYDDHFK_	PF3D7_0532300	2899700	7262800	6302200	24038000	29890000	0	8069400	15820000	0	25464000
_NAFETEDGNVFEQNHDVFK_	PF3D7_0532300	6489700	10467000	0	0	0	0	11762000	0	0	25040000
_NYSTHENTYPTLK_	PF3D7_0532300	0	0	0	0	16205000	0	0	15882000	0	0
_DLLSDDM(ox)WTR_	PF3D7_0532300	0	0	4038100	0	10347000	0	0	4306700	0	0
_EFQEVNER_	PF3D7_0532300	0	5249700	0	0	0	0	9962800	0	0	0
_NKVPHEYAGK_	PF3D7_0532300	0	1979200	0	0	0	0	2716100	0	0	0
_RKS(ph)NPNNEISLR_	PF3D7_0532400	12134000	67199000	304810000	28539000	30081000	9734500	182460000	30718000	9051000	0
_RPNYYPS(ph)NSAPHVIDYIYK_	PF3D7_0532400	0	0	10161000	39019000	37387000	0	0	26485000	15593000	0
_VGYGDNADEDVDKHIEYLVER_	PF3D7_0532400	0	0	0	31463000	24333000	0	0	13925000	19792000	0
_IDNLDLYDENIIDSMK_	PF3D7_0532400	0	0	0	0	11613000	0	0	0	0	0
_DLKEHDLWNDHNK_	PF3D7_0532400	0	0	0	0	5050400	0	0	11418000	0	0
_YIWNEVMDK_	PF3D7_0532400	0	1550400	4235900	2810600	6252400	0	0	3903100	3707400	0
_KPFGNT(ph)LTNILLK_	PF3D7_0601200	0	0	28040000	41374000	61850000	0	7501200	56166000	26139000	42682000
_NPDDQISSLVSLVDNMNITQEK_	PF3D7_0601200	0	0	1882100	33415000	24255000	0	0	30211000	37973000	41564000
_HYEDDDDDDDYQPPR_	PF3D7_0601900	5456600	0	183950000	800180000	2206000000	1324300	165620000	867950000	41878000	36796000
_SHSS(ph)SSSVYASANAEN_	PF3D7_0601900	11192000	0	656790000	30725000	515470000	0	50918000	11284000	0	152850000
_SHS(ph)SSSSVYASANAEN_	PF3D7_0601900	0	17029000	0	530670000	27619000	0	0	0	114420000	1033200
_SHSSSS(ph)SVYASANAEN_	PF3D7_0601900	0	0	0	9418900	0	0	0	289700000	0	0
_SHS(ph)SSS(ph)SVYASANAEN_	PF3D7_0601900	0	0	0	136780000	0	0	0	0	7972600	0
_SHSSSS(ph)S(ph)VYASANAEN_	PF3D7_0601900	0	0	1618700	84831000	103490000	0	0	43651000	20206000	0
_SHSS(ph)S(ph)SSVYASANAEN_	PF3D7_0601900	0	0	0	0	99594000	0	0	66539000	0	0
_NFKLS(ph)GLFK_	PF3D7_0601900	0	1827800	16003000	56293000	70807000	2114900	0	51180000	25773000	27652000
_S(ph)HSSSSSVYASANAEN_	PF3D7_0601900	0	0	0	0	0	6624900	0	0	63953000	59849000
_SHSSS(ph)SSVYASANAEN_	PF3D7_0601900	0	0	0	0	0	0	0	0	33930000	0
_HSS(ph)LPNER_	PF3D7_0601900	0	0	0	0	0	6551100	33801000	0	0	0
_HS(ph)SLPNER_	PF3D7_0601900	15832000	33634000	0	0	0	0	0	0	0	0
_SHSS(ph)SS(ph)SVYASANAEN_	PF3D7_0601900	0	0	10325000	33303000	0	0	0	0	993790	6073600
_SHSSSSS(ph)VYASANAEN_	PF3D7_0601900	0	0	15966000	0	7054800	0	0	0	0	0
_S(ph)HSSSSS(ph)VYASANAEN_	PF3D7_0601900	0	0	0	0	0	0	0	0	0	6430000
_LITS(ph)GEY(ph)IQMAGR_	PF3D7_0602100	0	0	138800000	108080000	108730000	0	0	107630000	0	0
_SYDYVKNES(ph)EEQEEKENMLNNK_	PF3D7_0603400	0	0	0	0	0	0	0	0	0	26942000
_NIS(ph)YDKNLVK_	PF3D7_0603400	6791300	8504400	26574000	13734000	0	0	0	0	26463000	0
_KRS(ph)LECNPNEAK_	PF3D7_0603400	10032000	8725700	0	0	0	0	9746900	0	0	0
_TIS(ph)QPLNK_	PF3D7_0603500	52469000	81810000	89859000	0	0	25111000	176220000	0	0	0
_RTIS(ph)QPLNK_	PF3D7_0603500	25613000	40174000	0	0	0	15279000	83099000	0	0	0
_TIHS(ph)NSIYK_	PF3D7_0604100	26315000	20627000	0	0	0	1635800	51394000	0	0	0
_NMCS(ph)SDIILDDTNSK_	PF3D7_0604100	0	0	0	17560000	6691700	0	0	7261400	5831600	0
_SLCDS(ph)NKLKK_	PF3D7_0604100	7740300	10180000	0	0	0	0	13470000	0	0	0
_SLCDS(ph)NKLK_	PF3D7_0604100	0	6937200	0	0	0	3744700	0	0	0	0
_VNKNNNAS(ph)LT(ph)KK_	PF3D7_0604500	60669000	85899000	0	0	0	0	289980000	4742500000	0	0
_TNS(ph)SMIIMQNVIGK_	PF3D7_0604500	0	0	14311000	17504000	0	0	0	18141000	40708000	58932000
_KEHS(ph)NECFTHNDNEVYNTEELK_	PF3D7_0604500	0	0	8608000	0	25930000	0	0	0	0	28976000
_SQLMENS(ph)S(ph)KEQLPDLNK_	PF3D7_0604500	0	0	0	0	5475200	0	0	0	27872000	27582000
_KSQLMENS(ph)S(ph)KEQLPDLNK_	PF3D7_0604500	0	0	0	0	0	0	0	0	11773000	14372000
_SVS(ph)NMHMSHVNR_	PF3D7_0604500	9693400	0	9298300	0	0	4998000	11308000	0	0	1585400
_SNT(ph)PSHHSFDNAK_	PF3D7_0604500	3606200	4048600	0	0	0	1379800	6869800	0	0	0
_LPLDDSLLNFLK_	PF3D7_0604500	0	0	0	0	0	0	0	0	2313000	5876200
_SNTPSHHS(ph)FDNAK_	PF3D7_0604500	4080600	4779500	0	0	0	0	0	0	0	0
_SYALVDNEVGNSNIS(ph)DEENIIKR_	PF3D7_0605100	0	0	0	161230000	140030000	0	0	83264000	287400000	273870000
_SYALVDNEVGNSNIS(ph)DEENIIK_	PF3D7_0605100	0	0	0	31210000	41426000	0	0	17739000	46653000	34969000
_STS(ph)VNNLDIDTK_	PF3D7_0605500	0	0	20760000	13975000	15574000	0	0	15756000	19576000	0
_KGS(ph)LNTTSHIK_	PF3D7_0605500	3604100	6303200	0	0	0	0	0	0	0	0
_FFNPSLK_	PF3D7_0605900	1437200	2102600	6223700	0	4744100	0	5770600	41402000	13802000	7718500
_STPLEQMVEK_	PF3D7_0605900	0	0	0	0	0	0	0	21158000	0	12521000
_SHKS(ph)TPLEQMVEK_	PF3D7_0605900	0	0	0	0	0	0	0	0	0	15834000
_SHKST(ph)PLEQMVEK_	PF3D7_0605900	0	0	0	0	5843900	0	0	0	14426000	0
_SKIS(ph)DHGLNNDNVEQNICNLK_	PF3D7_0606000	0	0	57580000	81175000	86419000	0	0	130850000	267370000	306920000
_SFLS(ph)GEHNYK_	PF3D7_0606000	0	0	60131000	10241000	49203000	0	0	110240000	225980000	51552000
_IGSVMS(ph)EIYNR_	PF3D7_0606000	0	0	29450000	30585000	27441000	0	0	46720000	82306000	104080000
_NTDVDKSDESPLS(ph)EQNAEIDNHNVLINR_	PF3D7_0606000	0	0	8149200	0	0	0	0	29699000	60471000	56569000
_FITFNTFDNHS(ph)EGSVIFPMEK_	PF3D7_0606000	0	0	0	5521800	3656700	0	0	10881000	56707000	0
_RSS(ph)LFNLK_	PF3D7_0606000	7805800	8942700	0	0	13267000	0	46649000	25329000	17883000	0
_EEHDKNIVSDDHNIDDDDDDDYIYEK_	PF3D7_0606000	0	0	0	0	0	0	0	0	32367000	46618000
_FITFNT(ph)FDNHSEGSVIFPMEK_	PF3D7_0606000	0	0	0	0	0	0	0	12563000	46256000	38600000
_GVSS(ph)NEELSYDLSNRR_	PF3D7_0606000	0	0	0	0	0	0	0	13706000	26851000	33294000
_IEDVCS(ph)LSKEEEDALINIDR_	PF3D7_0606000	0	0	0	10113000	0	0	0	14875000	24465000	33099000
_NIVSDDHNIDDDDDDDYIYEK_	PF3D7_0606000	0	0	0	0	0	0	0	32189000	0	26065000
_S(ph)KISDHGLNNDNVEQNICNLK_	PF3D7_0606000	0	0	0	0	0	0	0	0	18151000	24002000
_NFTLPS(ph)EEKITSYNFLK_	PF3D7_0606000	0	0	0	0	9814400	0	0	12731000	5948300	18719000
_RS(ph)SLFNLK_	PF3D7_0606000	0	0	0	0	0	0	0	0	0	13353000
_HNSTFDS(ph)LEKLDMLLK_	PF3D7_0606000	0	0	0	3760500	3769300	0	0	0	0	9436100
_SGS(ph)YKCDAENNNTNMK_	PF3D7_0606000	0	0	4301500	0	0	0	0	0	0	0
_RDS(ph)EVSKPWWVK_	PF3D7_0606100	0	0	0	10605000	18348000	0	0	5819000	5294200	7729900
_KNS(ph)LSEPYENIVNILK_	PF3D7_0606600	0	0	0	14566000	12620000	0	0	17341000	46496000	64417000
_NMDNILNHGDDKREDDVDSHDR_	PF3D7_0606600	0	0	0	26964000	21725000	0	0	27292000	15308000	6464200
_VSILSLS(ph)ENEK_	PF3D7_0606600	0	0	9275900	0	10885000	0	0	11061000	27192000	18392000
_TSGLS(ph)FDEVLFSHDIK_	PF3D7_0606600	0	0	0	5315600	10085000	0	0	7951200	16668000	23618000
_YDMNECNKS(ph)LDHTSSVEK_	PF3D7_0606600	0	0	10001000	9180000	10606000	0	0	11182000	19540000	0
_TNIS(ph)QEHITNILTDEKK_	PF3D7_0606700	22911000	17553000	13727000	19607000	0	0	34627000	0	12654000	16932000
_SDFS(ph)DENDIWK_	PF3D7_0606700	0	0	0	8607700	20990000	0	0	17540000	32802000	23566000
_GDKTNIS(ph)QEHITNILTDEKK_	PF3D7_0606700	19427000	0	18058000	20327000	0	0	0	19280000	0	24371000
_GDKT(ph)NISQEHITNILTDEKK_	PF3D7_0606700	0	20839000	0	0	0	0	0	0	0	0
_IDDTLNTS(ph)QK_	PF3D7_0606700	1584100	0	12980000	0	0	0	15437000	0	0	0
_FEGKS(ph)DFS(ph)DENDIWK_	PF3D7_0606700	0	0	0	0	13584000	0	0	0	12816000	12569000
_DDIDDVLSEIIK_	PF3D7_0606800	0	0	4116600	26225000	18550000	0	0	22922000	1733900	10484000
_SMYDNNELALIIPDDCFEE_	PF3D7_0606900	0	0	0	7490400	9228700	0	0	7155400	40457000	42001000
_SM(ox)YDNNELALIIPDDCFEE_	PF3D7_0606900	0	0	0	5254700	7506000	0	0	4163900	13881000	16586000
_KPS(ph)FELILDK_	PF3D7_0607200	0	0	15653000	0	0	0	0	28395000	16108000	26741000
_LTWAIT(ph)IM(ox)PINIFENK_	PF3D7_0607400	0	0	0	0	0	0	30486000	0	0	0
_YKDM(ox)NFLCS(ph)LKK_	PF3D7_0608100	138030000	182840000	15718000	2285700	104360000	82314000	542990000	33050000	222370000	4005200
_VSSSS(ph)PALGIR_	PF3D7_0608500	4095000	3453800	0	0	0	1717900	7953700	0	0	0
_DIEIEDAIHTAILTLK_	PF3D7_0608500	0	0	0	2592000	2469200	0	0	2258600	4676800	4351700
_IITQGFDIAK_	PF3D7_0608700	1898500	5788300	0	0	9764800	0	7484100	0	7692000	11968000
_GIDPISLDLLAK_	PF3D7_0608700	0	0	0	0	4818400	0	0	0	4850100	7683200
_SEPLGLDLDTGEPIIAHLK_	PF3D7_0608700	190450	0	0	0	6228100	0	794180	0	0	47163
_VPYDDLEALEK_	PF3D7_0608800	0	195140000	59939000	150540000	453590000	0	136220000	56611000	118670000	247150000
_GVFVYDIEDR_	PF3D7_0608800	28732000	35141000	22266000	38595000	104690000	0	58986000	23098000	16572000	51459000
_IIVCNNNFSGR_	PF3D7_0608800	16562000	38694000	4721500	0	34309000	3744500	68991000	5933700	0	2579100
_LGAPFLQNLK_	PF3D7_0608800	10875000	31566000	0	10427000	62511000	7189600	44230000	0	0	47391000
_LLCTHHYGVKPDVILLGK_	PF3D7_0608800	9352100	24008000	5377900	24255000	10527000	0	56909000	12152000	0	26730000
_YLTNLFGYDK_	PF3D7_0608800	11057000	24751000	8663900	16883000	44307000	3611100	29741000	0	9233500	29534000
_LTPPLCITK_	PF3D7_0608800	19498000	38554000	0	0	0	0	41317000	0	0	0
_GVFVYDIEDRR_	PF3D7_0608800	10880000	22483000	2386500	17114000	26917000	0	40394000	6007800	0	22989000
_ELQDPNVCAFIVEPVQGEAGVIVPSDSYFPGVASLCK_	PF3D7_0608800	0	0	0	0	0	0	0	0	0	30343000
_GLLCAIEFK_	PF3D7_0608800	16654000	30085000	10868000	14298000	27280000	9695700	0	0	0	0
_VLMMNTGAEASETAYK_	PF3D7_0608800	0	0	0	12275000	26345000	0	0	7167400	0	11278000
_AFFSDSLGVCER_	PF3D7_0608800	4764900	9389400	0	6505800	15094000	0	20505000	0	0	0
_TLGCVSASTDKK_	PF3D7_0608800	4662700	19649000	0	0	0	5390300	19096000	0	0	0
_NNFGPFVPNFLK_	PF3D7_0608800	0	0	0	0	0	0	0	0	0	10970000
_YNVLFVADEVQTGLGR_	PF3D7_0608800	0	0	0	4668500	10379000	0	0	0	0	0
_EQLDECTEIIVK_	PF3D7_0608800	0	3675900	0	0	0	0	9711300	0	0	0
_YIYDYLS(ph)DNDLIDTIK_	PF3D7_0609000	0	0	0	103620000	49747000	0	0	127100000	120020000	129300000
_CIEQS(ph)DNEDDYDKEWR_	PF3D7_0609000	0	0	13342000	16959000	8106500	0	0	44337000	0	27325000
_GES(ph)NQMNNTNIMNVNK_	PF3D7_0609000	0	0	17865000	29245000	31113000	0	0	21638000	36682000	38233000
_SQLFT(ph)DTEDLLDR_	PF3D7_0609000	0	0	5537100	28228000	35049000	0	0	29832000	15903000	9833300
_VEEDEIDS(ph)IGDSR_	PF3D7_0609000	0	0	17512000	30399000	23725000	0	0	26356000	28835000	33192000
_KSQLFT(ph)DTEDLLDR_	PF3D7_0609000	0	0	0	0	26296000	0	0	14788000	15584000	0
_KKLEDTLS(ph)QHITK_	PF3D7_0609100	16993000	18930000	262250000	39098000	145420000	3907900	115930000	277420000	218690000	2608200
_KLEDTLS(ph)QHITK_	PF3D7_0609100	15746000	15041000	171300000	126150000	227480000	11688000	92842000	231080000	174770000	218570000
_LEDTLS(ph)QHITK_	PF3D7_0609100	4072100	3400100	118240000	55642000	127140000	1753500	23943000	101870000	63355000	30371000
_LLSSEPINS(ph)NEIK_	PF3D7_0609700	0	0	37941000	17957000	15962000	0	0	29825000	0	0
_IIHVTPNDYDEGDGYVEHIYS(ph)DGS(ph)NSVVNIK_	PF3D7_0609700	0	0	0	0	0	0	0	0	14425000	15128000
_DKFEHEFIDK_	PF3D7_0609700	5294000	3361700	0	0	0	1168100	6166600	0	7425100	9665600
_EHVRS(ph)LEKPK_	PF3D7_0609700	935110	2802600	0	0	0	0	0	0	0	0
_WRVS(ph)VAHENPV_	PF3D7_0609800	0	12437000	13624000	18368000	6854200	0	0	13043000	0	16276000
_SAPIS(ph)AGIK_	PF3D7_0610400	1124900000	243520000	6319200000	194700000	312580000	682760000	577080000	1293000000	63282000	50996000
_KSAPIS(ph)AGIK_	PF3D7_0610400	856020000	197990000	3457500000	57810000	57149000	258650000	489850000	155510000	38395000	0
_STDLLIR_	PF3D7_0610400	394060000	108770000	697970000	7477100	16489000	0	154080000	86751000	11605000	18892000
_YRPGTVALR_	PF3D7_0610400	11678000	34852000	596360000	11195000	19462000	8203400	67874000	106150000	24991000	0
_KS(ph)APISAGIK_	PF3D7_0610400	70012000	18384000	364840000	0	8400900	23786000	24729000	0	0	0
_SAPIS(ph)AGIKK_	PF3D7_0610400	65164000	12676000	364840000	8735000	0	28174000	0	0	4549000	0
_S(ph)APISAGIK_	PF3D7_0610400	51464000	17012000	285870000	0	6860600	23036000	26232000	16916000	0	0
_EIAQDYK_	PF3D7_0610400	107350000	26066000	0	0	0	47120000	20189000	0	0	0
_KS(ph)APIS(ph)AGIK_	PF3D7_0610400	0	0	52466000	5073400	6634500	0	14373000	29438000	4951500	0
_YQKS(ph)TDLLIR_	PF3D7_0610400	0	0	38101000	0	17853000	0	0	0	0	0
_S(ph)APIS(ph)AGIK_	PF3D7_0610400	0	0	10519000	15445000	14829000	0	0	33074000	0	0
_SAPISAGIK_	PF3D7_0610400	0	2632100	29287000	2023300	4568200	0	9699500	16855000	2126300	0
_EIAQDYKTDLR_	PF3D7_0610400	0	0	0	0	0	0	0	13356000	0	0
_MLSAELPLEAK_	PF3D7_0610800	0	0	0	0	0	0	0	0	4242600	7717900
_ILHEIEQGKK_	PF3D7_0610800	2316200	3105000	0	0	0	1132200	4475100	0	0	0
_KKDS(ph)LDEALQLR_	PF3D7_0610900	0	0	49215000	114330000	133360000	0	4893300	18183000	33260000	49045000
_NIFS(ph)DDES(ph)DVDKEMIK_	PF3D7_0610900	0	0	0	27252000	33292000	0	0	14079000	67374000	71230000
_NIFS(ph)DDES(ph)DVDKEM(ox)IK_	PF3D7_0610900	0	0	0	0	0	0	0	0	10451000	7320000
_ENLDNNS(ph)EDISLSNIK_	PF3D7_0611400	0	0	15678000	32563000	34410000	0	0	28246000	29730000	41550000
_ESNNLT(ph)DVENDNEVIDENITK_	PF3D7_0611400	0	0	0	18119000	23531000	0	0	15908000	21107000	18897000
_KTS(ph)QNENINHSLNDQTYK_	PF3D7_0611600	46779000	95034000	277490000	45495000	99960000	6444200	242570000	360050000	174960000	5655100
_SIIS(ph)DELKEK_	PF3D7_0611600	0	0	199740000	77960000	85375000	0	0	227660000	71669000	80657000
_QRS(ph)ITIMQDK_	PF3D7_0611600	12391000	9441400	64186000	0	0	3167800	36053000	23711000	8481600	0
_SIT(ph)IMQDK_	PF3D7_0611600	0	0	55194000	0	0	0	0	13802000	0	0
_T(ph)SQNENINHSLNDQTYK_	PF3D7_0611600	0	3299100	0	0	0	0	22900000	45050000	17786000	0
_KNT(ph)IYDIYEK_	PF3D7_0611600	0	0	15881000	28791000	22818000	0	0	33467000	29818000	29405000
_SLS(ph)NNKNNTTYLK_	PF3D7_0611600	3836700	14380000	26913000	0	0	0	31004000	2756800	0	0
_LNIS(ph)YEIFK_	PF3D7_0611600	0	0	4175500	3654600	4403300	0	0	12755000	7021300	7576700
_YNS(ph)HNKIER_	PF3D7_0611600	3871800	6285200	0	0	0	0	0	0	0	0
_TVQMNS(ph)PLK_	PF3D7_0611800	0	5090400	0	0	0	0	9370400	0	0	0
_NKLPMS(ph)NPQNR_	PF3D7_0612200	9013800	5788500	23730000	0	0	4511500	14313000	7959500	0	0
_QKGNS(ph)NPLTINYGK_	PF3D7_0612200	0	4614600	0	0	0	0	7252100	4910200	0	0
_SSS(ph)KEINLFYK_	PF3D7_0613300	0	0	9196400	0	0	0	0	0	97200000	122900000
_S(ph)S(ph)SKEINLFYK_	PF3D7_0613300	0	0	0	28384000	21857000	1762900	0	35781000	25961000	37100000
_NEFMLQNEDTINKK_	PF3D7_0613300	0	1884600	0	0	0	0	2788500	0	0	0
_SGFLNTDIT(ph)PEYGR_	PF3D7_0613800	0	0	36490000	70296000	55881000	0	0	68914000	57060000	70252000
_CIEKES(ph)NDGNTPHASPLIIK_	PF3D7_0613800	0	0	27763000	36544000	0	0	0	44541000	38739000	60104000
_NSSS(ph)PFFINK_	PF3D7_0613800	42219	15610000	52548000	47629000	31229000	0	35307000	54097000	39751000	26012000
_NMYS(ph)QSLLNHR_	PF3D7_0613800	4835100	7405900	26372000	42747000	27807000	0	17433000	41585000	27870000	38537000
_FKS(ph)FIIEDSNSSSSGK_	PF3D7_0613800	0	0	27349000	40616000	18375000	0	0	26591000	0	14166000
_NETS(ph)PLER_	PF3D7_0613800	7591900	4967300	0	0	0	3025500	34943000	0	0	0
_NRIS(ph)SDEFNDEHNK_	PF3D7_0613800	3400200	0	33918000	3370600	0	0	14598000	4574900	2657000	2250600
_DKDTITS(ph)SNISFLK_	PF3D7_0613800	0	0	11891000	11847000	0	0	6833200	11332000	19519000	33684000
_VLSNISQNHDST(ph)KINSTIK_	PF3D7_0613800	0	0	12529000	16899000	0	0	29349000	0	13646000	12661000
_NRIS(ph)S(ph)DEFNDEHNK_	PF3D7_0613800	0	0	0	7059800	13349000	0	0	28247000	0	1008500
_YNEHNNIFGS(ph)NNHTNRR_	PF3D7_0613800	0	5774500	0	0	0	0	17766000	0	0	0
_IKESTS(ph)FEKETLNILTR_	PF3D7_0613800	0	0	0	0	0	0	0	0	8828400	14798000
_NM(ox)YS(ph)QSLLNHR_	PF3D7_0613800	4362000	0	9313700	6764000	7215600	0	7985100	7237200	0	0
_KLYHHEHEKNEPFDNMTHK_	PF3D7_0613800	0	0	0	0	0	0	0	4496400	0	0
_MVDHDIVDNKYDRDDNVHR_	PF3D7_0613900	7458700	13016000	5649400	97663000	92983000	4457600	77043000	177540000	129090000	33500000
_NMFDNDVS(ph)VEKDMMEK_	PF3D7_0613900	0	0	3381100	15918000	10615000	0	0	32159000	54019000	88074000
_YSHS(ph)SDDIKLNEYHVGMSALK_	PF3D7_0613900	0	0	0	0	19679000	0	0	41919000	0	39765000
_KSS(ph)TNMSYDDNQNMEGGLLK_	PF3D7_0613900	0	0	0	0	7628600	0	0	17684000	0	40625000
_YSHSS(ph)DDIKLNEYHVGMSALK_	PF3D7_0613900	0	0	0	21275000	0	0	0	0	40284000	0
_VMIYDYHNVPDDDNMMS(ph)EK_	PF3D7_0613900	0	0	0	0	0	0	0	0	20257000	37440000
_NMFDNDVS(ph)VEK_	PF3D7_0613900	0	0	0	13594000	10725000	0	0	22247000	34650000	27791000
_LST(ph)S(ph)LRNSFQK_	PF3D7_0613900	0	0	0	0	0	0	0	14634000	24302000	33048000
_KS(ph)STNMSYDDNQNMEGGLLK_	PF3D7_0613900	0	0	0	0	0	0	0	0	29154000	0
_IDEIEIEYDK_	PF3D7_0613900	0	0	0	0	0	0	0	25999000	12358000	10369000
_SFIHDKDNVHIEK_	PF3D7_0613900	8474600	5306900	5933400	3183000	4401900	4573000	21483000	25290000	0	0
_VEDNIIDLDYVDLSNLEK_	PF3D7_0613900	0	0	0	3957000	3143100	0	0	19942000	9195600	25102000
_M(ox)VDHDIVDNKYDRDDNVHR_	PF3D7_0613900	3528200	5983600	0	13638000	0	0	22858000	21091000	5891400	10818000
_VEDNIIDLDYVDLS(ph)NLEK_	PF3D7_0613900	0	0	0	0	0	0	0	6502300	16519000	5616400
_NFFLDS(ph)K_	PF3D7_0613900	0	0	5212100	5447800	0	0	0	11948000	15943000	15057000
_KKS(ph)VLNNVEDK_	PF3D7_0613900	0	7870900	556350	0	0	2221800	0	0	0	0
_KVVS(ph)KIDENIIDGCGK_	PF3D7_0614300	84962000	62400000	592750000	582500000	484260000	0	242360000	616340000	556900000	447990000
_VVS(ph)KIDENIIDGCGK_	PF3D7_0614300	5897900	0	222090000	261420000	220620000	0	21728000	223740000	247360000	254220000
_SKQDDPHVS(ph)NDFK_	PF3D7_0614300	10801000	6857900	216500000	14716000	9522300	4000100	122850000	14536000	0	1761300
_NES(ph)KKYEGEFLK_	PF3D7_0614300	43342000	31820000	112950000	32739000	119510000	0	80087000	177960000	108110000	111150000
_NISSGKS(ph)IDDSTDNSK_	PF3D7_0614300	21988000	8015100	168400000	12426000	13561000	3859900	128640000	6038900	6298700	9605900
_KYEGEFLKS(ph)NTTEMK_	PF3D7_0614300	0	0	0	125030000	112290000	0	0	25449000	89693000	76587000
_NDS(ph)NNLSFSSSQK_	PF3D7_0614300	0	0	113940000	0	26019000	0	0	54471000	0	9494800
_TNTS(ph)YEHPLNK_	PF3D7_0614300	45160000	36815000	11388000	0	12848000	6336700	77452000	12533000	0	0
_NDSNNLS(ph)FSSSQK_	PF3D7_0614300	2586800	0	74352000	0	22448000	0	19188000	39105000	0	0
_NSTDYS(ph)DHKLYNENFK_	PF3D7_0614300	0	0	0	50321000	0	0	0	0	59025000	72388000
_NEVINS(ph)NDTR_	PF3D7_0614300	5269900	0	25541000	0	0	0	41128000	0	0	0
_QDDPHVS(ph)NDFK_	PF3D7_0614300	0	0	40655000	0	9210800	0	14242000	0	0	0
_KYEGEFLKS(ph)NTTEM(ox)K_	PF3D7_0614300	0	0	30890000	0	20137000	0	0	32241000	12916000	0
_IDENIIDGCGK_	PF3D7_0614300	8284000	0	0	0	15838000	0	10175000	24562000	0	0
_NNALHKNDS(ph)NNLSFSSSQK_	PF3D7_0614300	0	4940500	11553000	0	0	0	21715000	18092000	10174000	0
_HSGNNS(ph)YINNNLDK_	PF3D7_0614300	0	2567500	0	0	0	0	18408000	0	0	0
_ELEES(ph)QPQK_	PF3D7_0614300	4595800	7177700	3517500	1296400	1248000	1696900	17027000	0	0	1109700
_S(ph)KSKQDDPHVSNDFK_	PF3D7_0614300	4179400	3493900	4096600	0	0	1960100	8224700	0	1512100	2353500
_TLIEAIQR_	PF3D7_0614500	0	9540300	0	0	0	0	8044100	0	2030700	0
_IFLDNS(ph)DYESILK_	PF3D7_0615400	0	0	0	39430000	59422000	0	0	0	0	120210000
_YGS(ph)FLKEEK_	PF3D7_0615400	0	5893200	12892000	11160000	19103000	0	14470000	13454000	19241000	12834000
_KSTLLS(ph)EDNKNDDK_	PF3D7_0615400	0	0	16382000	0	0	0	8391500	4319600	0	0
_DMNQSIKS(ph)PR_	PF3D7_0615400	6405400	4383300	5894200	0	0	1467500	11944000	0	0	0
_EHS(ph)PYDDNSLEEPSK_	PF3D7_0615400	0	0	7943700	0	11539000	0	0	8406800	0	0
_DM(ox)NQSIKS(ph)PR_	PF3D7_0615400	2465600	3225800	0	0	0	0	5816200	0	0	0
_T(ph)SLNNLSFYKPNASVYVK_	PF3D7_0616200	0	0	7481600	23828000	30855000	0	0	17689000	10623000	17711000
_DLSLS(ph)YDFNELNEIK_	PF3D7_0616200	0	0	0	8708200	0	0	0	0	5550700	20228000
_DLS(ph)LSYDFNELNEIK_	PF3D7_0616200	0	0	0	7217100	6931800	0	0	0	0	0
_LIFY(ph)IIMK_	PF3D7_0616400	0	0	10581000	7780200	11905000	0	0	0	0	10933000
_LYNKDDIHEVEPR_	PF3D7_0616800	2140300	4806200	6917300	15089000	49096000	0	14887000	36235000	39324000	958570
_FGPTAIPLPLLER_	PF3D7_0616800	0	0	0	3370300	5295400	0	0	8882700	3313700	9880200
_NKEYS(ph)DDDLFSLSR_	PF3D7_0616900	0	0	0	37065000	31924000	0	0	18073000	34756000	37826000
_IDCFQS(ph)DIDKLENERR_	PF3D7_0617200	0	0	0	59195000	107580000	0	0	35457000	108830000	136070000
_IDCFQSDIDKLENERR_	PF3D7_0617200	7152900	23130000	0	14533000	0	0	55200000	4350200	12525000	0
_T(ph)EAENIKIEKPDFDAYNEK_	PF3D7_0617200	0	0	11797000	16883000	15404000	0	0	0	24762000	41217000
_IDCFQS(ph)DIDKLENER_	PF3D7_0617200	0	0	0	21843000	38844000	0	0	9389600	17425000	28260000
_IEKPDFDAYNEK_	PF3D7_0617200	0	0	2299600	15913000	30589000	0	0	12753000	12541000	19022000
_IDCFQSDIDKLENER_	PF3D7_0617200	0	0	0	10029000	13186000	0	0	7326300	5857600	11074000
_LLINQIQALNK_	PF3D7_0617200	0	9985900	0	0	5802900	0	12178000	3827100	3324200	12670000
_SILDDIEKK_	PF3D7_0617200	0	4343600	0	0	0	0	4815200	0	0	0
_KLRT(ph)VELQK_	PF3D7_0617300	0	29448000	2935200	0	0	19444000	65627000	0	0	0
_HIQLAVR_	PF3D7_0617800	272570000	363840000	187530000	34984000	44866000	105150000	838160000	66867000	222990000	2359200
_AGT(ph)ANQDY_	PF3D7_0617800	22214000	20892000	0	0	0	5029900	61705000	0	0	0
_NDEELNK_	PF3D7_0617800	39789000	0	0	0	0	13711000	40745000	0	0	0
_FLAGVTFASGGVLPNIHNVLLPK_	PF3D7_0617800	0	0	1625400	10767000	9033600	0	0	19310000	7432800	7852500
_FLAGVTFAS(ph)GGVLPNIHNVLLPK_	PF3D7_0617800	0	0	0	17935000	0	0	0	11035000	10768000	7135100
_SAPVS(ph)TGIK_	PF3D7_0617900	41565000	8668900	172230000	5656100	0	16017000	12419000	0	0	0
_KSAPVS(ph)TGIK_	PF3D7_0617900	35164000	6111300	0	730340	408700	11042000	9095800	2577800	0	0
_EIAQEYK_	PF3D7_0617900	34630000	7319500	0	0	0	15464000	8819200	0	0	0
_KS(ph)APVSTGIK_	PF3D7_0617900	29709000	11908000	7554400	0	0	12353000	19648000	0	0	0
_S(ph)APVSTGIK_	PF3D7_0617900	18994000	8302200	0	0	0	10419000	17659000	0	0	0
_IKS(ph)FVSNNTYLK_	PF3D7_0618000	164340000	288220000	228240000	193880000	117700000	0	484630000	351630000	187370000	201770000
_DKKS(ph)LILEK_	PF3D7_0618000	90623000	97550000	74021000	4200700	0	52361000	274730000	7542800	7996900	0
_SNNENPNMLS(ph)NSLKK_	PF3D7_0618000	126070000	109190000	0	12492000	22462000	20727000	260790000	0	0	6600600
_IYSMKT(ph)DDNIIFEFQK_	PF3D7_0618000	0	0	50378000	137930000	122650000	0	0	227750000	113830000	89496000
_KTYS(ph)FEK_	PF3D7_0618000	71307000	64261000	14383000	0	0	44064000	140810000	0	0	0
_SHTIEGS(ph)MV_	PF3D7_0618000	3799100	0	120200000	6524500	20360000	0	25796000	66546000	18663000	5004900
_NIS(ph)QITIK_	PF3D7_0618000	46112000	43017000	0	0	0	0	103520000	0	0	0
_NYHMEHNKNS(ph)IELHK_	PF3D7_0618000	62693000	34051000	97791000	28847000	27791000	13664000	96030000	43497000	18860000	21572000
_KGS(ph)IASSSHDKENEYIMK_	PF3D7_0618000	23957000	34129000	39304000	17220000	39206000	14220000	54361000	85932000	75546000	1934800
_SFVS(ph)NNTYLK_	PF3D7_0618000	6256900	4436400	35146000	31992000	28364000	0	0	79782000	30389000	29484000
_IKS(ph)FVS(ph)NNTYLK_	PF3D7_0618000	0	0	0	56528000	0	0	0	78322000	0	44975000
_IYSM(ox)KT(ph)DDNIIFEFQK_	PF3D7_0618000	0	0	24245000	58627000	27700000	0	0	73685000	28614000	20757000
_SNNENPNM(ox)LS(ph)NSLKK_	PF3D7_0618000	27595000	29373000	4079500	0	0	4414900	67006000	0	0	0
_KKNS(ph)EQNTIYNNSSITNTIK_	PF3D7_0618000	3036700	9647900	0	29539000	21900000	0	38208000	62276000	0	0
_KGSIAS(ph)S(ph)SHDKENEYIMK_	PF3D7_0618000	0	0	0	61287000	43295000	0	0	44320000	0	0
_GSIAS(ph)SSHDKENEYIMK_	PF3D7_0618000	0	0	30920000	43376000	0	0	0	60130000	0	46208000
_SHTIEGS(ph)M(ox)V_	PF3D7_0618000	17624000	8311700	0	0	0	6966700	54136000	0	0	0
_NYHM(ox)EHNKNS(ph)IELHK_	PF3D7_0618000	26485000	23273000	31847000	0	0	6114900	53796000	0	0	0
_NISQITIKT(ph)NDDEK_	PF3D7_0618000	0	0	26191000	10953000	0	0	0	52266000	46749000	8431200
_NPGDVGLLTDEK_	PF3D7_0618000	0	8372400	0	0	0	0	11017000	43179000	0	0
_NIS(ph)QIT(ph)IKT(ph)NDDEK_	PF3D7_0618000	0	0	0	41846000	27380000	0	0	29249000	22615000	0
_GSIASS(ph)SHDKENEYIMK_	PF3D7_0618000	0	0	24244000	29379000	32410000	0	11269000	37048000	26502000	11978000
_NISQIT(ph)IKT(ph)NDDEK_	PF3D7_0618000	0	0	8698600	34139000	20940000	0	0	26925000	15354000	5548400
_KGS(ph)IAS(ph)SSHDKENEYIMK_	PF3D7_0618000	0	0	0	0	0	0	0	0	0	32236000
_KGS(ph)IASSSHDKENEYIM(ox)K_	PF3D7_0618000	11429000	19851000	11910000	0	6611600	5699700	31512000	26785000	7686700	2459600
_NKNENFFNKDDQFVK_	PF3D7_0618000	4632400	11847000	0	0	0	0	30543000	0	0	0
_AQDESNTS(ph)DKYIKPVEK_	PF3D7_0618000	2926800	0	0	0	0	0	30092000	0	0	0
_GS(ph)IASS(ph)SHDKENEYIMK_	PF3D7_0618000	0	0	0	29591000	26696000	0	0	21739000	16019000	26621000
_SFVSNNT(ph)YLK_	PF3D7_0618000	0	0	15311000	12871000	13456000	0	0	26971000	0	0
_IKS(ph)FVS(ph)NNT(ph)YLK_	PF3D7_0618000	0	0	0	22437000	15641000	0	0	23636000	26353000	19766000
_KGSIASS(ph)S(ph)HDKENEYIMK_	PF3D7_0618000	0	0	0	0	0	0	0	0	23691000	0
_NDLNIQNDENICS(ph)R_	PF3D7_0618000	0	0	22150000	21626000	0	0	0	16811000	0	14313000
_SFVS(ph)NNT(ph)YLK_	PF3D7_0618000	0	0	0	0	9942400	0	0	19793000	9500600	9087800
_SNNENPNMLS(ph)NSLK_	PF3D7_0618000	10539000	0	0	0	0	0	18662000	0	0	0
_AQDESNT(ph)SDKYIKPVEK_	PF3D7_0618000	0	0	17935000	0	0	0	0	0	0	0
_KS(ph)LILEK_	PF3D7_0618000	7616900	6209100	0	0	0	5332000	14673000	0	0	0
_IYS(ph)M(ox)KT(ph)DDNIIFEFQK_	PF3D7_0618000	0	0	0	12362000	8492700	0	0	7826200	8595600	0
_SNNENPNM(ox)LS(ph)NSLK_	PF3D7_0618000	4978200	0	0	0	0	0	12111000	0	0	0
_VMNLINK_	PF3D7_0618000	0	795130	716060	0	0	0	0	0	0	0
_ILQNNLDDIADFLDIGDNK_	PF3D7_0618200	0	0	0	8188600	9364400	0	0	10532000	34668000	28799000
_ILQNNLDDIADFLDIGDNKK_	PF3D7_0618200	0	0	0	2754700	5738900	0	0	4045500	12041000	10823000
_LWGLLPEEK_	PF3D7_0618300	3590200	6448300	83291000	4943400	10754000	0	7751500	7969500	9673800	19670000
_EFSENKDIAPVIDVTR_	PF3D7_0618300	3836000	13660000	0	0	0	0	8886400	0	0	15065000
_DIAPVIDVTR_	PF3D7_0618300	0	0	3344000	2189400	10268000	0	0	8472600	4055600	0
_HNQPIVVK_	PF3D7_0618300	0	4163500	0	0	0	0	8073700	0	0	0
_TRAS(ph)NNFNNDYSHDSNLLINK_	PF3D7_0618600	0	12036000	75520000	82265000	0	0	0	182060000	0	0
_T(ph)RASNNFNNDYSHDSNLLINK_	PF3D7_0618600	8792100	0	0	0	80066000	0	30204000	0	0	0
_NSSLFIDPFES(ph)DSYEK_	PF3D7_0618900.2	0	0	4986000	32501000	24828000	0	0	55985000	47108000	48438000
_FTDIYDTNSKS(ph)DKDIQK_	PF3D7_0618900.2	0	0	19328000	20110000	17307000	0	21047000	32122000	20591000	16660000
_NSSLFIDPFES(ph)DSYEKNNFSNEK_	PF3D7_0618900.2	0	0	0	0	0	0	0	8351900	9989300	0
_IFLSNFVLS(ph)DDDLENVT_	PF3D7_0619200	0	0	0	66506000	29481000	0	0	43149000	80061000	83851000
_DDEEKLDEIGYDDIGGCKK_	PF3D7_0619400	16677000	18994000	0	255050000	198240000	0	42039000	107180000	161950000	252180000
_IQVLPIDDTIEGLAK_	PF3D7_0619400	0	0	10004000	32044000	51479000	0	0	47769000	51896000	78168000
_DDEEKLDEIGYDDIGGCK_	PF3D7_0619400	0	0	10896000	50451000	60103000	0	0	20627000	33366000	34825000
_VVEVDPDDFCIVSPDTVIYYEGDPIKR_	PF3D7_0619400	0	0	0	27277000	31700000	0	0	19931000	42527000	52926000
_TGGTGDDFIIDWPDEDNNDDTPAYVVDEDLYS_	PF3D7_0619400	0	0	0	0	0	0	0	0	23338000	52216000
_NDDDNIKYEITR_	PF3D7_0619400	10561000	12564000	0	14367000	42906000	3153800	23435000	24779000	48741000	24202000
_VVEVDPDDFCIVSPDTVIYYEGDPIK_	PF3D7_0619400	0	0	0	21923000	14704000	0	0	16002000	25326000	41371000
_WDDIGGLDEVK_	PF3D7_0619400	5428900	32332000	0	0	13337000	0	10161000	17590000	32387000	31034000
_EMILYPIDHPDKFEK_	PF3D7_0619400	3088100	5485800	4093300	27292000	23982000	0	3415500	13653000	21055000	25924000
_TAGFSGADLAELCQR_	PF3D7_0619400	0	0	9297500	15472000	17496000	0	0	18094000	14466000	24389000
_AAAPCVLFFDELDSIGTQR_	PF3D7_0619400	0	0	0	9671100	9260600	0	0	9549700	21784000	23398000
_GVLFYGPPGCGK_	PF3D7_0619400	3101600	9590300	9584700	7733100	13292000	0	0	14804000	7690600	20026000
_EMIELPLR_	PF3D7_0619400	2168200	4613400	0	7592800	9706100	0	3818800	8652100	6121300	19294000
_LELS(ph)NKKENEQNETNENDVHNK_	PF3D7_0619400	8122700	0	0	3977100	0	0	18812000	4338100	0	0
_LIVEEATNDDNSVVALNTK_	PF3D7_0619400	0	0	0	0	15069000	0	0	8675800	0	18135000
_MEELNFFR_	PF3D7_0619400	0	1193700	4174000	6874700	5443900	0	0	0	6422500	16008000
_VMNQLLTEIDGVGPK_	PF3D7_0619400	0	0	0	2995500	7987500	0	0	6699300	8581200	13685000
_LDQLIYIPLPDLGAR_	PF3D7_0619400	0	0	1533600	9760400	0	0	0	13112000	6591900	11341000
_DAIDAEEMNKK_	PF3D7_0619400	6637600	5575700	0	0	0	1967600	11338000	0	0	0
_ETVVEVPNVK_	PF3D7_0619400	2075800	6556100	0	4241200	8231400	0	8787800	7265000	6990600	9431700
_DAIDAEEM(ox)NKK_	PF3D7_0619400	0	3961800	0	0	0	0	8948600	0	0	0
_VCLGDVVYVK_	PF3D7_0619400	0	0	2465200	0	5515000	0	0	0	4647700	7661600
_ISILTAILR_	PF3D7_0619400	0	0	1600200	4042000	4434900	0	0	4381300	5375800	387090
_M(ox)AGEAEANLR_	PF3D7_0619400	2953600	1993200	4401000	0	0	3051400	0	0	0	0
_M(ox)EELNFFR_	PF3D7_0619400	1965400	0	0	0	0	0	4365700	0	0	0
_AFEEAEK_	PF3D7_0619400	1754700	3078900	0	0	0	0	0	0	0	0
_VS(ph)ESIEELKK_	PF3D7_0619500	35762000	0	59253000	37826000	38225000	63923000	194680000	0	18210000	70394000
_IAEEAGAIGVMVLENIPSELR_	PF3D7_0621200	0	0	0	4832600	5118200	0	0	6255000	11949000	22476000
_IDMIDESEVLTIADEMHHIDK_	PF3D7_0621200	0	0	0	0	9233000	0	0	5917500	9619200	19990000
_HGWCEMLK_	PF3D7_0621200	0	19902000	0	0	0	0	0	0	0	0
_MAASIVSAVSNFNNPK_	PF3D7_0621200	0	0	0	3389300	0	0	0	6707700	6975200	17677000
_YLCSLSDSEVYHFAK_	PF3D7_0621200	0	3405600	7760000	11991000	16611000	0	6216500	7164200	12400000	0
_TPFVCGCTNLGEALR_	PF3D7_0621200	0	2475300	0	0	0	0	5064200	8026000	0	15711000
_TKGEAGTGNIIEAIK_	PF3D7_0621200	6022500	5668100	8609500	0	0	0	0	12925000	0	0
_SVDPSKVEEIKK_	PF3D7_0621200	0	10432000	3890000	0	0	2917800	0	0	0	0
_HGWCEM(ox)LK_	PF3D7_0621200	0	7341700	0	0	0	0	9295000	0	0	0
_DLDDENVGDVSMDDVELIMSQTK_	PF3D7_0621800	0	0	0	24026000	22478000	0	0	10167000	93889000	96834000
_DVDVPVEPEINFEAADKEEQK_	PF3D7_0621800	0	0	0	0	17476000	0	0	0	50948000	41017000
_VKDLDDENVGDVSMDDVELIMSQTK_	PF3D7_0621800	0	0	0	0	17833000	0	0	0	38724000	25055000
_VEGTDSYVIFGDAK_	PF3D7_0621800	0	0	0	0	12841000	0	0	0	14795000	0
_ILLM(ox)LGCER_	PF3D7_0622500	0	0	0	0	0	0	0	14429000	0	0
_SYVNNIMTK_	PF3D7_0622800	0	23854000	0	641340	0	7855300	52442000	0	0	0
_SIS(ph)DDKNNVDKNK_	PF3D7_0622800	2720000	2994900	0	0	0	0	3025400	0	0	0
_SHSQSFS(ph)PSR_	PF3D7_0623100	0	16132000	0	0	0	0	24084000	0	0	0
_ISDS(ph)ADEYNNSEK_	PF3D7_0623100	0	0	13744000	0	0	0	6703900	0	0	0
_KGGEDDFDKR_	PF3D7_0623100	7954100	10219000	0	0	0	4131900	0	0	0	0
_ISDS(ph)ADEYNNSEKK_	PF3D7_0623100	0	0	4596300	0	0	0	9761600	0	0	0
_SLTLEDIIK_	PF3D7_0623500	0	0	0	4457600	5484400	0	0	5193500	0	4260400
_GELEYVDPDIRPPS(ph)PPPIYDK_	PF3D7_0623600	0	0	17775000	52982000	51334000	0	0	32493000	104350000	98216000
_NIYVDVHNVNIS(ph)DSEKK_	PF3D7_0623800	0	0	9543400	16092000	20348000	0	0	0	119250000	98732000
_NIS(ph)KEYIINEK_	PF3D7_0623800	0	0	9577300	8685100	0	0	0	20602000	40868000	36850000
_INDKEEQQPHILS(ph)PECSAK_	PF3D7_0623800	0	0	0	0	0	0	0	0	25297000	27191000
_LDT(ph)IECDIPINEELSWR_	PF3D7_0624000	0	0	0	60647000	45960000	0	0	36884000	437280000	361010000
_HATASQLFDHFAER_	PF3D7_0624000	16049000	27260000	0	0	0	11259000	50127000	0	36595000	49161000
_LDTIECDIPINEELSWR_	PF3D7_0624000	0	0	0	0	11452000	0	0	0	28830000	30205000
_YIMGEFNDLDNK_	PF3D7_0624000	0	0	0	11822000	7769700	0	0	13840000	22172000	26087000
_KHPNLWIPHECSFK_	PF3D7_0624000	0	8631200	0	0	12421000	0	18064000	0	0	0
_SAALAAGTIAAIAK_	PF3D7_0624000	2604700	4797100	0	0	0	0	8267000	0	0	0
_DQETYSLK_	PF3D7_0624000	0	3695100	0	0	0	0	6593200	0	0	0
_RVS(ph)EGKNDSCSSHIHFK_	PF3D7_0624600	33845000	42488000	25021000	10133000	6979900	9630500	95274000	1592700	16563000	20267000
_GVGTTFLSDGS(ph)MR_	PF3D7_0624600	0	0	35591000	50391000	26167000	0	0	33065000	43867000	54132000
_SQLHDS(ph)KQEELEAK_	PF3D7_0624600	12594000	8595400	45718000	0	0	3860700	34427000	0	0	0
_CEPNEGSTT(ph)PSRNDGIKK_	PF3D7_0624600	23960000	24689000	36562000	4929000	2227500	8288200	43519000	0	3189700	4546700
_GITTGNNNIFNLVSSSNS(ph)PYDK_	PF3D7_0624600	0	0	0	40818000	31818000	0	0	0	22541000	24036000
_LKELNYVNS(ph)R_	PF3D7_0624600	3393900	4130800	0	6134100	0	0	40608000	0	0	0
_SDLT(ph)DDMKEK_	PF3D7_0624600	0	0	34265000	0	4108700	0	0	0	0	0
_CEPNEGSTT(ph)PSRNDGIK_	PF3D7_0624600	8150600	7780800	28506000	3214800	4187200	2931600	16915000	0	2204000	1706400
_LTHFLSNQPLTISS(ph)DYS(ph)DTKDIIEIR_	PF3D7_0624600	0	0	0	0	12695000	0	0	11303000	27521000	20615000
_ELNYVNS(ph)R_	PF3D7_0624600	735260	0	27353000	0	4300400	0	17051000	0	7549900	0
_DIIEIRS(ph)DLT(ph)DDMKEK_	PF3D7_0624600	0	0	0	10294000	10688000	0	0	0	16917000	19740000
_GVGTTFLS(ph)DGS(ph)MRFEK_	PF3D7_0624600	0	0	0	8626700	7142500	0	0	0	7858100	17005000
_GVGTTFLSDGS(ph)M(ox)R_	PF3D7_0624600	0	0	12339000	15239000	10292000	0	0	0	11256000	6668600
_CEPNEGST(ph)TPSR_	PF3D7_0624600	0	8310200	0	0	0	0	12574000	0	0	0
_NYVCYQCINEDDDIPENEDR_	PF3D7_0624600	0	0	0	10582000	11489000	0	0	0	9670300	11304000
_GVGTTFLS(ph)DGS(ph)MR_	PF3D7_0624600	0	0	0	11242000	11306000	0	0	3679800	5969800	8619400
_RPLVDNVQLKPHQEDGVEWLLK_	PF3D7_0624600	0	0	0	10505000	6137200	0	0	0	0	0
_IMNSS(ph)PHKGGTK_	PF3D7_0624600	0	8441700	0	0	0	1570000	9310300	0	0	0
_CEPNEGSTT(ph)PSR_	PF3D7_0624600	8604700	0	0	0	0	3925500	0	0	0	0
_IMNS(ph)SPHK_	PF3D7_0624600	8381600	0	0	0	0	0	0	0	0	0
_IEALENS(ph)PLFMEIYNK_	PF3D7_0624600	0	0	0	0	7764900	0	0	0	0	8294900
_IMNSS(ph)PHK_	PF3D7_0624600	0	5840700	0	0	0	2422400	0	0	0	0
_SQLHDSKQEELEAK_	PF3D7_0624600	2359600	2839000	0	0	0	0	5038700	0	0	0
_ELFENSIDKDIFS(ph)DT_	PF3D7_0625200	0	0	0	0	7101800	0	0	0	22952000	16365000
_NKEDKDDNIHLR_	PF3D7_0625200	3106700	2824700	0	0	0	4789500	9911600	0	0	0
_SITDIDDLLVEFNNK_	PF3D7_0625400	0	0	0	1999100	0	0	0	4055500	5088700	4702200
_FNPTFLEDDVDENER_	PF3D7_0626700	0	0	0	23740000	36179000	3833700	0	23003000	62493000	75422000
_YDHHQKEFEGTLDDKHTIR_	PF3D7_0626700	6544800	6194400	0	0	0	1290200	63626000	0	0	0
_VGS(ph)FQGTDIVIR_	PF3D7_0626800	905040000	927290000	1457900000	3057500000	3312900000	11493000	1973500000	1324700000	9202800000	7741700000
_FNFSHGSHEDHKEMFNNVLK_	PF3D7_0626800	39895000	67907000	0	68104000	94322000	0	235840000	35201000	47679000	63852000
_AEVTDVANAVLDGTDCVMLSGETAGGK_	PF3D7_0626800	0	0	0	0	15177000	0	0	7234500	98862000	129470000
_IENIEGIIHFDK_	PF3D7_0626800	28378000	13932000	8633800	31690000	39633000	0	107310000	18667000	94588000	120130000
_FNFSHGSHEDHK_	PF3D7_0626800	46454000	26506000	711940	1292200	1689500	14151000	78235000	0	14506000	24935000
_GDLGMEISPEK_	PF3D7_0626800	0	0	8073000	8524800	35739000	0	19724000	19186000	66045000	35669000
_VDLPIISEK_	PF3D7_0626800	16810000	27284000	5745100	10160000	25490000	0	0	10113000	34012000	61170000
_ILAESDGIMIAR_	PF3D7_0626800	9772200	15934000	4530100	5631000	14506000	0	19557000	6327700	42182000	48655000
_VGSFQGTDIVIR_	PF3D7_0626800	10898000	23336000	5256600	9610200	21384000	0	29743000	7921800	36252000	46973000
_VGDSVIAIHGIK_	PF3D7_0626800	10939000	31982000	4550300	10266000	28174000	0	34004000	19576000	24217000	45856000
_FPVEAVTIMSK_	PF3D7_0626800	0	0	2450600	3312200	16096000	0	0	8128300	19013000	45000000
_LIDAGMDICR_	PF3D7_0626800	10115000	14582000	0	7023600	21315000	0	22246000	9362900	23779000	36727000
_QILEPNNVNLR_	PF3D7_0626800	9415700	26461000	0	0	21533000	0	30875000	0	20601000	32425000
_VLETHEDHVITEVLNSAVIGER_	PF3D7_0626800	5980400	10123000	0	6838400	17404000	4315300	12665000	5440300	32367000	6782900
_THIVCTLGPACK_	PF3D7_0626800	10620000	21266000	0	0	0	1919700	27104000	4468300	12129000	0
_SVETLVK_	PF3D7_0626800	7865700	19478000	0	0	0	4412900	18999000	0	0	0
_LIDAGM(ox)DICR_	PF3D7_0626800	0	0	0	0	0	3093400	18852000	0	0	0
_ILAESDGIM(ox)IAR_	PF3D7_0626800	9982100	18619000	0	0	0	0	16321000	0	0	0
_AQELRPNCLLGMLLDTK_	PF3D7_0626800	0	0	0	0	0	0	0	0	0	17942000
_LLYQSLVNAIETPISVQEAVAR_	PF3D7_0626800	0	0	0	0	0	0	0	0	5056900	7616900
_EEVSGGTNLM(ox)K_	PF3D7_0626800	0	6153300	0	0	0	1045700	0	0	0	0
_THS(ph)ISINDLFK_	PF3D7_0627100	0	0	0	0	0	0	0	0	24737000	29475000
_HSLIDDVEAVAYPSFER_	PF3D7_0627500	0	0	0	0	0	0	0	0	0	10471000
_SEQVCLQSK_	PF3D7_0627500	2420600	3457200	0	0	0	0	8174600	0	0	2682800
_NVVLADTTISK_	PF3D7_0627500	4852400	8048900	0	0	0	0	0	0	0	0
_AGVHVTTASVEK_	PF3D7_0627500	3551600	6296300	520520	0	0	1721200	7262800	0	0	1064600
_DLIECSFDLLSR_	PF3D7_0627700	0	0	0	0	0	0	0	0	9117700	0
_STHSHQS(ph)DHQNDFSLQQEDNNYTK_	PF3D7_0627800	0	0	0	54993000	41210000	0	0	0	45904000	0
_SYS(ph)KELINTDMVNNDNQFGDLK_	PF3D7_0627800	0	0	0	0	0	0	0	0	39532000	45804000
_TPMENPIYNFTSFDS(ph)NSAQNFTINNSNDFIQIK_	PF3D7_0627800	0	0	0	0	0	0	0	0	0	20835000
_KGS(ph)PYFPSR_	PF3D7_0628100	19377000	20143000	0	0	0	5790900	38458000	0	0	0
_EIDQEINHS(ph)NDNIK_	PF3D7_0628100	0	0	9226500	0	5084400	0	21606000	14489000	3711600	0
_IKFPS(ph)YSK_	PF3D7_0628100	11027000	12257000	14416000	0	10848000	0	14876000	21255000	8483700	5350500
_RNS(ph)YDIPITVR_	PF3D7_0628100	0	0	10640000	12340000	0	0	0	17360000	14526000	0
_TIS(ph)KNSPNLSSAK_	PF3D7_0628100	4143400	4102300	3611800	0	0	2077000	7600900	0	0	0
_NIQEMTS(ph)KEK_	PF3D7_0628100	4113100	1954100	1567600	0	0	1306100	4943800	0	0	0
_DGLHNIHHAKS(ph)CEEK_	PF3D7_0628100	2988800	2603400	0	0	0	774690	0	0	0	0
_NHNPFLS(ph)DKNFS(ph)DSIYK_	PF3D7_0628200	0	0	0	16764000	18508000	0	0	17133000	12284000	30610000
_NHNPFLS(ph)DKNFS(ph)DSIYKK_	PF3D7_0628200	0	0	0	16909000	20845000	0	0	0	0	0
_AAS(ph)QDVLNKK_	PF3D7_0628200	5776200	4689700	0	0	0	1801300	11411000	0	0	0
_RAAS(ph)QDVLNKK_	PF3D7_0628200	5994000	7172300	0	0	0	2336400	9303700	0	0	0
_KNS(ph)LVDHLIK_	PF3D7_0628200	0	3207100	0	0	0	0	6483600	0	8448900	6336500
_VFNTSVGK_	PF3D7_0628300	4444900	7204900	0	0	0	2159200	11402000	1328400	0	0
_ELNITFIFNK_	PF3D7_0628300	0	0	0	2403800	2838800	0	0	6504400	0	0
_GAGVFQR_	PF3D7_0628300	0	4909400	0	0	0	0	5854700	0	0	0
_MDEDPSDHFNIYER_	PF3D7_0629200	0	0	17705000	89422000	99863000	0	0	45202000	30793000	51231000
_FSEIAEAYEILGDEEK_	PF3D7_0629200	0	0	11394000	74356000	94134000	0	0	62379000	0	40351000
_NLEHISGKPININK_	PF3D7_0629200	0	0	8625100	12516000	25304000	0	16652000	17526000	17759000	15101000
_FLIQFPK_	PF3D7_0629200	0	0	5203500	6995200	7264800	0	0	7133600	6287100	19219000
_NMESNKMDEDPSDHFNIYER_	PF3D7_0629200	0	0	0	15262000	0	0	0	0	0	0
_FSEIAEAYEILGDEEKR_	PF3D7_0629200	0	0	0	0	14727000	0	0	10144000	0	9954600
_FFGAGFK_	PF3D7_0629200	0	0	7158400	1478700	14192000	0	0	5467900	3283300	4326900
_TITQQVAPGFIMQNK_	PF3D7_0629200	0	0	5539400	5337000	9705000	0	0	8838400	4821600	9736900
_DALIGFSK_	PF3D7_0629200	0	1681800	7253700	0	6055200	0	2037100	4311700	0	0
_SLVNNDSK_	PF3D7_0629500	0	0	0	0	0	0	0	0	10533000	18923000
_SNNLITKGS(ph)NDKK_	PF3D7_0629500	3644700	4825600	0	0	0	0	4882700	0	0	0
_DSFS(ph)DTYISYGCR_	PF3D7_0629700	0	0	5665200	17935000	16490000	0	0	14544000	16153000	12929000
_SVS(ph)MNNMNCIR_	PF3D7_0629700	5369500	2672500	0	0	0	0	0	0	0	0
_NFKEEGS(ph)FDLGKR_	PF3D7_0629800	0	0	7377100	0	5237200	0	0	5762700	0	0
_TEKNS(ph)PLMGK_	PF3D7_0629900	7760600	4275900	0	0	0	3123600	34683000	0	0	0
_KEDT(ph)TSPLHSADVK_	PF3D7_0630300	0	8832300	0	0	0	3034000	31440000	0	0	0
_KEDTTS(ph)PLHSADVK_	PF3D7_0630300	9153600	0	0	0	0	0	13084000	0	0	0
_EVKPT(ph)NT(ph)LKK_	PF3D7_0701900	0	5851500	0	0	0	11382000	6598900	0	0	0
_LTGNNSTTINTNSTENTS(ph)ATKK_	PF3D7_0702300	0	0	10097000	10336000	24944000	0	0	14026000	9948200	7270100
_NPS(ph)QSGPYR_	PF3D7_0702400	107130000	99771000	49071000	31243000	24188000	58632000	214550000	16872000	7668800	11280000
_ISNYLGIENK_	PF3D7_0702400	1992200	8576900	31059000	20183000	79262000	0	15054000	45093000	0	19908000
_FQAS(ph)LQNAK_	PF3D7_0702400	4346400	8549800	43945000	3294400	4852800	3251600	23725000	0	0	0
_TPYMQLHK_	PF3D7_0702400	0	0	30382000	0	0	0	7300200	2577700	2626600	0
_FQASLQNAK_	PF3D7_0702400	4727900	13236000	26962000	0	2550400	2325500	22052000	0	0	0
_QQNEEGAATAANTQEK_	PF3D7_0702400	1577400	4008400	0	0	0	0	6341900	0	0	0
_NYSLGNLSTGTTSQGS(ph)TSSR_	PF3D7_0702500	0	0	443000000	529460000	699160000	0	5100600	270580000	290440000	262900000
_YNTSNLASSS(ph)TTESSVSGLNTNEAHV_	PF3D7_0702500	0	0	0	391510000	427230000	0	0	173810000	116790000	145240000
_YNTSNLASSST(ph)TESSVSGLNTNEAHV_	PF3D7_0702500	0	0	139190000	288310000	0	0	0	0	152630000	172030000
_HYSLGGQPS(ph)SSGR_	PF3D7_0702500	6437100	12677000	265470000	3507000	76291000	3176600	22250000	45945000	12326000	28134000
_NYS(ph)LGNLSTGTTSQGSTSSR_	PF3D7_0702500	0	10274000	106880000	112750000	198590000	0	13108000	81565000	77894000	95771000
_NYS(ph)LGNLSTGTTSQGS(ph)TSSR_	PF3D7_0702500	0	0	19718000	90623000	180950000	0	0	63797000	63426000	60481000
_GTVFDEDDNVDGHHKK_	PF3D7_0702500	23425000	40066000	118150000	85870000	95901000	14420000	170090000	45406000	76158000	46962000
_AHGLFEEIEKR_	PF3D7_0702500	3222100	14327000	31217000	90500000	152000000	0	0	64400000	44716000	41269000
_KEHS(ph)THDLPAGR_	PF3D7_0702500	18518000	2627200	0	1557900	2124900	7454500	102120000	0	0	0
_YNTSNLASSSTT(ph)ESSVSGLNTNEAHV_	PF3D7_0702500	0	0	101410000	0	0	0	0	0	0	0
_NSSQHS(ph)VGSHSVSSQEHK_	PF3D7_0702500	25216000	2340600	1118400	3649500	0	21732000	89326000	0	5776500	8375200
_HYS(ph)LGGQPS(ph)SSGR_	PF3D7_0702500	0	0	5244900	0	61011000	0	0	0	0	0
_NSSQHS(ph)VGSHSVSSQEHKK_	PF3D7_0702500	20955000	52305000	0	0	0	5442500	58883000	0	0	0
_NS(ph)SQHSVGSHSVSSQEHK_	PF3D7_0702500	39722000	56300000	0	0	0	0	0	0	0	0
_HYSLGGQPSSS(ph)GR_	PF3D7_0702500	0	0	0	0	0	0	48935000	0	0	0
_NYSLGNLS(ph)TGTTSQGSTSSR_	PF3D7_0702500	0	0	36785000	48809000	0	0	0	0	0	0
_HYS(ph)LGGQPSSSGR_	PF3D7_0702500	0	0	8658300	48345000	4257600	0	0	0	3397400	12526000
_GTVFDEDDNVDGHHK_	PF3D7_0702500	3078300	6625600	41017000	21619000	0	1601600	21708000	38338000	0	0
_NSS(ph)QHSVGSHSVSSQEHK_	PF3D7_0702500	0	40034000	0	0	0	0	0	0	0	0
_KEHST(ph)HDLPAGR_	PF3D7_0702500	0	37060000	0	4124600	0	0	0	984320	0	0
_NYSLGNLSTGT(ph)TSQGSTSSR_	PF3D7_0702500	0	0	0	0	0	0	15716000	0	29232000	24053000
_HYS(ph)LGGQPSS(ph)SGR_	PF3D7_0702500	0	0	0	0	0	0	0	23764000	0	0
_HYS(ph)LGGQPSSS(ph)GR_	PF3D7_0702500	0	0	0	16920000	0	0	0	0	0	0
_AHGLFEEIEK_	PF3D7_0702500	0	0	0	9050100	15305000	0	0	10367000	1891100	0
_EHSTHDLPAGR_	PF3D7_0702500	2819300	7658900	0	0	0	1319900	14985000	0	0	0
_KEHSTHDLPAGR_	PF3D7_0702500	2712000	3722600	0	0	0	1218700	14912000	0	0	0
_EHS(ph)THDLPAGR_	PF3D7_0702500	2613200	4585300	0	0	0	0	13048000	0	0	0
_QNFLTYQS(ph)DDDDKCSKPK_	PF3D7_0703200	0	0	0	0	0	0	0	0	30523000	21589000
_SSS(ph)NMFTK_	PF3D7_0703500	19465000	18072000	0	0	0	7791600	57978000	0	0	0
_YMSSNS(ph)KNFDDGNMLNQNK_	PF3D7_0703500	0	0	0	0	0	0	0	0	24990000	38317000
_HNS(ph)FHNNNNNDLNQINNFGIK_	PF3D7_0703500	0	9792500	0	0	0	0	19620000	0	0	0
_TNHHNNTTTTSSSS(ph)SNNNMLK_	PF3D7_0703500	4165300	2882400	0	0	0	0	10065000	0	0	0
_NVNNANTGVNS(ph)LK_	PF3D7_0703500	3414500	0	0	0	0	0	7226500	0	0	0
_YDNPEEINS(ph)FNISK_	PF3D7_0704100	0	0	104020000	98920000	35724000	0	0	82293000	32204000	36940000
_FCIHS(ph)NEIK_	PF3D7_0704100	14973000	0	86555000	14833000	28429000	3417300	87783000	98839000	47854000	19066000
_IDNDFIFNDIKLS(ph)Y(ph)IKNK_	PF3D7_0704100	0	0	0	29628000	0	0	0	0	0	91815000
_GMS(ph)LNSYFTEK_	PF3D7_0704100	0	0	43493000	51276000	37405000	0	0	60354000	36145000	28703000
_FCIHS(ph)NEIKK_	PF3D7_0704100	18238000	20802000	59777000	1680500	0	3722300	59891000	21444000	4822800	0
_SIS(ph)LQQK_	PF3D7_0704100	28129000	29987000	0	0	0	10799000	55234000	0	0	0
_IDNDFIFNDIKLS(ph)YIKNK_	PF3D7_0704100	0	7276600	0	52054000	0	0	26218000	0	0	0
_SLS(ph)HESQFK_	PF3D7_0704100	22667000	18316000	25137000	0	0	14103000	50597000	0	0	0
_SLSHES(ph)QFKENK_	PF3D7_0704100	6593800	9219700	50015000	2615400	1178100	0	18091000	3698800	0	0
_DFLSTQYLS(ph)NK_	PF3D7_0704100	0	0	37565000	41014000	15599000	0	0	46477000	25104000	23031000
_YKS(ph)LNDVSYQNNQTK_	PF3D7_0704100	0	0	4659800	35115000	22744000	0	8261800	35959000	11851000	0
_LFPKEDEEES(ph)NKTR_	PF3D7_0704100	0	5031000	30132000	5606200	3321700	0	0	30036000	0	0
_QIS(ph)NNLIFGSNYSK_	PF3D7_0704100	0	0	24651000	27818000	11616000	0	0	28859000	10902000	7563400
_IHMS(ph)NGIENVNK_	PF3D7_0704100	0	0	0	0	15118000	0	0	26055000	0	0
_LFPKEDEEESNKT(ph)R_	PF3D7_0704100	0	0	0	0	0	0	22566000	0	0	0
_TQLS(ph)KNNLQHLFNQYNK_	PF3D7_0704100	7336100	16631000	0	22179000	8532700	0	20006000	14564000	12529000	5732500
_SLS(ph)HESQFKENK_	PF3D7_0704100	4381100	5663000	0	0	0	1106100	20383000	0	0	468940
_YAES(ph)LIEESK_	PF3D7_0704100	0	0	14574000	11694000	0	0	0	19697000	8382900	0
_VYNIDKDS(ph)EQNKK_	PF3D7_0704100	5890300	0	5278400	0	0	0	18064000	1981000	1654400	1911500
_INT(ph)TSTLPQTNK_	PF3D7_0704100	4430400	7140000	8370300	0	0	0	17571000	6264800	0	0
_NVQHLCS(ph)HIK_	PF3D7_0704100	4254300	6833800	0	0	0	2113000	17019000	0	0	0
_GM(ox)S(ph)LNSYFTEK_	PF3D7_0704100	0	0	15405000	8236100	4721100	0	0	8175500	3644800	0
_SLS(ph)HES(ph)QFKENK_	PF3D7_0704100	0	0	15226000	14131000	11751000	0	11810000	12935000	0	5462700
_NIITNQHNS(ph)YK_	PF3D7_0704100	0	0	13457000	0	0	0	0	0	0	0
_DFLS(ph)TQYLSNK_	PF3D7_0704100	0	0	6460700	12796000	6778100	0	0	11471000	5704700	8032500
_GINFLLTNIS(ph)K_	PF3D7_0704100	0	0	0	11439000	8349100	0	0	7230800	2316800	0
_NNFS(ph)FDFLR_	PF3D7_0704100	0	0	0	9740500	4751900	0	0	7403800	7683400	5417500
_GINFLLTNIS(ph)KLQSER_	PF3D7_0704100	0	0	0	0	2506700	0	0	0	0	8284500
_NDIKS(ph)QSFHHK_	PF3D7_0704100	5989400	6411300	0	0	0	2712700	8138500	0	0	0
_KVPS(ph)NSSFNIK_	PF3D7_0704300	94840000	134410000	703620000	49337000	274370000	47273000	234530000	501890000	146890000	51200000
_KTDYSS(ph)EDEIYAK_	PF3D7_0704300	0	0	102290000	19125000	58778000	0	0	106260000	22198000	0
_KTDYS(ph)S(ph)EDEIYAK_	PF3D7_0704300	0	0	0	63335000	81010000	0	0	89118000	78479000	66331000
_VPS(ph)NSSFNIK_	PF3D7_0704300	0	0	82401000	24948000	30109000	0	0	36126000	0	0
_IPLFS(ph)NSFK_	PF3D7_0704300	3823700	7183000	45446000	72105000	45673000	4870600	0	75821000	38527000	44566000
_LINTS(ph)NINMLNVK_	PF3D7_0704300	0	5262900	34514000	40948000	28334000	0	4127800	71688000	43269000	53933000
_TDYSS(ph)EDEIYAK_	PF3D7_0704300	0	0	29626000	0	22938000	0	0	59827000	12048000	0
_SNT(ph)YDHLTSSPSTK_	PF3D7_0704300	0	0	53285000	0	12012000	0	9971900	34407000	0	0
_NVNHSMS(ph)SNTIQQDLSFIHSSINK_	PF3D7_0704300	0	0	0	30814000	0	0	0	43249000	0	12407000
_IPLFSNS(ph)FK_	PF3D7_0704300	0	2878300	0	31930000	19187000	0	0	40126000	33645000	34575000
_LINTS(ph)NINM(ox)LNVK_	PF3D7_0704300	0	7203700	17706000	27163000	17186000	0	9485800	16623000	7398300	9464800
[truncated: 4,751 more rows]
