# Supplementary material for: Influence of Plasmodium falciparum Calcium-Dependent Protein Kinase 5 (PfCDPK5) on the Late Schizont Stage Phosphoproteome
Source: mSphere. 2020 Jan 8;5(1):e00921-19. doi: 10.1128/mSphere.00921-19 (PMC6952208; doi:10.1128/mSphere.00921-19)
Supplement: DATA SET S2 [file mSphere.00921-19-sd002.xlsx]

## Sheet: Normalized intensity
Modified sequence	Leading Razor Protein	Scaled Normalize Plus A	Scaled Normalize Plus B	Scaled Normalize Plus C (avg)	Scaled Normalize Minus A	Scaled Normalize Minus B	Scaled Normalize Minus C (avg)
_SGS(ph)TVFHNFR_	PF3D7_0102200	178.81	342.238	196.5	0	394.416	170.956
_SGST(ph)VFHNFR_	PF3D7_0102200	0	0	155.208	0	0	0
_AS(ph)ITNSAINYYDTVK_	PF3D7_0102200	0	42.0181	207.516	0	42.7407	252.142
_ASITNS(ph)AINYYDTVK_	PF3D7_0102200	6.1547	5.57255	60.2957	0	7.77521	76.7606
_AS(ph)ITNS(ph)AINYYDTVK_	PF3D7_0102200	0	0	12.8048	0	0	53.4302
_KMQT(ph)LWDEIMDINKR_	PF3D7_0102200	0	0	1.83444	0	0	1.49761
_NKS(ph)SENIQSNNVSMISK_	PF3D7_0103200	422.314	402.702	529.382	697.008	283.991	278.931
_NKS(ph)SENIQSNNVSMISK_	PF3D7_0103200	145.605	238.701	189.161	218.822	321.084	78.3605
_NKSS(ph)ENIQSNNVSMISK_	PF3D7_0103200	0	0	5.26256	0	0	63.0096
_S(ph)SENIQSNNVSMISK_	PF3D7_0103200	0	0	85.2823	0	23.8609	37.107
_SSENIQS(ph)NNVSMISK_	PF3D7_0103200	0	0	30.6513	0	0	24.1826
_S(ph)SENIQSNNVSMISK_	PF3D7_0103200	9.5839	8.2809	38.9735	10.7151	53.2298	14.1284
_NKSS(ph)ENIQSNNVSMISK_	PF3D7_0103200	0	0	16.8631	0	0	0
_CIEYNGS(ph)NDLCEVEK_	PF3D7_0103200	0	0	22.927	0	0	11.9832
_SS(ph)ENIQSNNVSMISK_	PF3D7_0103200	0	0	10.1983	0	0	0
_SSENIQSNNVS(ph)MISK_	PF3D7_0103200	0	0	1.95127	0	0	0
_FLPS(ph)DQAFHYDNR_	PF3D7_0104300	0	0	7.97181	0	0	18.472
_KQNIQDWS(ph)S(ph)YTK_	PF3D7_0104300	0	0	18.6661	0	0	8.39196
_NHSDS(ph)INNSINYNDIHR_	PF3D7_0104300	0	0	1.53147	0	0	5.42264
_NHS(ph)DSINNSINYNDIHR_	PF3D7_0104300	0	0	0	0	0	4.07849
_YSPS(ph)DHEKQNSFIK_	PF3D7_0104300	0	0	0.624017	0	5.50402	2.93554
_YFEQEYGS(ph)DQHDQR_	PF3D7_0104300	0	0	0	0	0	2.74395
_GLEFFS(ph)NNFFHIK_	PF3D7_0104300	0	0	1.15108	0	0	0.61812
_SRSS(ph)NNIYTNEEDEFHFK_	PF3D7_0104800	0	0	0	0	0	55.2533
_SRS(ph)SNNIYTNEEDEFHFK_	PF3D7_0104800	0	0	45.5168	0	0	8.79085
_S(ph)RSSNNIYTNEEDEFHFK_	PF3D7_0104800	21.3747	21.1055	61.1581	0	37.0128	14.8541
_SIDS(ph)NKNILHDEEDFHKK_	PF3D7_0104800	0	0	35.0924	0	0	16.7052
_S(ph)RS(ph)SNNIYTNEEDEFHFK_	PF3D7_0104800	0	0	6.74233	0	0	7.76119
_DKS(ph)IDS(ph)NKNILHDEEDFHK_	PF3D7_0104800	0	0	9.06845	0	0	5.84733
_S(ph)SNNIYTNEEDEFHFK_	PF3D7_0104800	0	0	10.3347	0	0	5.52265
_KNT(ph)KISDQSTVK_	PF3D7_0104800	0	16.9463	0	0	0	0
_SRS(ph)ENFHCR_	PF3D7_0105700	9.20454	5.72822	0	11.8348	5.06852	0
_KYS(ph)PTIQTQLYK_	PF3D7_0105800	20.6371	28.3668	41.3542	0	18.933	25.2374
_IGLRNS(ph)VDES(ph)IKK_	PF3D7_0105800	6.96752	4.15325	4.9318	0	2.21648	3.00883
_EMKS(ph)NENTIISR_	PF3D7_0106300	31.0854	14.7838	91.2372	38.9059	94.9976	59.0781
_NIPLKEMKS(ph)NENTIISR_	PF3D7_0106300	0	7.48587	28.5166	0	40.1953	83.3107
_NIPLKEMKS(ph)NENTIISR_	PF3D7_0106300	0	12.5828	29.9393	0	59.3467	33.5101
_SNENTIISRGS(ph)K_	PF3D7_0106300	0	42.7912	2.46046	23.0829	123.77	0.631739
_EMKS(ph)NENTIISRGS(ph)K_	PF3D7_0106300	0	0	3.34333	0	9.63047	11.9512
_EMKS(ph)NENTIISR_	PF3D7_0106300	43.5067	21.2369	10.2503	80.2311	65.3775	0
_SNENTIIS(ph)RGSK_	PF3D7_0106300	47.5719	33.7926	2.15743	0	60.1216	1.10345
_FFSS(ph)KNDNSHITSTLNENDK_	PF3D7_0106300	0	0	21.4172	0	0	26.1769
_EMKS(ph)NENTIIS(ph)RGSK_	PF3D7_0106300	0	0	2.10955	0	0	5.71431
_S(ph)NENTIISR_	PF3D7_0106300	0	6.22663	0.187432	0	19.9278	0
_DGAIINNRPS(ph)S(ph)DEEYKEEK_	PF3D7_0107500	0	0	46.7461	0	0	44.4617
_NIYLLSS(ph)HDNALFYK_	PF3D7_0107500	0	0	23.3175	0	0	41.7338
_DGAIINNRPSS(ph)DEEYKEEK_	PF3D7_0107500	0	0	39.2156	0	0	7.86554
_IVS(ph)MEDVK_	PF3D7_0107500	0	0	24.6289	0	5.63865	14.2372
_DGAIINNRPS(ph)SDEEYKEEK_	PF3D7_0107500	0	0	0	0	0	10.0815
_SSGYDS(ph)SYNDLQSSSLPNPSSNEVLNK_	PF3D7_0107500	0	0	17.7118	0	0	14.8702
_SSGYDSS(ph)YNDLQSSSLPNPSSNEVLNK_	PF3D7_0107500	0	0	4.60379	0	0	9.66823
_NIYLLS(ph)SHDNALFYK_	PF3D7_0107500	0	0	4.68408	0	0	1.68411
_DLS(ph)LEVK_	PF3D7_0107500	0	0	9.28828	0	0	4.37395
_NILLS(ph)SNEINNNSNNTNK_	PF3D7_0107500	0	0	5.0711	0	0	1.7067
_KGS(ph)EVVPNNQYYNLGEYNK_	PF3D7_0108300	0	0	6.51878	0	5.69594	18.985
_SFS(ph)NIASDMYNK_	PF3D7_0108300	0	0	6.582	0	0	17.4086
_ISDDMLNNS(ph)NDIKK_	PF3D7_0108300	0	0	2.19083	0	17.7746	0
_S(ph)FSNDNVNNMCNVDK_	PF3D7_0108300	0	0	3.58347	0	0	4.52601
_KGGS(ph)IMNFGDVDNNTTCAMNK_	PF3D7_0108300	0	0	2.10869	0	0	4.30817
_NDFVS(ph)LEGVLDKNEK_	PF3D7_0108300	0	0	0	0	0	4.35142
_GGS(ph)IMNFGDVDNNTTCAMNK_	PF3D7_0108300	0	0	2.14024	0	0	2.58624
_KIDTENNAINILNFS(ph)NDLEKK_	PF3D7_0108300	0	0	2.95247	0	0	2.26168
_LDS(ph)SKLGNK_	PF3D7_0108300	0	3.36769	0.0440643	0	0	0
_IPDLVT(ph)DENEKTNVEETQPVENVNNVNDDVRK_	PF3D7_0108500	0	0	2.80431	0	0	28.1688
_IPDLVT(ph)DENEKTNVEETQPVENVNNVNDDVR_	PF3D7_0108500	0	0	0	0	0	9.46415
_NFAS(ph)INEYPYVDIK_	PF3D7_0108700	0	0	16.3955	0	0	13.6695
_AGDPFLHNQEGS(ph)FSYAPPPYQGVENSSNK_	PF3D7_0108700	0	0	18.0257	0	0	11.6412
_AGDPFLHNQEGSFS(ph)YAPPPYQGVENSSNK_	PF3D7_0108700	0	0	0	0	0	4.65845
_KQDYGHVT(ph)NTLK_	PF3D7_0108700	0	1.97836	4.00749	0	0	0.43306
_VTNHDTEQS(ph)VENKLDEDKLK_	PF3D7_0108700	0	0	2.91648	0	0	3.26169
_VDPYECT(ph)DPEEEFKPYEVTK_	PF3D7_0109000	0	0	82.3791	0	0	304.636
_S(ph)KGEANSEWSNAFVTR_	PF3D7_0109000	0	0	32.3477	0	0	40.3609
_SKGEANSEWS(ph)NAFVTR_	PF3D7_0109000	0	0	5.48538	0	0	10.506
_GEANSEWS(ph)NAFVTR_	PF3D7_0109000	0	0	0.772654	0	0	4.77669
_NLHEFIDDKS(ph)TEGNDEKR_	PF3D7_0110500	0	0	27.4698	0	0	18.346
_GSIINDS(ph)TSFLFLR_	PF3D7_0110600	0	0	2.81976	0	0	0
_GSIINDSTS(ph)FLFLR_	PF3D7_0110600	0	0	0.918733	0	0	2.00105
_GSIINDST(ph)SFLFLR_	PF3D7_0110600	0	0	0	0	0	2.76198
_DDDTLS(ph)ALEK_	PF3D7_0110600	0	0	1.36046	0	0	2.51296
_TFLVNQAVFFT(ph)PK_	PF3D7_0111400	0	0	4.74733	0	0	1.00758
_NINIHS(ph)DYQSIEK_	PF3D7_0111600	0	0	2.51065	0	0	0.847654
_SSS(ph)MPFVK_	PF3D7_0112200	66.8139	70.0553	118.3	0	56.9672	49.4336
_SSS(ph)NMINNPSNFK_	PF3D7_0112200	65.8908	75.439	103.286	0	66.9061	54.7575
_TFLQNENITS(ph)HDDGTSHNLK_	PF3D7_0112200	0	0	77.9596	0	0	48.5737
_SSS(ph)NMINNPSNFK_	PF3D7_0112200	35.6893	36.2872	28.975	45.889	48.6298	6.40126
_SNS(ph)TYNYNSSHIHEK_	PF3D7_0112200	8.50383	15.0008	9.19259	23.118	6.81224	0.497594
_KEEYENIHNSSNSTMS(ph)NEFKEK_	PF3D7_0112200	0	0	16.8552	0	0	2.92437
_DFLS(ph)IGK_	PF3D7_0112200	0	0	18.5538	0	0	10.2375
_KEEYENIHNSSNS(ph)TMSNEFKEK_	PF3D7_0112200	0	0	0	0	0	5.26311
_NVSLS(ph)SIINSSQDDESK_	PF3D7_0112200	0	0	17.3566	0	0	8.72103
_SSS(ph)MPFVK_	PF3D7_0112200	17.2333	25.6793	0	0	27.6383	0
_NVS(ph)LSSIINSSQDDESK_	PF3D7_0112200	0	0	10.8293	0	0	1.8993
_KFSS(ph)QTEIDEISR_	PF3D7_0112200	0	0	3.9795	0	11.2734	3.0534
_NSSNEHVLHHCNS(ph)NDASEK_	PF3D7_0112200	22.5233	22.3414	0	9.16201	18.2544	0
_NSSNEHVLHHCNS(ph)NDASEKK_	PF3D7_0112200	0	15.2444	0	2.91786	17.6994	0
_KKEENSEVMS(ph)LYK_	PF3D7_0113000	0	0	14.0913	0	0	6.73746
_KKEENSEVMS(ph)LYK_	PF3D7_0113000	0	0	3.73678	0	0	2.59434
_HES(ph)LHSYNIK_	PF3D7_0113200	0	27.3465	6.8239	0	41.1064	2.71845
_EIS(ph)LTVK_	PF3D7_0113200	0	0	7.24706	0	0	4.12313
_NS(ph)GLSHMFSSEINK_	PF3D7_0113200	0	0	2.09657	0	0	2.01076
_NQS(ph)ISSNNNNNNNKEEEEECTK_	PF3D7_0113200	0	0	1.36496	0	0	0
_DEEET(ph)EEDEKETEVEKK_	PF3D7_0202400	0	0	30.6764	0	0	2.81854
_DEEET(ph)EEDEKETEVEK_	PF3D7_0202400	0	0	17.2578	0	0	7.76454
_AVNPSIS(ph)STMYR_	PF3D7_0202500	173.157	116.875	31.5316	0	0	38.7027
_AVNPS(ph)ISSTMYR_	PF3D7_0202500	0	0	16.6733	0	135.01	35.5001
_AVNPSISS(ph)TMYR_	PF3D7_0202500	0	0	0	0	0	16.6004
_AVNPSIS(ph)STMYR_	PF3D7_0202500	41.3452	35.139	3.00635	97.3695	64.529	6.83278
_AVNPSISS(ph)TMYR_	PF3D7_0202500	57.0974	19.9028	0	70.3259	43.4084	0
_AVNPSIS(ph)STMYRA_	PF3D7_0202500	8.51972	6.79498	0	0	11.0456	0
_IINLTSQYS(ph)DAYK_	PF3D7_0203000	40.8434	0	3.994	0	0	2.41428
_VSKES(ph)FNEEDNENNEKR_	PF3D7_0203000	0	0	3.01573	0	2.56886	0.186777
_NKNIIMRHT(ph)NINNK_	PF3D7_0203600	0	0	0	56.0567	0	0
_DICS(ph)ENEGKK_	PF3D7_0204700	22.6166	17.1202	0	39.3819	12.5281	0
_TKS(ph)SKDICSENEGK_	PF3D7_0204700	29.8009	20.0606	0	15.4033	0	0
_QMVKPTVLLS(ph)DC_	PF3D7_0205800	0	0	12.0841	0	0	1.72243
_YDDEDEET(ph)IPEKK_	PF3D7_0206200	0	0	2.45685	0	0	0.804149
_SPTAQPEQAENSAPTAEQTESPELQSAPENKGT(ph)GQHGHMHGSR_	PF3D7_0206800	33.3459	0	0	114.199	23.0164	0
_NNHPQNTSDS(ph)QKECTDGNK_	PF3D7_0206800	32.1374	0	0	18.1076	11.6514	0
_SPKES(ph)QMVDDK_	PF3D7_0207000	19.4503	0	0	33.265	9.30878	0
_SPKES(ph)QMVDDK_	PF3D7_0207000	7.00918	0	0	14.2925	0	0
_LPS(ph)NGTTGEQGSSTGTVR_	PF3D7_0207600	0	7.41961	0	0	0	0
_FYYNT(ph)DDDTDIINAIK_	PF3D7_0208100.2	0	0	18.2279	0	0	18.7881
_HGDFYNIKS(ph)DDLNNSNIGVR_	PF3D7_0208100.2	0	0	15.5251	0	0	12.9183
_FYYNT(ph)DDDT(ph)DIINAIK_	PF3D7_0208100.2	0	0	5.27421	0	0	11.0763
_SSS(ph)NNDYSFESTIR_	PF3D7_0208100.2	0	0	8.84348	0	0	6.96733
_EIYMKEES(ph)DLLNENNDKNK_	PF3D7_0208100.2	0	0	2.35302	0	0	7.02591
_AIS(ph)ESGFEHPSEVQQETIPAAITGTDILCQAK_	PF3D7_0209800	0	0	13.3485	0	0	19.3609
_KVEVLS(ph)DMDNEENYMNSGDLGPVFK_	PF3D7_0210600	0	0	15.0238	0	0	59.1936
_KKVEVLS(ph)DMDNEENYMNSGDLGPVFK_	PF3D7_0210600	0	0	0	0	0	18.2444
_VEVLS(ph)DMDNEENYMNSGDLGPVFK_	PF3D7_0210600	0	0	2.12892	0	0	17.3592
_NMYNYS(ph)D_	PF3D7_0210600	0	0	0	0	0	2.50255
_IPS(ph)PLKEQK_	PF3D7_0210900	82.8262	161.884	0	0	168.056	0.814959
_IVTSLNKIPS(ph)PLKEQK_	PF3D7_0210900	0	62.5345	0	0	71.9702	1.81374
_IVTSLNKIPS(ph)PLK_	PF3D7_0210900	0	17.5519	0	0	22.8786	0
_IVTS(ph)LNKIPSPLK_	PF3D7_0210900	9.69371	16.6894	1.48273	0	14.1084	2.57234
_IVT(ph)SLNKIPSPLK_	PF3D7_0210900	0	0	0	0	0	2.24505
_TGS(ph)FGSR_	PF3D7_0210900	33.0237	22.259	0	32.3631	8.84228	0
_IDLNLYDEDVES(ph)DVELF_	PF3D7_0212300	0	0	1.48427	0	0	9.78948
_DEDKHIT(ph)NIKDGDK_	PF3D7_0212400	108.81	26.9958	0	138.124	12.0984	0
_NIDSIFPET(ph)FIDSDKQPAYNFDPIDSINLGSSR_	PF3D7_0212400	0	0	0	0	0	4.4015
_ILNSNMDINNS(ph)NHFLR_	PF3D7_0212400	0	0	1.31859	0	0	3.46616
_EGGS(ph)DNIYTSNIK_	PF3D7_0212500	0	0	42.4039	0	0	33.1298
_EGAYGENTT(ph)EDLNEDTQEGHK_	PF3D7_0212500	0	0	7.83871	0	0	2.25562
_SMNDDTKS(ph)VSHYEETK_	PF3D7_0212500	7.55129	0	5.44776	0	0	3.06242
_EGAYGENT(ph)TEDLNEDTQEGHK_	PF3D7_0212500	0	0	4.14322	0	0	2.39142
_HSDNVYEES(ph)EQDGKQTEGR_	PF3D7_0212500	0	0	1.94506	0	4.94321	0.269322
_S(ph)SFADIQNVVSPPR_	PF3D7_0214100	0	0	4.17782	0	0	22.5708
_IKQNEEDIS(ph)GNDEHLLNSSIK_	PF3D7_0214100	0	0	0	0	0	23.1494
_IKQNEEDISGNDEHLLNSS(ph)IKGK_	PF3D7_0214100	0	0	1.38283	0	38.1556	5.85289
_SSFADIQNVVS(ph)PPR_	PF3D7_0214100	0	26.2052	7.40695	0	30.1766	9.09368
_NQSISST(ph)ANLNYQHDNQFNKR_	PF3D7_0214100	14.2145	0	0	0	19.4778	0
_MYTS(ph)TSNIINNNTMNSNFK_	PF3D7_0214100	0	0	0	0	0	2.79737
_NQS(ph)ISSTANLNYQHDNQFNKR_	PF3D7_0214100	10.6725	7.40646	0	0	12.9993	0
_IIS(ph)HFT(ph)NEHNDK_	PF3D7_0214700	0	0	90.0262	0	0	45.5513
_DFNKFPFS(ph)SNEQK_	PF3D7_0214700	0	0	9.7426	0	0	5.61714
_DFNKFPFSS(ph)NEQK_	PF3D7_0214700	0	0	6.54845	0	0	4.46615
_SMILS(ph)KLEK_	PF3D7_0214800	0	0	3.05666	0	0	7.69801
_WIPFKS(ph)MILSK_	PF3D7_0214800	0	0	2.54573	0	0	4.56863
_NTLKS(ph)TDASLKIPEK_	PF3D7_0215300	0	0	2.89916	0	4.17897	8.45118
_TDS(ph)VNSNLIK_	PF3D7_0215400	0	2.96956	2.09729	0	12.4999	0.84621
_SES(ph)LEKNTAITF_	PF3D7_0216600	0	0	4.60518	0	0	7.86919
_DIYQFIHS(ph)WYHIK_	PF3D7_0217200	46.3243	62.3329	42.0976	0	59.4813	36.8279
_KLGS(ph)GAYGEVLLCR_	PF3D7_0217500	118.115	59.1914	209.112	0	68.0504	168.788
_IVDFGLSS(ph)FFSK_	PF3D7_0217500	0	0	63.7211	0	0	103.405
_LGS(ph)GAYGEVLLCR_	PF3D7_0217500	0	0	18.3087	0	0	19.5264
_S(ph)FKNELGELK_	PF3D7_0217500	21.9373	12.7951	31.0631	0	9.14754	30.0094
_TLCGALS(ph)NMR_	PF3D7_0217500	94.306	79.5027	20.597	0	87.8201	34.2851
_TLCGALS(ph)NMR_	PF3D7_0217500	71.9771	61.9788	5.18087	96.3804	65.156	4.92683
_MKYS(ph)ITNK_	PF3D7_0217500	0	0	12.585	0	0	0
_DIKPENILLENKHS(ph)LLNIK_	PF3D7_0217500	0	0	12.9212	0	1.07638	19.002
_SGNNKNS(ph)EDLAINPGMYVR_	PF3D7_0217500	0	0	28.7592	0	0	14.2018
_S(ph)GNNKNSEDLAINPGMYVR_	PF3D7_0217500	0	0	0	0	0	6.47605
_YSIT(ph)NKIECDDK_	PF3D7_0217500	0	0	11.7063	0	4.81524	5.26795
_MKYS(ph)ITNK_	PF3D7_0217500	43.0279	20.3692	0	41.15	14.3236	0
_SGNNKNS(ph)EDLAINPGMYVR_	PF3D7_0217500	0	0	6.1877	0	0	0.763226
_LGT(ph)AYYIAPEVLR_	PF3D7_0217500	0	0	3.97053	0	0	3.78288
_IVDFGLS(ph)SFFSK_	PF3D7_0217500	0	0	0	0	0	0.762355
_SIS(ph)LPLNLK_	PF3D7_0218600	0	0	7.47745	0	0	6.19399
_SIS(ph)LPLNLKR_	PF3D7_0218600	0	0	0.876989	0	0	2.6387
_LPNIKNS(ph)PDYPILR_	PF3D7_0218700	0	0	7.9402	0	0	8.01035
_VEAFDS(ph)NVTK_	PF3D7_0219400.1	0	0	14.8657	0	9.60464	5.3956
_VEAFDS(ph)NVTKR_	PF3D7_0219400.1	13.3167	3.78475	6.94295	4.27155	18.663	1.91884
_YKS(ph)NILNK_	PF3D7_0219400.1	20.4097	10.1695	0.647921	15.8848	3.02549	0
_LLPQTDQTQENDKTYAS(ph)DTIK_	PF3D7_0219600	0	0	51.7975	0	0	54.1317
_NVLIS(ph)PAKK_	PF3D7_0219600	7.8487	7.58878	5.74655	4.90481	96.5161	0.671626
_LLPQTDQTQENDKTYAS(ph)DTIKTENK_	PF3D7_0219600	0	0	14.6596	0	0	23.5695
_FYDITSFFKPS(ph)SK_	PF3D7_0219600	0	0	3.70799	0	0	9.79435
_KNVLIS(ph)PAKK_	PF3D7_0219600	20.2048	17.7062	0	0	15.6785	0
_NVLIS(ph)PAK_	PF3D7_0219600	36.6791	27.0309	0	34.1284	0	0
_SNNVS(ph)PKNEINK_	PF3D7_0219600	0	3.86153	0.262411	0	4.56798	0
_ALS(ph)EDSKEIIDAKDDTLEK_	PF3D7_0220000	0	0	2.78048	0	0	9.83678
_GDMELGDMDKES(ph)LEDVTAK_	PF3D7_0220000	0	0	5.49885	0	0	8.56649
_ALS(ph)EDSKEIIDAK_	PF3D7_0220000	0	0	2.2972	0	0	7.03813
_VES(ph)LKDVLSSALGMDEEQMK_	PF3D7_0220000	0	0	0.449977	0	0	6.01659
_EVS(ph)SLEVEEEK_	PF3D7_0220000	0	0	3.82947	0	0	3.56665
_YST(ph)APYELIK_	PF3D7_0220300	0	0	3.83582	0	0	2.04299
_MVEVDSES(ph)VCPGTNEVNLK_	PF3D7_0220600	0	0	52.2026	0	0	49.3376
_MVEVDSES(ph)VCPGTNEVNLK_	PF3D7_0220600	0	0	12.7266	0	0	7.74378
_VNATSENMS(ph)VGQWDYIMQYYGQSTPK_	PF3D7_0220600	0	0	0	0	0	6.75115
_MVEVDS(ph)ESVCPGTNEVNLK_	PF3D7_0220600	0	0	0	0	0	6.71218
_HTLTNS(ph)SLRNETILNDK_	PF3D7_0221200	0	18.1497	7.64011	0	30.892	6.03511
_HTLT(ph)NSSLRNETILNDK_	PF3D7_0221200	0	0	3.71802	0	0	3.38679
_STS(ph)GIIR_	PF3D7_0221200	0	10.6835	0	0	16.3798	0
_VTVLEPQTENS(ph)EDEENYEK_	PF3D7_0301700	0	0	57.4308	0	0	52.8224
_VTVLEPQT(ph)ENS(ph)EDEENYEK_	PF3D7_0301700	0	0	13.4774	0	0	10.8885
_LRPSNS(ph)DPSLLTSYSNIHALQETLTR_	PF3D7_0302100	0	0	17.2099	0	0	36.7385
_LRPS(ph)NSDPSLLTSYSNIHALQETLTR_	PF3D7_0302100	0	0	11.7711	0	0	0
_LRPSNSDPS(ph)LLTSYSNIHALQETLTR_	PF3D7_0302100	0	0	0	0	0	8.56821
_KQTS(ph)TYIDTEK_	PF3D7_0302500	190.571	125.846	2.29828	162.702	197.681	4.33905
_KPS(ph)VHSFNR_	PF3D7_0302500	118.138	160.513	0.391713	223.198	137.194	7.9751
_KQTST(ph)YIDTEK_	PF3D7_0302500	0	0	0	0	0	3.98099
_QTS(ph)TYIDTEK_	PF3D7_0302500	6.68093	6.23504	0	0	18.5557	0
_QIS(ph)KDSNLLNNITK_	PF3D7_0302500	0	0	7.81657	0	0	4.70875
_IFNDCGLLLDDDT(ph)DY_	PF3D7_0303000	0	0	7.13105	0	0	12.4723
_KSES(ph)VNEHATSKDDPVYIPK_	PF3D7_0303200	0	0	13.0581	0	0	30.5274
_KFS(ph)DPTGLSQVKPSNEPK_	PF3D7_0303200	0	0	0	0	14.1397	53.9222
_KS(ph)ESVNEHATSKDDPVYIPK_	PF3D7_0303200	0	0	7.36662	0	39.6106	22.9726
_SHS(ph)KGDQDAIFDDDIQNR_	PF3D7_0303200	0	0	18.0908	0	0	17.325
_SES(ph)VNEHATSKDDPVYIPK_	PF3D7_0303200	0	0	5.2725	0	0	15.8447
_NLS(ph)ESHVR_	PF3D7_0303200	93.7374	34.7024	0	159.83	26.7405	0
_INS(ph)LSFYEK_	PF3D7_0303200	0	0	1.8166	0	0	10.0151
_TYEDVEEDLETS(ph)PLSSPR_	PF3D7_0303200	0	0	3.17138	0	0	6.05945
_RNLS(ph)ESHVR_	PF3D7_0303200	23.5719	8.72583	0	19.8723	9.78936	0
_KDNKS(ph)DYENS(ph)EANEDNIR_	PF3D7_0303300	0	0	40.1296	0	0	29.6188
_KDNKS(ph)DYENSEANEDNIR_	PF3D7_0303300	0	0	12.8602	0	10.8218	6.30461
_NSSHASPS(ph)VELLLHNDK_	PF3D7_0304100	0	0	6.4573	0	0	4.09583
_KKNS(ph)EENNAYNLFNNEK_	PF3D7_0305300	0	0	21.3937	0	0	32.2806
_NSNINDEFS(ph)ETQLR_	PF3D7_0305300	0	0	8.6739	0	0	15.7313
_NSNINDEFS(ph)ETQLRDNVYEER_	PF3D7_0305300	0	0	0	0	0	9.5772
_ISTS(ph)KEHLDNMHNR_	PF3D7_0305500	48.7206	33.1527	2.44241	65.2125	29.5818	0.630774
_NKYDNNEYS(ph)ESEIK_	PF3D7_0305500	0	0	5.89914	0	11.3712	8.27484
_YVS(ph)SEELKNEK_	PF3D7_0305500	12.9673	4.85185	4.43222	20.8161	25.2549	0
_GIKS(ph)HEDIMGSNQNK_	PF3D7_0305500	21.3029	12.3437	0	34.5145	22.3722	0
_YFIDS(ph)NDVVSGR_	PF3D7_0305500	0	0	0.528291	0	0	4.41559
_MNLS(ph)NDEKDHWGGNLNSK_	PF3D7_0305500	0	0	4.6138	0	0	6.00157
_GIKS(ph)HEDIMGSNQNK_	PF3D7_0305500	24.0668	0	0.98312	34.5839	13.6082	0
_IST(ph)SKEHLDNMHNR_	PF3D7_0305500	30.4984	0	0	0	13.4767	0
_ISTS(ph)KEHLDNMHNR_	PF3D7_0305500	0	20.2657	0	0	0	0
_FLTNES(ph)TEKDK_	PF3D7_0305500	0	0	1.02723	0	2.77322	0
_IS(ph)TSKEHLDNMHNR_	PF3D7_0305500	0	0	0	0	0	0.537069
_NRS(ph)VDIHNELSNKR_	PF3D7_0305600	171.838	96.0291	4.94461	134.806	154.961	2.13599
_S(ph)VDIHNELSNKR_	PF3D7_0305600	34.658	11.2918	0	34.1882	50.6688	0
_NRS(ph)VDIHNELSNK_	PF3D7_0305600	27.5842	11.3087	0	30.9913	29.0691	0
_IGQES(ph)THINIK_	PF3D7_0305600	10.0134	0	0	0	7.18505	0
_DNHALDTQES(ph)QELVNK_	PF3D7_0305600	0	0	0	0	7.18176	0
_RLPQPNEGEVYS(ph)NN_	PF3D7_0305700	0	0	9.0829	0	0	8.77139
_EFDS(ph)NDITNYNDR_	PF3D7_0306100	0	0	5.77527	0	0	5.15304
_DIEQYS(ph)NEFK_	PF3D7_0307700	0	0	20.8661	0	0	10.0387
_KPLSSLENNESLNFS(ph)NFNEQLNPSVDDTLK_	PF3D7_0307700	0	0	4.7336	0	0	0
_KPLSSLENNESLNFSNFNEQLNPS(ph)VDDTLK_	PF3D7_0307700	0	0	3.82719	0	0	0.872668
_KKDIEQYS(ph)NEFK_	PF3D7_0307700	0	0	0	0	16.0299	0
_KNS(ph)PFIHNK_	PF3D7_0307700	22.955	24.4907	0	5.81085	14.315	0.0693378
_LDQSTAS(ph)NGLFTVIER_	PF3D7_0307700	0	0	2.10246	0	0	2.24692
_NFSANLIEPSYFINTS(ph)EHEKDER_	PF3D7_0308100	0	0	12.226	0	0	5.55032
_NFSANLIEPSYFINT(ph)SEHEKDER_	PF3D7_0308100	0	0	0	0	0	10.9523
_YLEASINDYMS(ph)DDKKK_	PF3D7_0308100	0	0	11.5294	0	0	6.20246
_IENYEHIDNASS(ph)EIS(ph)NKENCLIQK_	PF3D7_0308100	0	0	9.16055	0	0	5.67013
_IENYEHIDNAS(ph)SEIS(ph)NKENCLIQK_	PF3D7_0308100	0	0	0	0	0	2.66573
_FHVDNVS(ph)LCGIEDVLHNR_	PF3D7_0308300	11.9079	5.30222	173.474	1.17475	29.4659	383.02
_NENIYES(ph)YEEYDIDKYEK_	PF3D7_0308300	0	0	51.5757	0	0	68.6433
_NNIHNT(ph)KDELTNNYNIIK_	PF3D7_0308300	0	10.7403	35.3358	0	22.8246	27.9787
_SDLPSSNIDEGS(ph)CK_	PF3D7_0308300	0	0	30.2393	0	0	21.7364
_SDLPS(ph)S(ph)NIDEGSCK_	PF3D7_0308300	0	0	1.92116	0	0	19.1339
_KFHVDNVS(ph)LCGIEDVLHNR_	PF3D7_0308300	0	0	12.961	0	0	19.8556
_INT(ph)LMELYK_	PF3D7_0308300	0	0	4.61129	0	0	10.1429
_SDLPSSNIDEGS(ph)CKGCK_	PF3D7_0308300	0	0	6.72139	0	23.5001	6.26372
_DVENLTYTNS(ph)EHTLNNK_	PF3D7_0308300	0	0	7.56121	0	0	6.15978
_SDLPS(ph)SNIDEGSCK_	PF3D7_0308300	0	0	0	0	23.5095	4.13115
_NSS(ph)HLYNEIVK_	PF3D7_0308300	12.5315	14.649	1.72344	0	14.0771	7.80919
_DRS(ph)SLIDKEK_	PF3D7_0308300	27.9479	14.4932	0	24.1305	16.2107	0
_INT(ph)LMELYK_	PF3D7_0308300	0	0	0	0	0	2.7427
_ADPFADKS(ph)PS(ph)PGER_	PF3D7_0308900	0	0	24.3132	0	0	21.6337
_KYDYTLS(ph)PQR_	PF3D7_0308900	13.9762	18.8317	14.3524	16.0531	14.4989	17.7838
_YDYTLS(ph)PQR_	PF3D7_0308900	0	0	15.8312	0	0	8.16351
_TPFTPMVDTSLS(ph)TDDLIK_	PF3D7_0308900	0	0	4.73949	0	0	1.64453
_NRPLTDEDLDELLPS(ph)EGYEIVQAPEEYEAIR_	PF3D7_0308900	0	0	0	0	0	2.85245
_ADPFADKSPS(ph)PGER_	PF3D7_0308900	0	0	2.92772	0	0	2.73897
_NRPLTDEDLDELLPSEGY(ph)EIVQAPEEYEAIR_	PF3D7_0308900	0	0	0	0	0	2.07369
_GRLS(ph)FNNEYSK_	PF3D7_0308900	0	0	4.66958	0	0	0.598276
_TPFT(ph)PMVDTSLSTDDLIK_	PF3D7_0308900	0	0	2.97776	0	0	0
_S(ph)NSHSNIPSDNINFCNK_	PF3D7_0309000	0	7.52339	0	0	6.68106	2.97698
_NVFEYFT(ph)DHDFISTR_	PF3D7_0310200	0	0	0.416543	0	0	1.69968
_SVSY(ph)ICSR_	PF3D7_0312400	265.276	0	0	342.212	264.016	0
_SVS(ph)YICSR_	PF3D7_0312400	0	199.484	0	0	0	0
_TIDNEINRS(ph)PNK_	PF3D7_0312400	7.5285	0	0	5.60896	7.41016	0
_YHMISLPS(ph)SK_	PF3D7_0312500	13.3156	11.705	46.7755	0	8.67948	29.0329
_NDNQLVS(ph)EDNIQTNQDK_	PF3D7_0312500	0	0	45.7618	0	0	22.7651
_KLTS(ph)YNECPVDLYR_	PF3D7_0313000	0	0	9.84203	0	0	16.0418
_LTS(ph)YNECPVDLYR_	PF3D7_0313000	0	0	0	0	0	5.2987
_NIFSES(ph)NSYEFFGIK_	PF3D7_0314800	0	0	2.19425	0	0	2.83987
_KEDLEDQIVPS(ph)PEK_	PF3D7_0316500	0	0	23.7877	0	0	6.08387
_QKKEDLEDQIVPS(ph)PEK_	PF3D7_0316500	0	0	7.04622	0	0	5.6864
_MAS(ph)THNEIIPR_	PF3D7_0316500	0	0	5.71075	0	0	1.77047
_SLS(ph)IELR_	PF3D7_0316600	12.2811	5.81202	206.796	0	13.7702	192.416
_SLS(ph)IELRN_	PF3D7_0316600	0	3.32421	112.917	0	7.24203	127.81
_DNNDAQMKS(ph)LS(ph)IELRN_	PF3D7_0316600	0	0	0	0	0	5.04543
_DNNDAQMKS(ph)LS(ph)IELR_	PF3D7_0316600	0	0	5.88959	0	0	7.63887
_DNNDAQMKS(ph)LSIELR_	PF3D7_0316600	0	0	4.75608	0	0	3.44963
_ISS(ph)NVFGEK_	PF3D7_0316700	170.339	71.3666	94.8548	0	86.6852	77.6708
_RISS(ph)NVFGEK_	PF3D7_0316700	0	44.2918	11.4164	0	91.9685	10.6493
_RIS(ph)SNVFGEK_	PF3D7_0316700	105.733	0	3.96974	0	0	10.9563
_ISQTATS(ph)HLTQITGNLTEK_	PF3D7_0316700	0	21.3597	0	0	10.8038	0
_DLVMHS(ph)IDKPENVEQNFSSYR_	PF3D7_0317200	0	0	25.8113	0	0	21.9774
_NQYS(ph)PSLET(ph)VQR_	PF3D7_0317200	0	0	12.4723	0	0	10.6754
_NQYS(ph)PSLETVQR_	PF3D7_0317200	0	0	1.91638	0	0	2.29857
_NHLMTS(ph)LPTEYR_	PF3D7_0317200	0	0	1.18835	0	0	2.80661
_TSS(ph)NYSILNYFK_	PF3D7_0317200	0	0	2.20109	0	0	0.672629
_YFS(ph)DSEITK_	PF3D7_0317300	0	0	26.3044	0	0	20.2332
_KYFS(ph)DSEITK_	PF3D7_0317300	0	0	23.9266	0	0	16.9717
_SHFS(ph)GDNEYIQDQLSNR_	PF3D7_0317300	0	0	12.5649	0	0	15.3883
_SHFSGDNEYIQDQLS(ph)NR_	PF3D7_0317300	0	0	12.2667	0	0	9.18939
_NEKDDYDKVNEEEYS(ph)LENFR_	PF3D7_0317300	0	0	7.47206	0	0	9.95479
_SNNFSTNLS(ph)EYNYDAYVK_	PF3D7_0317300	0	0	8.14681	0	0	8.61321
_ETFVNVIDMFT(ph)PMK_	PF3D7_0317500	0	0	1.88634	0	0	1.2815
_TIT(ph)YIESINMNK_	PF3D7_0317700	236.363	189.211	142.839	0	144.52	63.3678
_T(ph)ITYIESINMNK_	PF3D7_0317700	0	0	26.2559	0	0	15.8434
_FLES(ph)DNEINK_	PF3D7_0317700	0	0	21.5174	0	0	12.672
_YS(ph)PTSPKYS(ph)PTSPK_	PF3D7_0318200	0	0	89.598	0	7.68739	22.353
_LGGKFS(ph)PTQS(ph)PK_	PF3D7_0318200	0	0	40.6396	0	0	20.5848
_FS(ph)PTSPAYSISSPVYDK_	PF3D7_0318200	0	0	51.2237	0	0	34.9144
_YSPT(ph)SPKYS(ph)PTSPK_	PF3D7_0318200	0	0	4.09836	0	0	14.7189
_SGVVNAHQPMSPAYILQS(ph)PVQIK_	PF3D7_0318200	0	0	19.2334	0	0	22.802
_YSPTS(ph)PK_	PF3D7_0318200	0	0	0	0	28.0923	0
_YS(ph)PTSPKYS(ph)PTSPKYS(ph)PTSPK_	PF3D7_0318200	0	0	3.72139	0	0	8.6612
_LGGKFS(ph)PTQSPK_	PF3D7_0318200	15.1364	23.6194	5.7439	24.9898	19.7	1.88123
_YS(ph)PTSPK_	PF3D7_0318200	63.6487	51.6741	0	155.448	0	0
_SGVVNAHQPMSPAYILQS(ph)PVQIK_	PF3D7_0318200	0	0	9.18608	0	0	5.41666
_FSPTSPAYS(ph)ISSPVYDK_	PF3D7_0318200	0	0	0	0	0	6.29723
_FS(ph)PTSPAYS(ph)ISSPVYDK_	PF3D7_0318200	0	0	6.66463	0	0	5.19023
_YSPTS(ph)PVAQNIASPNYS(ph)PYSITSPK_	PF3D7_0318200	0	0	5.42691	0	0	1.71503
_NEDSIS(ph)INS(ph)SNNEQVK_	PF3D7_0318200	0	0	5.81222	0	0	1.16046
_QNVQDANMFS(ph)PIQQAHVDEAK_	PF3D7_0318200	0	0	4.09381	0	0	3.77915
_YS(ph)PTS(ph)PKYS(ph)PTSPK_	PF3D7_0318200	0	0	5.60958	0	0	0
_KVNS(ph)KDMNIPTELTHEHNK_	PF3D7_0318700	129.503	95.9502	97.9852	259.281	50.0387	272.419
_VNS(ph)KDMNIPTELTHEHNK_	PF3D7_0318700	42.0542	27.059	23.3163	0	33.9814	44.9823
_KVNS(ph)KDMNIPTELTHEHNK_	PF3D7_0318700	53.9414	42.4739	11.4661	83.2535	68.9059	27.1894
_TQVS(ph)SHS(ph)AYDLK_	PF3D7_0318700	0	0	0	0	0	7.71127
_VNS(ph)KDMNIPTELTHEHNK_	PF3D7_0318700	18.1644	10.6458	5.62793	0	0	9.21299
_TQVS(ph)SHSAYDLK_	PF3D7_0318700	6.62453	0	6.08143	0	18.1237	4.40779
_TQVSS(ph)HS(ph)AYDLK_	PF3D7_0318700	0	0	7.17133	0	5.09169	2.25716
_TQVSS(ph)HSAYDLK_	PF3D7_0318700	0	0	0	20.6952	0	0
_SIIS(ph)SNMFNMK_	PF3D7_0319000	0	0	3.91986	0	0	4.64409
_SET(ph)ILNFMK_	PF3D7_0319000	0	0	1.78044	0	0	2.08958
_SYTFLNPLNWSNTS(ph)INTK_	PF3D7_0319000	0	0	0	0	0	2.14666
_SYTFLNPLNWSNTS(ph)INT(ph)K_	PF3D7_0319000	0	0	0	0	0	0.945952
_SYTFLNPLNWSNT(ph)SINTK_	PF3D7_0319000	0	0	0	0	0	0.899751
_NIYDS(ph)IYIPQINIK_	PF3D7_0319400	0	0	1.84686	0	0	0
_YYKGQS(ph)DDDNDEEKNFNK_	PF3D7_0319700	0	0	0	0	0	3.26495
_GQS(ph)DDDNDEEKNFNK_	PF3D7_0319700	0	0	3.09366	0	0	0.13372
_ILEPNTPFNFILMDSAS(ph)EDEASK_	PF3D7_0320000	0	0	0.711999	0	0	3.93801
_KSGT(ph)LDDIDEEYKPDNK_	PF3D7_0320000	0	0	1.75901	0	0	6.04502
_ILEPNTPFNFILMDS(ph)AS(ph)EDEASK_	PF3D7_0320000	0	0	0	0	0	4.61357
_SGT(ph)LDDIDEEYKPDNK_	PF3D7_0320000	0	0	1.07096	0	0	4.99925
_VPLPPT(ph)AQK_	PF3D7_0320900	0	0	11.612	0	0	2.73702
_VVTT(ph)PRQEQEQEHNEK_	PF3D7_0321100	49.5125	26.9555	8.3942	50.4872	18.0227	0.441341
_SLKS(ph)NLDEQK_	PF3D7_0321100	33.2515	16.826	5.54907	57.3343	32.7658	0
_FLQIPSES(ph)FYELYDQNK_	PF3D7_0321100	0	0	1.54563	0	0	6.50402
_LPS(ph)VPFK_	PF3D7_0321100	0	0	2.72957	0	0	0.974173
_VVT(ph)TPRQEQEQEHNEK_	PF3D7_0321100	0	0	0.951947	0	3.23901	0.084274
_TSNS(ph)DDELEIISR_	PF3D7_0321800	0	0	6.35138	0	0	8.5802
_LIYS(ph)DEECDKYK_	PF3D7_0321800	0	0	0	0	0	2.49705
_KLGESKQFS(ph)VLK_	PF3D7_0322200	7.82752	4.06209	613.659	0	0	358.206
_FVFS(ph)EDDILYK_	PF3D7_0322400	0	0	1.76866	0	0	3.11937
_LEQDELKYS(ph)DDENEEQSYNKK_	PF3D7_0323700	0	0	28.3121	0	0	32.05
_DQNILNS(ph)DQEDCLINEELK_	PF3D7_0323700	0	0	7.44621	0	0	12.9081
_EGS(ph)NVDITEEEEK_	PF3D7_0401800	0	0	111.479	0	65.1247	19.8403
_LPS(ph)TGSTIR_	PF3D7_0401800	56.4183	77.1272	0	126.543	129.476	0
_EGS(ph)NVDITEEEEKEAESVDDNNK_	PF3D7_0401800	0	0	36.6937	0	0	15.8267
_LPSTGS(ph)TIR_	PF3D7_0401800	10.6573	6.62002	5.47727	36.4509	2.66082	4.80143
_LEDYEKEGS(ph)NVDITEEEEK_	PF3D7_0401800	0	0	8.21728	0	0	3.59887
_SASTASTASAASAAS(ph)TTR_	PF3D7_0401800	0	0	1.51133	0	0	0.319846
_FGS(ph)YEQVLISQPHEFNER_	PF3D7_0402000	0	0	31.1144	0	0	35.7962
_IIFLQTTTEIPIDGTIYDTS(ph)KK_	PF3D7_0402000	0	0	3.72092	0	0	2.87298
_KLS(ph)QDYNDVNKK_	PF3D7_0402000	0	0	0.763214	0	0	0
_YQHERFS(ph)DIER_	PF3D7_0403200	0	8.8205	49.9914	11.3828	103.435	87.8321
_TLSS(ph)YTLK_	PF3D7_0403800	26.447	19.8134	7.31544	0	14.7823	6.77435
_GIPDS(ph)NTLCEK_	PF3D7_0403800	0	0	0	0	9.661	0
_LFASMNDYNS(ph)PNK_	PF3D7_0404300	0	0	10.8857	0	0	3.38352
_LFASMNDYNS(ph)PNKLFSEQMSK_	PF3D7_0404300	0	0	5.43253	0	0	4.62796
_ITS(ph)PTKIPK_	PF3D7_0404300	4.91027	12.383	0	0	9.57412	0
_KNS(ph)FAEETKK_	PF3D7_0404300	5.36283	6.8481	0	0	4.21803	0
_NKDETYEIDSTVENDS(ph)HDGSLKK_	PF3D7_0405400	0	0	8.22432	0	0	11.4355
_NKDETYEIDS(ph)TVENDS(ph)HDGSLKK_	PF3D7_0405400	0	0	7.48676	0	0	12.3906
_NKDETYEIDS(ph)TVENDSHDGSLKK_	PF3D7_0405400	0	0	6.43597	0	0	8.5371
_GSPSTLQTPGSSSGAS(ph)LHAVGPNQGGLSQGLSGK_	PF3D7_0406200	0	0	9.32988	0	0	5.33443
_GSPSTLQTPGSS(ph)SGASLHAVGPNQGGLSQGLSGK_	PF3D7_0406200	0	0	15.5862	0	0	5.86038
_GSPSTLQTPGS(ph)SSGASLHAVGPNQGGLSQGLSGK_	PF3D7_0406200	0	0	0	0	0	4.50754
_TAT(ph)NENIIYDLYEQEKPLNIPK_	PF3D7_0406500	0	0	0	0	0	20.4199
_NDMGINS(ph)SEELENDSK_	PF3D7_0406500	0	0	0	0	0	8.56416
_NVEMDDKEELITNEQS(ph)NNESSPNK_	PF3D7_0406500	0	0	0	0	0	4.44446
_NVEMDDKEELIT(ph)NEQS(ph)NNESSPNK_	PF3D7_0406500	0	0	0	0	0	1.55429
_SGVS(ph)EFLLPS(ph)ASQYGR_	PF3D7_0407700	0	0	0	0	0	4.58319
_SGVS(ph)EFLLPSAS(ph)QYGR_	PF3D7_0407700	0	0	6.37885	0	0	6.97181
_FKS(ph)DLGLIYAR_	PF3D7_0407800	0	4.79558	234.678	0	6.72474	386.99
_KIS(ph)STYLGIDK_	PF3D7_0407800	164.925	316.748	0	0	193.126	87.1768
_YEDTINQDKDT(ph)DDISFK_	PF3D7_0407800	0	0	12.1647	0	0	50.4653
_NIS(ph)NSDMEMVNLK_	PF3D7_0407800	0	0	10.5507	0	0	21.923
_NLT(ph)NILPFEK_	PF3D7_0407800	0	0	40.9297	0	0	37.2768
_KVS(ph)SNLSNIK_	PF3D7_0407800	72.0508	51.6864	7.85638	49.825	51.6386	0
_YEDTINQDKDT(ph)DDIS(ph)FKEFEQSNEK_	PF3D7_0407800	0	0	3.64763	0	0	14.9202
_RKS(ph)TNEMYVNADDSYFYQTK_	PF3D7_0407800	0	0	16.0558	0	0	8.49473
_YEHLQS(ph)GKNEGDQFDLK_	PF3D7_0407800	0	0	17.5523	0	0	13.3449
_VSSNLS(ph)NIKDK_	PF3D7_0407800	25.4848	31.8274	7.76852	23.074	36.9909	0
_NYSESKKS(ph)SQTISR_	PF3D7_0407800	0	45.9029	0	23.2402	27.6422	0
_NIYPVNSVVNDEGS(ph)YGYVDPLENLFNTNK_	PF3D7_0407800	0	0	0	0	0	7.90561
_KVS(ph)SNLSNIKDK_	PF3D7_0407800	33.0052	39.3621	0.129241	18.9161	25.053	0.968331
_KYYS(ph)VDYSNENNEYIHK_	PF3D7_0407800	0	0	4.2948	0	0	8.99114
_YEDTINQDKDTDDIS(ph)FKEFEQSNEK_	PF3D7_0407800	0	0	10.8267	0	0	9.82841
_NIS(ph)NS(ph)DMEMVNLK_	PF3D7_0407800	0	0	3.41113	0	0	7.51975
_IKDTSS(ph)ISNDYNNKK_	PF3D7_0407800	10.5293	16.1826	4.48894	13.3789	23.306	0.264592
_KVS(ph)S(ph)NLS(ph)NIKDK_	PF3D7_0407800	0	0	1.43537	0	0	4.39817
_KYEHLQS(ph)GKNEGDQFDLK_	PF3D7_0407800	0	0	5.90599	0	0	5.03022
_KVSS(ph)NLSNIKDK_	PF3D7_0407800	0	16.2647	4.35339	0	16.8118	0.280774
_YLSSNS(ph)R_	PF3D7_0407800	0	29.8569	0	29.8538	18	0
_VSS(ph)NLSNIKDK_	PF3D7_0407800	12.8131	18.2953	0	18.6812	15.8491	0
_KISS(ph)TYLGIDK_	PF3D7_0407800	0	0	6.0002	0	0	1.25528
_NKPMES(ph)LNNMR_	PF3D7_0407800	0	0	2.61763	0	0	0
_VSS(ph)NLS(ph)NIKDK_	PF3D7_0407800	0	0	2.43397	0	0	2.11594
_KKVS(ph)SNLSNIK_	PF3D7_0407800	20.241	6.85371	0.167917	31.8664	12.1124	0
_KGEYMDGIS(ph)SVPFLSDGK_	PF3D7_0407800	0	0	3.42429	0	0	2.08552
_IKDTS(ph)S(ph)ISNDYNNKK_	PF3D7_0407800	0	0	0	0	0	2.36826
_LGNHSKS(ph)NISR_	PF3D7_0407800	9.21099	15.1374	0	11.3945	8.7781	0
_NISNS(ph)DMEMVNLK_	PF3D7_0407800	0	0	1.49921	0	0	1.00025
_RET(ph)ELYDK_	PF3D7_0407800	0	0	0	0	8.26464	0
_YLSS(ph)NSR_	PF3D7_0407800	20.9677	0	0	0	0	0
_SLTHANS(ph)RTHENNDNNK_	PF3D7_0407800	11.8177	15.1686	0	0	6.84747	0
_KVSS(ph)NLSNIK_	PF3D7_0407800	0	15.237	0	0	0	0
_HFS(ph)EITTDK_	PF3D7_0407800	0	0	0	0	5.72255	0
_SLTHANS(ph)R_	PF3D7_0407800	2.90689	3.9115	0	6.34313	2.30657	0
_RVHDS(ph)EDEEYDEFGR_	PF3D7_0408300	0	0	3.17984	0	0	0
_SLDNFSSNLFDS(ph)DKES(ph)ESGNIIK_	PF3D7_0408500	0	0	8.02306	0	0	7.51095
_SVDNEKNEDGIKS(ph)VDDEK_	PF3D7_0408500	0	0	2.17218	0	5.2073	0.666939
_EINS(ph)IHEK_	PF3D7_0409300	174.167	37.155	0	282.897	20.3802	0
_NNMCYENNS(ph)PGNEAYNK_	PF3D7_0409600	0	0	6.0837	0	0	0.572815
_YTDEGKRS(ph)PQFFNPYDK_	PF3D7_0410900	0	0	5.73394	0	0	1.68923
_WEPS(ph)EENYEPASEK_	PF3D7_0410900	0	0	6.25224	0	0	7.31338
_S(ph)PQFFNPYDK_	PF3D7_0410900	0	0	4.14197	0	0	0.558173
_NIDEQTS(ph)PK_	PF3D7_0411900	23.542	15.3855	0	22.4262	12.2643	0
_TRES(ph)YENSMYK_	PF3D7_0411900	0	0	2.50177	0	0	0
_NVEINYDS(ph)DIDDENSVSINPSMFR_	PF3D7_0413900	0	0	0	0	0	0.611145
_DNYIS(ph)FS(ph)LIK_	PF3D7_0414100	0	0	48.1039	0	0	0
_LLS(ph)FTSNDILR_	PF3D7_0414900	1.49454	0	66.8839	0	0	221.865
_KLLS(ph)FTSNDILR_	PF3D7_0414900	32.0868	32.8126	22.5598	121.343	43.6079	81.2247
_LQEFGIEGSKT(ph)IR_	PF3D7_0414900	6.55915	0	10.079	0	0	5.25705
_NLKT(ph)LQQCPEQDLAEASNVLLLR_	PF3D7_0414900	0	0	0.754839	0	0	7.03265
_LLSFTS(ph)NDILR_	PF3D7_0414900	0	0	6.12623	0	0	4.98299
_KT(ph)EY(ph)FLLNKLIY(ph)HLFK_	PF3D7_0415100	0	0	15.2456	0	0	0
_TLIS(ph)DNELDMTCK_	PF3D7_0415200	0	0	4.99715	0	0	2.43186
_FHSDINASNMT(ph)NR_	PF3D7_0415300	16.9073	17.4252	16.7884	29.1209	21.213	13.7751
_FHSDINAS(ph)NMTNR_	PF3D7_0415300	0	6.00644	1.08481	0	8.70296	0
_ARHS(ph)LTNTLSDMR_	PF3D7_0415800	0	17.1624	8.79843	23.0328	10.7889	10.9903
_QKS(ph)IIFSSYK_	PF3D7_0415800	12.5939	24.3294	6.95682	0	13.3718	7.52993
_S(ph)IIFSSYK_	PF3D7_0415800	0	0	2.19751	0	0	2.01514
_KLSS(ph)VELR_	PF3D7_0416000	23.5212	17.2979	1.91945	34.2912	22.2337	0
_LLS(ph)DKEEDEKK_	PF3D7_0416000	19.5541	0	0	7.72087	0	0
_NNQSDVQNDKELS(ph)EGTLNVHKK_	PF3D7_0416400	33.0075	24.8676	19.8008	25.1114	84.0475	26.0763
_NNQSDVQNDKELS(ph)EGTLNVHK_	PF3D7_0416400	0	0	12.5223	0	23.0328	16.0619
_QTIEGGEAS(ph)DKCSINDQK_	PF3D7_0416400	0	0	10.0543	0	21.314	12.7843
_NDADGNNS(ph)GEENKVVK_	PF3D7_0416400	17.2554	10.3825	1.59058	0	26.3492	0.464342
_EALIKNDADGNNS(ph)GEENKVVK_	PF3D7_0416400	0	0	0.574932	0	24.0989	0
_KNS(ph)YEELVR_	PF3D7_0416400	0	0	4.09945	0	0	3.84331
_IDKPDAAS(ph)EDELR_	PF3D7_0416800	0	0	8.52605	0	0	2.15179
_NFLS(ph)LENILK_	PF3D7_0417400	0	0	0	0	0	1.67101
_FGHVTNHNFT(ph)K_	PF3D7_0417800	11.96	15.7617	0.769853	14.6099	20.8107	0
_SIS(ph)DTLMNLPFIK_	PF3D7_0418600	0	0	0	0	0	12.0548
_KSAS(ph)NSVQIIEVDK_	PF3D7_0418600	0	0	1.13467	0	0	8.36217
_SAS(ph)NSVQIIEVDK_	PF3D7_0418600	0	0	0.947109	0	0	6.81739
_GGES(ph)FSEENHIGK_	PF3D7_0418600	0	0	4.47822	0	0	1.30156
_KS(ph)ASNSVQIIEVDKNK_	PF3D7_0418600	9.56365	0	0	0	0	4.42984
_RES(ph)INKLEPLNIIDPINIMDTLK_	PF3D7_0418600	0	0	0.819577	0	0	3.94358
_GLADS(ph)FTFSK_	PF3D7_0418600	0	0	0.603164	0	0	3.72407
_LPS(ph)NFALK_	PF3D7_0418600	16.0719	12.1721	0	0	4.44533	0
_RLS(ph)FYDNYNKK_	PF3D7_0418600	0	0	0	0	0	0.854255
_EIIYLEHDKHS(ph)QGDDNS(ph)LGK_	PF3D7_0418700	0	0	2.25223	0	0	3.5444
_SDDKKS(ph)DEEENIK_	PF3D7_0419600	41.1656	12.0422	0	25.2336	15.5196	0
_YIEYPS(ph)DKEEDFSLLK_	PF3D7_0419900	0	0	3.87364	0	0	10.5132
_NYHDNDINIPS(ph)CDEKK_	PF3D7_0419900	0	0	0	0	0	3.26455
_YYDQMIGEDDDKKNTS(ph)DNDLTSLK_	PF3D7_0420300	0	0	2.83506	0	0	15.6018
_KYS(ph)SSAHNATSAGTNYTTTAAHR_	PF3D7_0420300	12.5944	0	10.3719	0	16.4956	5.45144
_TSS(ph)LNLSR_	PF3D7_0420300	13.6234	18.1182	0	27.3425	22.4481	0
_SVS(ph)NTNFGR_	PF3D7_0420300	12.674	12.6787	0	32.4263	16.9754	0
_ALS(ph)SSLYFDNK_	PF3D7_0420300	0	0	5.09958	0	0	5.68089
_KY(ph)SSSAHNATSAGTNYTTTAAHR_	PF3D7_0420300	0	0	0	0	0	2.03489
_KYSS(ph)SAHNATSAGTNYTTTAAHR_	PF3D7_0420300	0	27.3657	0	0	0	0
_FFNNFQTDS(ph)IDNEINNMNEK_	PF3D7_0420600	0	0	23.9876	0	0	11.4913
_VDEGINIS(ph)KDDLEK_	PF3D7_0420600	0	0	12.684	0	0	4.79623
_SLILPLS(ph)K_	PF3D7_0420600	0	0	9.22984	0	0	1.6407
_NKLDS(ph)IVNFNCNLSENLEHVFK_	PF3D7_0420600	0	0	3.03629	0	0	1.56231
_FFNNFQT(ph)DSIDNEINNMNEK_	PF3D7_0420600	0	0	4.63806	0	0	2.42578
_FFNNFQTDS(ph)IDNEINNMNEK_	PF3D7_0420600	0	0	4.21593	0	0	0
_LDSIVNFNCNLS(ph)ENLEHVFK_	PF3D7_0420600	0	0	3.60371	0	0	2.93132
_S(ph)LILPLSK_	PF3D7_0420600	0	0	1.19031	0	0	2.59948
_VNDLS(ph)LINNISR_	PF3D7_0420600	0	0	3.17099	0	0	0
_GVKEEDNDGGS(ph)GKEDNEPTQK_	PF3D7_0422500	73.4412	23.111	1.73243	29.3798	38.4828	2.72032
_YFS(ph)S(ph)IKMIIIK_	PF3D7_0423200	0	0	34.3078	0	0	0
_WSPELHS(ph)R_	PF3D7_0423500	0	0	7.53563	0	0	5.12325
_NVIS(ph)DEQDGEDTLYK_	PF3D7_0423600	0	0	8.92333	0	0	11.8258
_KNDPAIIS(ph)PR_	PF3D7_0423600	0	0	0	0	5.93835	0
_DWTLNTIPDIGYS(ph)QNNRR_	PF3D7_0424500	0	0	6.93746	0	0	15.9933
_INDPYDYLKS(ph)ITNQEER_	PF3D7_0424500	0	0	7.15402	0	0	7.40564
_DWTLNTIPDIGYS(ph)QNNR_	PF3D7_0424500	0	0	7.82297	0	0	9.58373
_YNSNYS(ph)PIPYPEQYNPVDYNK_	PF3D7_0424600	0	0	0	0	0	15.7106
_TVSNAVQHQCDT(ph)IMR_	PF3D7_0424600	0	0	0	0	0	4.43384
_LNT(ph)IGNLFEGEK_	PF3D7_0424600	0	0	10.8501	0	0	10.2303
_NIET(ph)DDEEETLVVK_	PF3D7_0500800	0	0	1493.32	0	0	1371.54
_LGENVNDGAS(ph)ENS(ph)EDPKK_	PF3D7_0500800	0	0	728.539	0	0	370.732
_NIET(ph)DDEEETLVVKDDAK_	PF3D7_0500800	0	0	565.869	0	0	609.073
_LGENVNDGAS(ph)ENSEDPK_	PF3D7_0500800	0	0	478.374	0	105.157	179.368
_LGENVNDGAS(ph)ENS(ph)EDPK_	PF3D7_0500800	0	0	345.159	0	0	142.532
_LGENVNDGASENS(ph)EDPKK_	PF3D7_0500800	0	0	4.76297	0	0	129.547
_LGENVNDGAS(ph)ENSEDPKK_	PF3D7_0500800	53.3613	5.65004	190.73	15.6217	163.422	102.385
_NTS(ph)GLVHR_	PF3D7_0500800	444.022	413.326	2.57029	526.448	441.253	0.53718
_DT(ph)ESKDKMIGK_	PF3D7_0500800	0	7.21695	141.015	0	5.07838	151.596
_ELEEMDES(ph)DVEK_	PF3D7_0500800	0	0	141.23	0	0	104.683
_LAEKEENEGEKLGENVNDGAS(ph)ENS(ph)EDPK_	PF3D7_0500800	0	0	20.5746	0	0	55.9918
_LAEKEENEGEKLGENVNDGAS(ph)ENSEDPK_	PF3D7_0500800	0	0	42.2179	0	0	42.6033
_VSGPYENSENSNVTS(ph)ESEETKK_	PF3D7_0500800	0	0	57.4027	0	10.0821	17.6438
_ELEEMDES(ph)DVEK_	PF3D7_0500800	0	0	26.3686	0	0	12.2091
_NIET(ph)DDEEETLVVKDDAKK_	PF3D7_0500800	0	0	14.7789	0	0	18.2177
_KDVIEQEIVS(ph)EEVNEKDTK_	PF3D7_0500800	0	0	27.7445	0	0	19.7112
_NIETDDEEET(ph)LVVKDDAK_	PF3D7_0500800	0	0	24.8751	0	0	11.0663
_NIETDDEEET(ph)LVVK_	PF3D7_0500800	0	0	22.2714	0	0	11.5438
_EGNKVS(ph)GPYENSENSNVTSESEETKK_	PF3D7_0500800	0	0	18.841	0	0	6.00571
_VSGPYENSENS(ph)NVTSESEETKK_	PF3D7_0500800	0	0	0	0	0	4.91444
_ITS(ph)EFRETENVK_	PF3D7_0500800	0	0	13.2766	0	0	10.0475
_NIET(ph)DDEEET(ph)LVVK_	PF3D7_0500800	0	0	9.32407	0	0	8.64763
_NIET(ph)DDEEET(ph)LVVKDDAK_	PF3D7_0500800	0	0	9.49394	0	0	9.6285
_EENEGEKLGENVNDGAS(ph)ENS(ph)EDPKK_	PF3D7_0500800	0	0	4.15938	0	0	1.50615
_EENEGEKLGENVNDGAS(ph)ENSEDPKK_	PF3D7_0500800	0	0	5.43329	0	0	3.48229
_QVEDGIKENDT(ph)EGNDKVK_	PF3D7_0500800	0	0	3.06534	0	0	0.720567
_EENEGEKLGENVNDGAS(ph)ENSEDPK_	PF3D7_0500800	0	0	1.34502	0	0	1.38151
_NPCAIPQDDLS(ph)NEGIEIIDYVDKK_	PF3D7_0501000	0	0	32.3903	0	0	19.7754
_NPCAIPQDDLS(ph)NEGIEIIDYVDKKEEEK_	PF3D7_0501000	0	0	7.05543	0	0	20.1475
_NPCAIPQDDLS(ph)NEGIEIIDYVDK_	PF3D7_0501000	0	0	6.88809	0	0	0
_VVDHYVGS(ph)LKR_	PF3D7_0501000	8.23128	0	4.92239	12.5286	9.17259	2.54996
_TLILGS(ph)FPQAGEILR_	PF3D7_0501200	0	0	142.888	0	0	156.154
_T(ph)LILGSFPQAGEILR_	PF3D7_0501200	0	0	8.28494	0	0	8.77227
_QES(ph)RTLILGSFPQAGEILR_	PF3D7_0501200	0	0	4.46376	0	0	9.84043
_NT(ph)FNFLK_	PF3D7_0501200	0	0	11.661	0	0	5.74864
_LLGS(ph)IFGYFK_	PF3D7_0501200	0	0	2.88764	0	0	5.89471
_TQQNPQQNAQQNTQQNTQQQS(ph)TTK_	PF3D7_0501300	255.562	236.667	379.541	344.259	148.809	62.5281
_DVIPENTESTTDLVPS(ph)EVSPPVDDYLDDDGFSSFR_	PF3D7_0501300	0	0	12.2384	0	0	20.1467
_TQQNPQQNAQQNTQQNTQQQST(ph)TK_	PF3D7_0501300	0	0	0	0	0	8.40922
_MAQEALLNEYEVESPAES(ph)MSPILR_	PF3D7_0501300	0	0	3.82111	0	0	8.08276
_TQQNPQQNAQQNTQQNTQQQS(ph)TTKST(ph)TK_	PF3D7_0501300	0	0	1.98855	0	0	0
_TQQNPQQNAQQNTQQNTQQQS(ph)TTKS(ph)TTK_	PF3D7_0501300	0	0	0	0	0	0.815345
_TSS(ph)WLSFGR_	PF3D7_0501400	0	0	0.0909658	0	0	1.9598
_TNTS(ph)TEDHQEHNLVNK_	PF3D7_0501800	25.3651	17.9008	2.47027	16.2963	0	0
_NESSFGYET(ph)LRK_	PF3D7_0503200	0	0	4.76186	0	5.02625	0.936417
_FDTS(ph)PSIVR_	PF3D7_0503300	21.6638	22.8042	59.4576	0	33.2566	26.3984
_SIS(ph)FNS(ph)EKDDAK_	PF3D7_0503300	0	0	19.3251	0	0	4.27771
_SISFNS(ph)EKDDAK_	PF3D7_0503300	0	0	0.646766	0	30.2799	0
_LKFDTS(ph)PSIVR_	PF3D7_0503300	7.27091	15.984	10.3507	0	11.1145	1.24694
_S(ph)IS(ph)FNS(ph)EKDDAK_	PF3D7_0503300	0	0	0	0	0	3.64049
_YRSS(ph)YDRK_	PF3D7_0503300	23.3509	0	0	29.715	7.68371	0
_YRSS(ph)YDR_	PF3D7_0503300	13.5686	12.5988	0	22.5911	6.64146	0
_INS(ph)TFINK_	PF3D7_0503600	25.8554	24.2645	0	0	23.9697	0
_LLS(ph)DDDLK_	PF3D7_0504000	0	0	38.5913	0	0	19.4619
_YDMNNEFS(ph)NDENSALIPHHVK_	PF3D7_0504000	0	0	43.2972	0	0	30.6673
_NQTS(ph)LLNVSK_	PF3D7_0504000	0	0	23.649	0	0	18.6178
_YDMNNEFS(ph)NDENSALIPHHVK_	PF3D7_0504000	0	0	4.57634	0	0	0
_FLS(ph)FENFFK_	PF3D7_0504000	0	0	1.55181	0	0	4.22671
_SISNS(ph)VNNIYPNK_	PF3D7_0504000	8.82518	0	0	0	13.8508	0
_EDS(ph)FVMDQR_	PF3D7_0504000	0	0	4.16249	0	0	1.55196
_SIS(ph)NSVNNIYPNK_	PF3D7_0504000	0	13.696	0	0	0	0
_VILS(ph)NNNIK_	PF3D7_0504800	25.8002	14.5086	8.03539	0	21.3641	1.51966
_FIDVGNS(ph)QGK_	PF3D7_0504800	0	0	5.29038	0	0	0
_NILIDS(ph)NINYNK_	PF3D7_0504800	0	0	4.37468	0	0	6.31944
_NVDS(ph)DHLSELCK_	PF3D7_0504800	0	0	9.28262	0	0	3.42584
_NKNEFIDLS(ph)NIPLLTLPK_	PF3D7_0504800	0	0	3.18478	0	0	4.12994
_IDS(ph)LPNIMSEYDNSIK_	PF3D7_0504800	0	0	3.93933	0	0	1.5665
_DLHQYS(ph)NER_	PF3D7_0504800	13.0835	4.66462	0	11.4055	8.46502	0
_RQT(ph)MNENYLNK_	PF3D7_0504800	0	0	1.2498	0	0	0.598405
_SVS(ph)FFMK_	PF3D7_0504800	0	0	1.91526	0	0	0.842923
_TSSS(ph)NPVDNNTK_	PF3D7_0504800	11.7783	7.7725	0	12.3369	0	0
_INYFS(ph)DDNTEDIIKPLNLR_	PF3D7_0505100	0	0	2.78545	0	0	3.0897
_IILDSVS(ph)DKECS(ph)DAKENNINK_	PF3D7_0505500	0	0	0	0	0	7.09498
_IILDSVS(ph)DKECSDAK_	PF3D7_0505500	0	0	12.6323	0	0	4.80525
_IILDS(ph)VS(ph)DKECSDAKENNINK_	PF3D7_0505500	0	0	0	0	0	4.74413
_IILDS(ph)VS(ph)DKECSDAK_	PF3D7_0505500	0	0	8.13206	0	0	0
_NYMDNLES(ph)S(ph)TEDDIIIKK_	PF3D7_0505500	0	0	2.06121	0	0	4.21738
_NVDDEIS(ph)DILNEINKEEK_	PF3D7_0506800	0	0	4.74084	0	0	16.1349
_IIVTS(ph)DENLHTLPSGAVGR_	PF3D7_0506900	0	8.2234	65.6543	0	0	90.5551
_ISIFS(ph)DLETSTNIDDISSK_	PF3D7_0506900	0	0	33.1743	0	0	53.5501
_IIVTSDENLHTLPS(ph)GAVGR_	PF3D7_0506900	11.2153	0	81.1018	0	7.55715	51.1694
_SSIFS(ph)DLEIPQGDVK_	PF3D7_0506900	0	0	20.9767	0	0	58.8782
_IIVT(ph)S(ph)DENLHTLPSGAVGR_	PF3D7_0506900	0	0	10.4944	0	0	23.3878
_KRS(ph)SIFSDLEIPQGDVK_	PF3D7_0506900	0	0	11.6494	0	0	7.31778
_ISIFS(ph)DLETSTNIDDISSKR_	PF3D7_0506900	0	0	2.12669	0	0	16.091
_KRSS(ph)IFSDLEIPQGDVK_	PF3D7_0506900	0	0	2.9667	0	0	5.84214
_KES(ph)FSINEDETKK_	PF3D7_0506900	10.1175	5.49524	6.55372	0	0	0
_KGS(ph)LLSPK_	PF3D7_0506900	38.1179	29.5098	0	55.4522	27.7087	0
_KESFS(ph)INEDETKK_	PF3D7_0506900	0	0	0	17.6357	14.0864	2.08515
_S(ph)SIFSDLEIPQGDVK_	PF3D7_0506900	0	0	3.98871	0	0	3.76773
_RISIFS(ph)DLETSTNIDDISSK_	PF3D7_0506900	0	0	3.5962	0	0	5.35176
_IIVTSDENLHT(ph)LPSGAVGR_	PF3D7_0506900	8.17581	0	0	0	11.916	0.66406
_SSIFS(ph)DLEIPQGDVKK_	PF3D7_0506900	0	0	1.27141	0	0	4.34395
_S(ph)SIFSDLEIPQGDVKK_	PF3D7_0506900	0	0	0.685679	0	0	4.07807
_SFS(ph)INGDEKK_	PF3D7_0506900	0	0	0.841435	0	6.62306	0
_LGAGYET(ph)SAESWGTGR_	PF3D7_0507100	0	0	14.3076	0	0	10.0034
_KES(ph)IVNNNMNK_	PF3D7_0507700	6.8561	10.1108	0	0	8.97613	0
_KES(ph)IVNNNMNK_	PF3D7_0507700	0	6.78464	0	0	0	0
_SIGVNKHS(ph)FSNSEIFER_	PF3D7_0508000	81.6476	46.1168	0	0	130.877	0
_KNEYGTFPITINEGYS(ph)DNVGDNK_	PF3D7_0508300	0	0	20.4376	0	0	19.1405
_KNEYGTFPITINEGYS(ph)DNVGDNKLK_	PF3D7_0508300	0	0	5.5935	0	0	12.3058
_NEYGTFPITINEGYS(ph)DNVGDNK_	PF3D7_0508300	0	0	0	0	0	1.52078
_STIDS(ph)PSIK_	PF3D7_0508900	22.8341	0	0	0	43.5344	0
_NKDYLSITSNLHS(ph)PFENQK_	PF3D7_0508900	0	0	0.878994	0	0	5.91321
_SAS(ph)VCNFSCGNLFK_	PF3D7_0508900	11.7238	13.0281	7.40462	0	8.11671	8.46044
_MIGS(ph)ECFNLK_	PF3D7_0508900	0	0	3.19637	0	0	6.50807
_HTVSS(ph)FIK_	PF3D7_0508900	0	14.1692	0	0	7.35286	1.07526
_GNNKDEEEETYFS(ph)GREEDEK_	PF3D7_0509100	0	0	9.59046	0	0	3.7817
_LLVEGNSS(ph)DTFVDSSIGFK_	PF3D7_0510100	0	0	3.18714	0	0	2.74459
_LLVEGNS(ph)SDTFVDSSIGFK_	PF3D7_0510100	0	0	0	0	0	1.6788
_KKDS(ph)LPIIFLEEK_	PF3D7_0511300	0	0	2.94198	0	0	7.81721
_TSVGLNS(ph)PTSNR_	PF3D7_0511500	65.2808	64.5295	0	101.931	71.002	0
_RLS(ph)DQPLSAK_	PF3D7_0511500	13.5575	5.41775	0	15.1532	42.1811	0
_NNVNINDS(ph)YEEGEEEGDGKLNTK_	PF3D7_0511500	0	0	0	0	0	5.53741
_NSHIITNYFS(ph)DSQILEDK_	PF3D7_0511500	0	0	3.47568	0	0	8.14259
_GKT(ph)NINLNAR_	PF3D7_0512600	20.3425	22.955	1.22209	7.99563	21.3547	0
_TITS(ph)SYYR_	PF3D7_0512600	0	0	5.09332	0	0	1.99543
_NKLPDIGS(ph)PATNNVK_	PF3D7_0513600	0	0	0	0	11.6867	0
_NQQATHKHS(ph)EEEEEQEEEK_	PF3D7_0514100	12.2125	3.72462	0	9.56522	3.08709	0
_NQQAT(ph)HKHSEEEEEQEEEK_	PF3D7_0514100	11.5636	0	0	12.6707	0	0
_NYSS(ph)KQHEMLDSQA_	PF3D7_0515700	221.5	207.654	451.151	601.142	461.157	478.915
_GTSHMDSSSNQTSHGVIS(ph)ADEGRGEHSR_	PF3D7_0515700	314.468	71.0195	218.008	274.668	131.707	295.701
_NYS(ph)S(ph)KQHEMLDSQA_	PF3D7_0515700	0	0	119.503	0	0	207.966
_GTSHMDS(ph)SSNQTSHGVISADEGR_	PF3D7_0515700	0	14.4684	23.2397	0	22.2783	48.6265
_GTSHMDSSSNQTSHGVIS(ph)ADEGRGEHSR_	PF3D7_0515700	213.728	49.7948	56.1909	201.842	171.108	43.2542
_NYSS(ph)KQHEMLDSQA_	PF3D7_0515700	114.699	145.023	50.0076	198.064	154.296	11.7029
_GTSHMDSSSNQTS(ph)HGVISADEGR_	PF3D7_0515700	12.6004	0	45.4227	13.9477	0	5.25123
_GTSHMDSSSNQTS(ph)HGVISADEGRGEHSR_	PF3D7_0515700	0	0	0	0	178.755	0
_NYS(ph)SKQHEMLDSQA_	PF3D7_0515700	210.519	212.948	68.5845	0	0	5.49585
_NYSS(ph)KQHEMLDS(ph)QA_	PF3D7_0515700	0	0	16.8751	0	0	38.7219
_GTSHMDSSSNQT(ph)SHGVISADEGR_	PF3D7_0515700	36.2072	0	32.6892	28.9842	0	9.95189
_NYS(ph)SKQHEMLDSQA_	PF3D7_0515700	0	0	0	0	109.705	0
_GTS(ph)HMDSSSNQTSHGVISADEGR_	PF3D7_0515700	0	0	0	0	0	14.7811
_GTSHMDSSSNQT(ph)SHGVISADEGRGEHSR_	PF3D7_0515700	287.536	85.8559	0	0	0	6.71861
_GTSHMDSSSNQTSHGVIS(ph)ADEGR_	PF3D7_0515700	0	0	20.5232	0	20.7379	9.12076
_NYS(ph)S(ph)KQHEMLDSQA_	PF3D7_0515700	0	0	11.7233	0	0	11.9631
_SYQGS(ph)QDYDDKESVNSSSQQYSVHK_	PF3D7_0515700	0	0	7.65667	0	0	0
_QHEMLDS(ph)QA_	PF3D7_0515700	0	0	0	0	32.9294	0
_SYQGSQDYDDKESVNS(ph)SSQQYSVHK_	PF3D7_0515700	0	0	0	0	0	5.47783
_GT(ph)SHMDSSSNQTSHGVISADEGR_	PF3D7_0515700	0	20.2675	0	0	27.2728	0
_SYQGSQDYDDKES(ph)VNSSSQQYSVHK_	PF3D7_0515700	0	0	8.77663	0	0	3.18914
_NYSS(ph)KQHEMLDS(ph)QA_	PF3D7_0515700	0	0	0	0	0	3.81092
_GT(ph)SHMDSSSNQTSHGVISADEGRGEHSR_	PF3D7_0515700	0	0	0	0	19.3964	0
_QHEMLDS(ph)QA_	PF3D7_0515700	17.2448	7.86401	0	16.3217	16.3806	0
_GTSHMDS(ph)SSNQTSHGVISADEGRGEHSR_	PF3D7_0515700	0	26.8924	0	0	0	0
_GT(ph)SHMDSSSNQTSHGVISADEGR_	PF3D7_0515700	29.6053	0	0	25.0406	0	0
_FNIPEWS(ph)DIER_	PF3D7_0515700	0	0	1.34859	0	0	2.65688
_KVKT(ph)PQPETAIVSGPQPK_	PF3D7_0516200	36.7919	0	14.0131	46.7985	11.0597	14.3839
_VKT(ph)PQPETAIVSGPQPK_	PF3D7_0516200	0	14.2603	7.6429	0	15.0961	4.00358
_TPQPETAIVS(ph)GPQPK_	PF3D7_0516200	0	0	4.1742	0	0	2.92566
_GLLS(ph)NPLRK_	PF3D7_0516700	46.2552	27.2921	0.510248	0	22.4387	2.22557
_GLLS(ph)NPLR_	PF3D7_0516700	0	0	2.44337	0	0	1.38263
_MVVDKDNKEDS(ph)SDDINSR_	PF3D7_0516800	0	0	5.53536	21.1568	0	7.13231
_HINDQVENQMNS(ph)PTR_	PF3D7_0516800	0	0	8.34877	0	6.3117	4.3005
_LGPLGLS(ph)PK_	PF3D7_0517000	0	0	3.2334	0	2.7452	1.41489
_SYS(ph)RS(ph)LS(ph)YQER_	PF3D7_0517300	0	0	0	0	0	11.7015
_SYS(ph)RS(ph)LSYQER_	PF3D7_0517300	0	0	1.33353	0	0	3.00575
_FAYKS(ph)DEDDEGYNKR_	PF3D7_0517400	0	0	969.608	0	110.957	266.071
_FAYKS(ph)DEDDEGYNK_	PF3D7_0517400	0	0	197.639	0	13.0329	64.0095
_TGISASILNNAAS(ph)VIVSDR_	PF3D7_0517400	0	0	6.79183	0	0	2.2348
_NKNS(ph)LAHNNEQEMEELNKR_	PF3D7_0517400	0	0	6.50996	0	0	4.5068
_TILS(ph)DIDSFVNSK_	PF3D7_0517400	0	0	5.01308	0	0	0.976266
_QKEVEADVNESKTS(ph)QDR_	PF3D7_0517400	0	0	2.00622	0	0	0.0811136
_TGISAS(ph)ILNNAASVIVSDR_	PF3D7_0517400	0	0	1.7502	0	0	0.457441
_TILSDIDS(ph)FVNSK_	PF3D7_0517400	0	0	2.38406	0	0	2.23696
_EVEADVNESKTS(ph)QDR_	PF3D7_0517400	0	0	0.938165	0	0	0
_VRVS(ph)DNELS(ph)DK_	PF3D7_0517700	0	0	2.31233	0	0	0
_NS(ph)YEDIHPNNTK_	PF3D7_0518500	0	0	2.96684	0	13.1261	0
_LTS(ph)KDLDDELDKYMGSSNVK_	PF3D7_0519700	0	0	19.275	0	0	121.692
_LTS(ph)KDLDDELDK_	PF3D7_0519700	0	0	0	0	0	19.3226
_FKS(ph)ANFR_	PF3D7_0519700	43.8474	24.8834	0	54.5214	19.6726	0
_TLS(ph)DENNLQNNVPHGR_	PF3D7_0519800	0	0	22.171	0	13.3429	12.8687
_NPFPS(ph)PLTIR_	PF3D7_0519800	0	0	32.0904	0	0	18.0387
_VDS(ph)EKHIDFATTSPFGGAR_	PF3D7_0520000	0	0	9.23157	0	0	12.5394
_NIHTEIQS(ph)CS(ph)DTS(ph)KKDTHYR_	PF3D7_0521000	0	0	10.1889	0	0	14.3904
_VDDIKKENDS(ph)VNNEQNNSSGNTK_	PF3D7_0521000	5.7979	8.58874	1.17588	0	7.13018	0
_KLS(ph)QTLLLSNK_	PF3D7_0522400	21.368	36.9166	6.43969	0	26.7797	12.489
_TKDDVEHSINS(ph)NQIR_	PF3D7_0522400	32.6899	12.1372	3.02482	25.8367	15.5157	3.95977
_SLSLFS(ph)FK_	PF3D7_0522400	0	0	3.56528	0	0	2.02733
_QAIENWS(ph)DANILNDFNYK_	PF3D7_0522400	0	0	0	0	0	3.5746
_SLS(ph)LFSFK_	PF3D7_0522400	0	0	2.50009	0	0	3.28474
_RS(ph)DQHLFDEIIK_	PF3D7_0522400	0	0	2.08333	0	0	3.15047
_SLS(ph)LFS(ph)FK_	PF3D7_0522400	0	0	0.0438499	0	0	1.07222
_KPET(ph)EDENISSLINSK_	PF3D7_0522600	0	0	3.38302	0	0	16.8127
_KPETEDENISSLINS(ph)K_	PF3D7_0522600	0	0	11.694	0	5.83237	7.78028
_NFSLISNSMTS(ph)NELLEMK_	PF3D7_0523000	0	0	0.980613	0	0	28.4259
_NFSLISNSMT(ph)SNELLEMK_	PF3D7_0523000	0	0	0	0	0	17.8526
_NFSLISNSMTS(ph)NELLEMKK_	PF3D7_0523000	0	0	3.89847	0	0	13.6737
_NFSLISNSMTS(ph)NELLEMK_	PF3D7_0523000	0	0	2.3472	0	0	8.14467
_NFSLISNSMT(ph)SNELLEMK_	PF3D7_0523000	0	0	3.36769	0	0	1.19337
_NFSLIS(ph)NSMTS(ph)NELLEMK_	PF3D7_0523000	0	0	0	0	0	1.74964
_NFSLIS(ph)NSMTSNELLEMK_	PF3D7_0523000	0	0	0.58825	0	0	2.93118
_NFSLISNS(ph)MTS(ph)NELLEMK_	PF3D7_0523000	0	0	2.47288	0	0	1.58922
_TSS(ph)LANQIR_	PF3D7_0523400	68.7751	51.8161	14.4361	0	0	0.877303
_NVSNSS(ph)NFGGEASYDNNQIVPK_	PF3D7_0523400	0	0	16.7406	0	0	2.99494
_NVSNS(ph)SNFGGEASYDNNQIVPK_	PF3D7_0523400	0	0	0	0	0	5.82972
_NLDHCCS(ph)IKR_	PF3D7_0523900	293.567	133.114	0.867062	220.052	82.5603	1.71479
_LSS(ph)SGSTTHVLWDK_	PF3D7_0525100	15.6445	0	0	0	4.28111	17.5144
_RLS(ph)SSGSTTHVLWDK_	PF3D7_0525100	0	0	0.612132	0	0	8.57004
_EIQILNDLTS(ph)QK_	PF3D7_0525800	0	0	241.095	0	0	320.374
_EVEDKEEIPINELKENQT(ph)IS(ph)LADEK_	PF3D7_0525800	0	0	105.718	0	0	276.748
_IAKT(ph)PQMFQR_	PF3D7_0525800	403.991	272.325	239.692	324.366	98.6372	148.125
_SKDS(ph)GFPSIR_	PF3D7_0525800	127.675	108.409	172.319	0	370.676	144.675
_FSSIS(ph)IYKSKDS(ph)GFPSIR_	PF3D7_0525800	0	0	0	0	0	100.657
_FSSIS(ph)IYKS(ph)KDSGFPSIR_	PF3D7_0525800	0	0	36.9144	0	0	118.454
_FSSISIYKS(ph)KDSGFPSIR_	PF3D7_0525800	0	12.4068	9.30906	0	14.1248	127.873
_ENQTIS(ph)LADEKEIQILNDLTSQK_	PF3D7_0525800	0	0	18.3116	0	0	128.217
_S(ph)KDSGFPSIR_	PF3D7_0525800	0	0	56.608	0	185.174	36.4445
_ENQT(ph)IS(ph)LADEK_	PF3D7_0525800	0	0	50.9965	0	0	76.7996
_EVEDKEEIPINELKENQT(ph)ISLADEK_	PF3D7_0525800	0	0	64.4028	0	0	63.808
_FSS(ph)ISIYK_	PF3D7_0525800	61.3214	46.6988	51.9655	0	32.9412	85.4057
_ENQT(ph)IS(ph)LADEKEIQILNDLTSQK_	PF3D7_0525800	0	0	7.85741	0	0	71.6939
_FSSISIYKS(ph)KDS(ph)GFPSIR_	PF3D7_0525800	0	0	35.0199	0	0	28.3523
_ESIMEVPEVNCPHIDIS(ph)KEVEDKEEIPINELK_	PF3D7_0525800	0	0	2.80017	0	0	52.074
_RFS(ph)SISIYK_	PF3D7_0525800	33.194	34.7883	12.2347	0	13.8994	39.9982
_FSSISIYKS(ph)K_	PF3D7_0525800	0	12.0795	13.656	0	19.8558	58.5253
_EVEDKEEIPINELKENQTIS(ph)LADEK_	PF3D7_0525800	0	0	9.36668	0	0	50.1826
_RES(ph)IMEVPEVNCPHIDISK_	PF3D7_0525800	0	0	16.8672	0	0	52.8065
_RFSSIS(ph)IYK_	PF3D7_0525800	0	0	26.4017	0	0	32.5414
_FSSIS(ph)IYK_	PF3D7_0525800	66.83	46.1747	32.1003	0	56.5469	24.6424
_S(ph)KDS(ph)GFPSIR_	PF3D7_0525800	0	0	17.7478	0	0	18.672
_SKDS(ph)GFPS(ph)IR_	PF3D7_0525800	0	0	15.6499	0	0	26.5721
_FSS(ph)ISIYKS(ph)KDS(ph)GFPSIR_	PF3D7_0525800	0	0	10.0155	0	0	31.1375
_RFSS(ph)ISIYK_	PF3D7_0525800	0	0	0	0	0	11.9346
_ENQT(ph)ISLADEKEIQILNDLTSQK_	PF3D7_0525800	0	0	11.4573	0	0	0
_IAKT(ph)PQMFQR_	PF3D7_0525800	74.652	60.6973	13.7896	68.0178	31.8211	1.08158
_T(ph)PQMFQR_	PF3D7_0525800	0	0	10.8494	0	0	0.517179
_RFS(ph)SIS(ph)IYK_	PF3D7_0525800	0	0	3.1899	0	0	11.3682
_RES(ph)IMEVPEVNCPHIDISK_	PF3D7_0525800	0	0	8.89416	0	0	10.8818
_ENQT(ph)IS(ph)LADEKEIQILNDLTS(ph)QK_	PF3D7_0525800	0	0	0	0	0	4.52318
_DSGFPS(ph)IR_	PF3D7_0525800	0	0	7.67524	0	0	7.60768
_ENQT(ph)IS(ph)LADEKEIQILNDLT(ph)SQK_	PF3D7_0525800	0	0	0	0	0	3.68593
_EIQILNDLT(ph)SQK_	PF3D7_0525800	0	0	2.22731	0	0	8.02315
_FSS(ph)IS(ph)IYKS(ph)KDS(ph)GFPSIR_	PF3D7_0525800	0	0	1.24845	0	0	5.03816
_FSS(ph)ISIY(ph)KS(ph)KDS(ph)GFPSIR_	PF3D7_0525800	0	0	0	0	0	3.09908
_EEIPINELKENQT(ph)IS(ph)LADEK_	PF3D7_0525800	0	0	3.00161	0	0	7.853
_ESIMEVPEVNCPHIDIS(ph)K_	PF3D7_0525800	0	0	0	0	0	5.22608
_FSS(ph)IS(ph)IYK_	PF3D7_0525800	0	0	0	0	0	2.40703
_NLSS(ph)LEEFKK_	PF3D7_0526200.2	19.1172	22.4834	15.5297	0	34.3907	40.0001
_IGSHLS(ph)DDEIRR_	PF3D7_0526500	0	0	6.05647	0	11.6921	5.52857
_ILSVES(ph)NEYGVMELVIPK_	PF3D7_0526500	0	0	2.1863	0	0	1.37195
_SVLFEDPPRS(ph)R_	PF3D7_0526800	0	0	6.25584	0	0	2.91874
_YTENYINTS(ph)ELQSR_	PF3D7_0526800	0	0	4.78782	0	0	2.98894
_LSLTNINPS(ph)ILSSK_	PF3D7_0526800	0	0	2.5959	0	0	1.81732
_TFNS(ph)ELNYTLMDSSLNHSSILDNSMK_	PF3D7_0527000	0	0	6.2045	0	0	0
_YSS(ph)DKS(ph)IINVTK_	PF3D7_0528400	0	0	3.46273	0	0	5.74289
_EYSEKS(ph)VEEIIPIK_	PF3D7_0528400	0	0	4.22939	0	0	4.98845
_EYS(ph)EKS(ph)VEEIIPIK_	PF3D7_0528400	0	7.55968	5.27814	0	0	2.77125
_YSSDKS(ph)IINVTK_	PF3D7_0528400	0	0	7.39235	0	6.16322	2.37819
_GYS(ph)EDEDEEEVKDIIDNLK_	PF3D7_0528700	0	0	18.1765	0	0	33.8271
_SPS(ph)PLFVNQNMNVK_	PF3D7_0529400.1	36.6147	60.3782	158.584	0	33.2433	73.2361
_GDLYLNSQYS(ph)DMEKHEDVR_	PF3D7_0529400.1	0	0	103.176	0	0	53.8744
_NVLTEKTDS(ph)VEK_	PF3D7_0529400.1	7.92006	4.82784	70.7129	4.95193	127.457	27.4007
_NIAHFGSS(ph)PK_	PF3D7_0529400.1	0	0	41.8435	0	217.218	0
_DMNETNS(ph)NADIKDDEKK_	PF3D7_0529400.1	25.2063	2.53655	38.7687	0	15.3458	3.06594
_S(ph)PSPLFVNQNMNVK_	PF3D7_0529400.1	0	0	17.8061	0	0	4.46284
_SPS(ph)PLFVNQNMNVK_	PF3D7_0529400.1	17.8062	20.5708	38.8362	0	16.5402	10.8985
_DMNETNS(ph)NADIKDDEK_	PF3D7_0529400.1	0	0	15.9563	0	7.92495	2.64838
_GDLYLNSQYS(ph)DMEKHEDVR_	PF3D7_0529400.1	0	0	28.1288	0	0	0
_SQLLS(ph)IQDMSEEGLLSK_	PF3D7_0529400.1	0	0	21.8552	0	0	15.4208
_NIAHFGS(ph)SPK_	PF3D7_0529400.1	151.36	129.778	0.147211	205.668	13.4243	0
_MISNDDVKS(ph)QLLS(ph)IQDMSEEGLLSK_	PF3D7_0529400.1	0	0	12.0856	0	0	16.0388
_YVVEDNNS(ph)NMEEEQVNANHMMK_	PF3D7_0529400.1	0	0	15.3408	0	0	6.55577
_NDSIAKDS(ph)LNNDEFVENNLEK_	PF3D7_0529400.1	0	0	16.9451	0	0	9.18375
_HEDIPNIASCVVPLS(ph)DES(ph)LKES(ph)LEK_	PF3D7_0529400.1	0	0	10.6757	0	0	4.62183
_SVVEINEFDDITHVTLKS(ph)PSPLFVNQNMNVK_	PF3D7_0529400.1	0	0	6.24784	0	0	3.90305
_SQLLSIQDMS(ph)EEGLLSK_	PF3D7_0529400.1	0	0	11.8554	0	0	7.34384
_SVVEINEFDDITHVT(ph)LKSPSPLFVNQNMNVK_	PF3D7_0529400.1	0	0	8.20715	0	0	1.50455
_SKESLS(ph)GGENDKNLK_	PF3D7_0529400.1	0	17.7325	6.01664	0	24.5161	0.509969
_MISNDDVKS(ph)QLLSIQDMSEEGLLSK_	PF3D7_0529400.1	0	0	8.22043	0	0	3.03757
_MFS(ph)YNMK_	PF3D7_0529400.1	0	0	6.20528	0	0	2.72082
_SQLLS(ph)IQDMS(ph)EEGLLSK_	PF3D7_0529400.1	0	0	6.06757	0	0	5.57988
_NIAHFGSS(ph)PKYDESQLR_	PF3D7_0529400.1	0	0	0	0	15.4734	3.28363
_DMNETNS(ph)NADIKDDEKK_	PF3D7_0529400.1	17.1064	10.7663	3.76694	11.3017	8.59886	0
_KIEEHILS(ph)DELK_	PF3D7_0529400.1	0	0	7.30413	0	0	2.53757
_KVT(ph)DENDAIDTQNKNEHND_	PF3D7_0529400.1	0	0	2.73358	0	0	0
_GDLYLNSQYS(ph)DMEK_	PF3D7_0529400.1	0	0	3.30042	0	0	0
_KNIAHFGS(ph)SPK_	PF3D7_0529400.1	8.0934	0	0	8.61042	7.30214	0
_IYYDKHNS(ph)NEK_	PF3D7_0529400.1	13.3384	10.2151	0	4.54109	0	0
_NIAHFGS(ph)SPKYDESQLR_	PF3D7_0529400.1	0	8.52826	0	0	0	0
_DMNETNS(ph)NADIKDDEK_	PF3D7_0529400.1	0	0	0.836474	0	0	0
_RKS(ph)VENIIK_	PF3D7_0529800	65.1173	39.6724	2.23027	95.508	48.3825	0.19034
_YANDS(ph)VKNEGEDKNIER_	PF3D7_0529800	0	0	0	0	6.62674	0
_FLVHQLS(ph)NDYIK_	PF3D7_0530100	0	0	13.8138	0	0	10.1043
_KNVS(ph)LDEVK_	PF3D7_0530300	0	0	1.38851	0	19.0684	0
_FSHMS(ph)FEEYKK_	PF3D7_0530300	0	0	5.73656	0	0	5.12103
_ISS(ph)LHINK_	PF3D7_0531100	12.5444	10.6641	0	9.49791	10.875	0
_NNVDDLDS(ph)DVEEADVTEESAVETK_	PF3D7_0532100	0	0	34.0302	0	0	46.6002
_NAS(ph)LDKIDEELQK_	PF3D7_0532100	0	0	52.0311	0	0	31.2525
_EFQEVNERFS(ph)EVAK_	PF3D7_0532300	0	0	17.6892	0	0	8.71245
_EFQEVNERFS(ph)EVAKR_	PF3D7_0532300	0	0	20.9385	0	0	12.8897
_NYSTHENTY(ph)PTLK_	PF3D7_0532300	6.56606	0	12.5598	7.78544	8.56285	3.66086
_RKS(ph)NPNNEISLR_	PF3D7_0532400	27.9318	117.806	63.5607	66.8673	142.813	4.77947
_RPNYYPS(ph)NSAPHVIDYIYK_	PF3D7_0532400	0	0	13.0539	0	0	5.13507
_KPFGNT(ph)LTNILLK_	PF3D7_0601200	0	0	19.9288	0	5.87127	15.7356
_SHSS(ph)SSSVYASANAEN_	PF3D7_0601900	25.7633	0	192.373	0	39.8541	21.9072
_SHS(ph)SSSSVYASANAEN_	PF3D7_0601900	0	29.8534	88.2466	0	0	15.0375
_SHSSSS(ph)SVYASANAEN_	PF3D7_0601900	0	0	1.50068	0	0	33.9605
_SHS(ph)SSS(ph)SVYASANAEN_	PF3D7_0601900	0	0	21.7927	0	0	1.0381
_SHSSSS(ph)S(ph)VYASANAEN_	PF3D7_0601900	0	0	27.6596	0	0	7.74803
_SHSS(ph)S(ph)SSVYASANAEN_	PF3D7_0601900	0	0	13.3303	0	0	7.80013
_NFKLS(ph)GLFK_	PF3D7_0601900	0	3.2043	21.3331	14.5275	0	13.0794
_S(ph)HSSSSSVYASANAEN_	PF3D7_0601900	0	0	0	45.5071	0	16.3871
_SHSSS(ph)SSVYASANAEN_	PF3D7_0601900	0	0	0	0	0	4.41796
_HSS(ph)LPNER_	PF3D7_0601900	0	0	0	45.0002	26.4564	0
_HS(ph)SLPNER_	PF3D7_0601900	36.4443	58.9635	0	0	0	0
_SHSS(ph)SS(ph)SVYASANAEN_	PF3D7_0601900	0	0	7.16868	0	0	0.947334
_SHSSSSS(ph)VYASANAEN_	PF3D7_0601900	0	0	3.82451	0	0	0
_S(ph)HSSSSS(ph)VYASANAEN_	PF3D7_0601900	0	0	0	0	0	0.865931
_LITS(ph)GEY(ph)IQMAGR_	PF3D7_0602100	0	0	56.8125	0	0	12.6171
_SYDYVKNES(ph)EEQEEKENMLNNK_	PF3D7_0603400	0	0	0	0	0	3.62829
_NIS(ph)YDKNLVK_	PF3D7_0603400	15.6332	14.909	6.98212	0	0	3.4457
_KRS(ph)LECNPNEAK_	PF3D7_0603400	23.0931	15.2969	0	0	7.629	0
_TIS(ph)QPLNK_	PF3D7_0603500	120.781	143.42	16.2105	172.49	137.929	0
_RTIS(ph)QPLNK_	PF3D7_0603500	58.9596	70.4287	0	104.953	65.0425	0
_TIHS(ph)NSIYK_	PF3D7_0604100	60.5756	36.161	0	11.2365	40.2266	0
_NMCS(ph)SDIILDDTNSK_	PF3D7_0604100	0	0	3.69344	0	0	1.61055
_SLCDS(ph)NKLKK_	PF3D7_0604100	17.8177	17.8465	0	0	10.5431	0
_SLCDS(ph)NKLK_	PF3D7_0604100	0	12.1615	0	25.7227	0	0
_VNKNNNAS(ph)LT(ph)KK_	PF3D7_0604500	139.657	150.589	0	0	226.97	555.946
_TNS(ph)SMIIMQNVIGK_	PF3D7_0604500	0	0	5.37055	0	0	15.3635
_KEHS(ph)NECFTHNDNEVYNTEELK_	PF3D7_0604500	0	0	5.0235	0	0	3.90221
_SQLMENS(ph)S(ph)KEQLPDLNK_	PF3D7_0604500	0	0	0.732834	0	0	7.34364
_KSQLMENS(ph)S(ph)KEQLPDLNK_	PF3D7_0604500	0	0	0	0	0	3.46842
_SVS(ph)NMHMSHVNR_	PF3D7_0604500	22.3136	0	1.6774	34.3318	8.85089	0.213506
_SNT(ph)PSHHSFDNAK_	PF3D7_0604500	8.30126	7.09756	0	9.47799	5.37707	0
_SNTPSHHS(ph)FDNAK_	PF3D7_0604500	9.3933	8.3789	0	0	0	0
_SYALVDNEVGNSNIS(ph)DEENIIKR_	PF3D7_0605100	0	0	44.4307	0	0	84.0647
_SYALVDNEVGNSNIS(ph)DEENIIK_	PF3D7_0605100	0	0	10.5173	0	0	12.8634
_STS(ph)VNNLDIDTK_	PF3D7_0605500	0	0	8.05619	0	0	4.39597
_KGS(ph)LNTTSHIK_	PF3D7_0605500	8.29643	11.0501	0	0	0	0
_SHKS(ph)TPLEQMVEK_	PF3D7_0605900	0	0	0	0	0	2.13237
_SHKST(ph)PLEQMVEK_	PF3D7_0605900	0	0	0.782183	0	0	1.87838
_SKIS(ph)DHGLNNDNVEQNICNLK_	PF3D7_0606000	0	0	34.8876	0	0	91.4858
_SFLS(ph)GEHNYK_	PF3D7_0606000	0	0	19.0649	0	0	49.29
_IGSVMS(ph)EIYNR_	PF3D7_0606000	0	0	13.8586	0	0	30.2102
_NTDVDKSDESPLS(ph)EQNAEIDNHNVLINR_	PF3D7_0606000	0	0	1.47011	0	0	18.9735
_FITFNTFDNHS(ph)EGSVIFPMEK_	PF3D7_0606000	0	0	1.36921	0	0	8.65925
_RSS(ph)LFNLK_	PF3D7_0606000	17.9685	15.6774	1.77574	0	36.5127	5.29774
_FITFNT(ph)FDNHSEGSVIFPMEK_	PF3D7_0606000	0	0	0	0	0	12.6939
_GVSS(ph)NEELSYDLSNRR_	PF3D7_0606000	0	0	0	0	0	9.58664
_IEDVCS(ph)LSKEEEDALINIDR_	PF3D7_0606000	0	0	1.61127	0	0	9.38674
_S(ph)KISDHGLNNDNVEQNICNLK_	PF3D7_0606000	0	0	0	0	0	5.59577
_NFTLPS(ph)EEKITSYNFLK_	PF3D7_0606000	0	0	1.31362	0	0	4.78782
_RS(ph)SLFNLK_	PF3D7_0606000	0	0	0	0	0	1.79825
_HNSTFDS(ph)LEKLDMLLK_	PF3D7_0606000	0	0	1.10365	0	0	1.27076
_SGS(ph)YKCDAENNNTNMK_	PF3D7_0606000	0	0	0.775986	0	0	0
_RDS(ph)EVSKPWWVK_	PF3D7_0606100	0	0	4.14547	0	0	2.41248
_KNS(ph)LSEPYENIVNILK_	PF3D7_0606600	0	0	4.00989	0	0	16.762
_VSILSLS(ph)ENEK_	PF3D7_0606600	0	0	3.13028	0	0	7.31412
_TSGLS(ph)FDEVLFSHDIK_	PF3D7_0606600	0	0	2.19676	0	0	6.28304
_YDMNECNKS(ph)LDHTSSVEK_	PF3D7_0606600	0	0	4.68636	0	0	3.85509
_TNIS(ph)QEHITNILTDEKK_	PF3D7_0606700	52.7398	30.772	5.60026	0	27.1029	3.92789
_SDFS(ph)DENDIWK_	PF3D7_0606700	0	0	4.18087	0	0	9.50088
_GDKTNIS(ph)QEHITNILTDEKK_	PF3D7_0606700	44.7198	0	6.49628	0	0	5.54218
_GDKT(ph)NISQEHITNILTDEKK_	PF3D7_0606700	0	36.5327	0	0	0	0
_IDDTLNTS(ph)QK_	PF3D7_0606700	3.64651	0	2.34158	0	12.0827	0
_FEGKS(ph)DFS(ph)DENDIWK_	PF3D7_0606700	0	0	1.81817	0	0	3.36142
_KPS(ph)FELILDK_	PF3D7_0607200	0	0	2.82379	0	0	9.02726
_LTWAIT(ph)IMPINIFENK_	PF3D7_0607400	0	0	0	0	23.8617	0
_YKDMNFLCS(ph)LKK_	PF3D7_0608100	317.737	320.535	17.1679	565.423	425.004	33.3681
_VSSSS(ph)PALGIR_	PF3D7_0608500	9.42645	6.05482	0	11.8004	6.22545	0
_YIYDYLS(ph)DNDLIDTIK_	PF3D7_0609000	0	0	23.1679	0	0	47.9399
_CIEQS(ph)DNEDDYDKEWR_	PF3D7_0609000	0	0	6.19393	0	0	8.87733
_GES(ph)NQMNNTNIMNVNK_	PF3D7_0609000	0	0	12.0467	0	0	12.4617
_SQLFT(ph)DTEDLLDR_	PF3D7_0609000	0	0	10.1875	0	0	6.89205
_VEEDEIDS(ph)IGDSR_	PF3D7_0609000	0	0	11.178	0	0	11.3141
_KSQLFT(ph)DTEDLLDR_	PF3D7_0609000	0	0	3.51962	0	0	3.76271
_KKLEDTLS(ph)QHITK_	PF3D7_0609100	39.1169	33.186	73.0029	26.8438	90.7396	61.3474
_KLEDTLS(ph)QHITK_	PF3D7_0609100	36.2464	26.3682	81.4487	80.2861	72.6684	79.28
_LEDTLS(ph)QHITK_	PF3D7_0609100	9.37374	5.96068	47.2128	12.045	18.7404	24.2813
_LLSSEPINS(ph)NEIK_	PF3D7_0609700	0	0	11.842	0	0	3.49628
_IIHVTPNDYDEGDGYVEHIYS(ph)DGS(ph)NSVVNIK_	PF3D7_0609700	0	0	0	0	0	3.91555
_EHVRS(ph)LEKPK_	PF3D7_0609700	2.15257	4.91321	0	0	0	0
_WRVS(ph)VAHENPV_	PF3D7_0609800	0	21.8032	6.30168	0	0	3.72088
_SAPIS(ph)AGIK_	PF3D7_0610400	2589.45	426.913	1212.84	4689.95	451.687	166.681
_KSAPIS(ph)AGIK_	PF3D7_0610400	1970.51	347.094	640.589	1776.69	383.411	23.2292
_KS(ph)APISAGIK_	PF3D7_0610400	161.164	32.2288	66.9412	163.388	19.3557	0
_SAPIS(ph)AGIKK_	PF3D7_0610400	150.004	22.2222	67.2085	193.53	0	0.592316
_S(ph)APISAGIK_	PF3D7_0610400	118.467	29.8236	52.4889	158.237	20.5321	1.983
_KS(ph)APIS(ph)AGIK_	PF3D7_0610400	0	0	11.1611	0	11.2499	4.09563
_YQKS(ph)TDLLIR_	PF3D7_0610400	0	0	9.26294	0	0	0
_S(ph)APIS(ph)AGIK_	PF3D7_0610400	0	0	6.34322	0	0	3.87714
_KKDS(ph)LDEALQLR_	PF3D7_0610900	0	0	44.9439	0	3.83004	13.0672
_NIFS(ph)DDES(ph)DVDKEMIK_	PF3D7_0610900	0	0	8.79798	0	0	20.0156
_NIFS(ph)DDES(ph)DVDKEMIK_	PF3D7_0610900	0	0	0	0	0	2.34659
_ENLDNNS(ph)EDISLSNIK_	PF3D7_0611400	0	0	12.6221	0	0	12.7778
_ESNNLT(ph)DVENDNEVIDENITK_	PF3D7_0611400	0	0	6.03637	0	0	7.15801
_KTS(ph)QNENINHSLNDQTYK_	PF3D7_0611600	107.683	166.603	70.6867	44.2659	189.862	65.7501
_SIIS(ph)DELKEK_	PF3D7_0611600	0	0	59.8811	0	0	46.8817
_QRS(ph)ITIMQDK_	PF3D7_0611600	28.5234	16.5516	11.5791	21.7599	28.2191	3.88393
_SIT(ph)IMQDK_	PF3D7_0611600	0	0	9.95694	0	0	1.61796
_T(ph)SQNENINHSLNDQTYK_	PF3D7_0611600	0	5.78362	0	0	17.9241	7.59693
_KNT(ph)IYDIYEK_	PF3D7_0611600	0	0	10.5062	0	0	11.7657
_SLS(ph)NNKNNTTYLK_	PF3D7_0611600	8.83186	25.2094	4.85508	0	24.2672	0.32317
_LNIS(ph)YEIFK_	PF3D7_0611600	0	0	1.9249	0	0	3.42981
_YNS(ph)HNKIER_	PF3D7_0611600	8.91266	11.0185	0	0	0	0
_TVQMNS(ph)PLK_	PF3D7_0611800	0	8.92393	0	0	7.33431	0
_NKLPMS(ph)NPQNR_	PF3D7_0612200	20.7492	10.1478	4.28087	30.9899	11.2029	0.933063
_QKGNS(ph)NPLTINYGK_	PF3D7_0612200	0	8.08981	0	0	5.6763	0.575605
_SSS(ph)KEINLFYK_	PF3D7_0613300	0	0	1.65902	0	0	29.2072
_S(ph)S(ph)SKEINLFYK_	PF3D7_0613300	0	0	7.44781	12.1095	0	12.5711
_SGFLNTDIT(ph)PEYGR_	PF3D7_0613800	0	0	25.2622	0	0	24.9691
_CIEKES(ph)NDGNTPHASPLIIK_	PF3D7_0613800	0	0	10.8309	0	0	18.3597
_NSSS(ph)PFFINK_	PF3D7_0613800	0.0971857	27.3657	21.2481	0	27.6352	15.0205
_NMYS(ph)QSLLNHR_	PF3D7_0613800	11.1301	12.9832	15.2901	0	13.645	13.6936
_FKS(ph)FIIEDSNSSSSGK_	PF3D7_0613800	0	0	13.8644	0	0	5.02491
_NETS(ph)PLER_	PF3D7_0613800	17.4761	8.70813	0	20.7825	27.3503	0
_NRIS(ph)SDEFNDEHNK_	PF3D7_0613800	7.82706	0	6.6558	0	11.426	1.18535
_DKDTITS(ph)SNISFLK_	PF3D7_0613800	0	0	4.03267	0	5.34842	8.40618
_VLSNISQNHDST(ph)KINSTIK_	PF3D7_0613800	0	0	4.95268	0	22.9718	3.48188
_NRIS(ph)S(ph)DEFNDEHNK_	PF3D7_0613800	0	0	2.91153	0	0	3.44711
_YNEHNNIFGS(ph)NNHTNRR_	PF3D7_0613800	0	10.1232	0	0	13.9056	0
_IKESTS(ph)FEKETLNILTR_	PF3D7_0613800	0	0	0	0	0	3.14238
_NMYS(ph)QSLLNHR_	PF3D7_0613800	10.0411	0	3.72365	0	6.25002	0.848391
_NMFDNDVS(ph)VEKDMMEK_	PF3D7_0613900	0	0	4.56689	0	0	22.6646
_YSHS(ph)SDDIKLNEYHVGMSALK_	PF3D7_0613900	0	0	2.63396	0	0	10.2692
_KSS(ph)TNMSYDDNQNMEGGLLK_	PF3D7_0613900	0	0	1.02106	0	0	7.54402
_YSHSS(ph)DDIKLNEYHVGMSALK_	PF3D7_0613900	0	0	3.38968	0	0	5.2453
_VMIYDYHNVPDDDNMMS(ph)EK_	PF3D7_0613900	0	0	0	0	0	7.67969
_NMFDNDVS(ph)VEK_	PF3D7_0613900	0	0	3.60139	0	0	10.8623
_LST(ph)S(ph)LRNSFQK_	PF3D7_0613900	0	0	0	0	0	9.33039
_KS(ph)STNMSYDDNQNMEGGLLK_	PF3D7_0613900	0	0	0	0	0	3.79609
_VEDNIIDLDYVDLS(ph)NLEK_	PF3D7_0613900	0	0	0	0	0	3.66951
_NFFLDS(ph)K_	PF3D7_0613900	0	0	1.80824	0	0	5.50426
_KKS(ph)VLNNVEDK_	PF3D7_0613900	0	13.7984	0.100365	15.2618	0	0
_KVVS(ph)KIDENIIDGCGK_	PF3D7_0614300	195.578	109.393	264.556	0	189.698	205.095
_VVS(ph)KIDENIIDGCGK_	PF3D7_0614300	13.5766	0	111.245	0	17.0067	92.6724
_SKQDDPHVS(ph)NDFK_	PF3D7_0614300	24.8633	12.0225	42.6756	27.4771	96.156	1.9412
_NES(ph)KKYEGEFLK_	PF3D7_0614300	99.7708	55.7833	41.5882	0	62.6849	49.907
_NISSGKS(ph)IDDSTDNSK_	PF3D7_0614300	50.6151	14.0512	34.1741	26.514	100.688	2.82169
_KYEGEFLKS(ph)NTTEMK_	PF3D7_0614300	0	0	34.9502	0	0	24.976
_NDS(ph)NNLSFSSSQK_	PF3D7_0614300	0	0	24.0372	0	0	7.66411
_TNTS(ph)YEHPLNK_	PF3D7_0614300	103.956	64.54	3.77404	43.5274	60.6225	1.4692
_NDSNNLS(ph)FSSSQK_	PF3D7_0614300	5.95466	0	16.4176	0	15.0187	4.58414
_NSTDYS(ph)DHKLYNENFK_	PF3D7_0614300	0	0	8.01748	0	0	17.4341
_NEVINS(ph)NDTR_	PF3D7_0614300	12.131	0	4.60757	0	32.1913	0
_QDDPHVS(ph)NDFK_	PF3D7_0614300	0	0	8.56695	0	11.1474	0
_KYEGEFLKS(ph)NTTEMK_	PF3D7_0614300	0	0	8.26778	0	0	5.46126
_NNALHKNDS(ph)NNLSFSSSQK_	PF3D7_0614300	0	8.66114	2.08415	0	16.9966	3.4456
_HSGNNS(ph)YINNNLDK_	PF3D7_0614300	0	4.50106	0	0	14.4081	0
_ELEES(ph)QPQK_	PF3D7_0614300	10.5793	12.5832	1.00814	11.6562	13.3272	0.149444
_S(ph)KSKQDDPHVSNDFK_	PF3D7_0614300	9.62074	6.12512	0.739023	13.4641	6.43756	0.513834
_IFLDNS(ph)DYESILK_	PF3D7_0615400	0	0	14.2357	0	0	16.1887
_YGS(ph)FLKEEK_	PF3D7_0615400	0	10.3313	6.66065	0	11.3258	5.81086
_KSTLLS(ph)EDNKNDDK_	PF3D7_0615400	0	0	2.9553	0	6.56812	0.506371
_DMNQSIKS(ph)PR_	PF3D7_0615400	14.7449	7.68432	1.06331	10.0804	9.3487	0
_EHS(ph)PYDDNSLEEPSK_	PF3D7_0615400	0	0	2.97749	0	0	0.985499
_DMNQSIKS(ph)PR_	PF3D7_0615400	5.67567	5.65512	0	0	4.5524	0
_T(ph)SLNNLSFYKPNASVYVK_	PF3D7_0616200	0	0	9.27593	0	0	5.84197
_DLSLS(ph)YDFNELNEIK_	PF3D7_0616200	0	0	1.38745	0	0	3.44686
_DLS(ph)LSYDFNELNEIK_	PF3D7_0616200	0	0	2.07767	0	0	0
_LIFY(ph)IIMK_	PF3D7_0616400	0	0	4.74183	0	0	1.47235
_NKEYS(ph)DDDLFSLSR_	PF3D7_0616900	0	0	10.1784	0	0	11.7382
_IDCFQS(ph)DIDKLENERR_	PF3D7_0617200	0	0	23.8305	0	0	36.6516
_T(ph)EAENIKIEKPDFDAYNEK_	PF3D7_0617200	0	0	6.87985	0	0	8.77492
_IDCFQS(ph)DIDKLENER_	PF3D7_0617200	0	0	8.67929	0	0	7.17537
_KLRT(ph)VELQK_	PF3D7_0617300	0	51.625	0.529507	133.563	51.367	0
_AGT(ph)ANQDY_	PF3D7_0617800	51.1353	36.6256	0	34.5509	48.2972	0
_FLAGVTFAS(ph)GGVLPNIHNVLLPK_	PF3D7_0617800	0	0	2.85753	0	0	3.65656
_SAPVS(ph)TGIK_	PF3D7_0617900	95.6802	15.1974	31.9713	110.022	9.72048	0
_KSAPVS(ph)TGIK_	PF3D7_0617900	80.9455	10.7137	0.171066	75.8486	7.11938	0.302186
_KS(ph)APVSTGIK_	PF3D7_0617900	68.3884	20.8758	1.36281	84.854	15.3787	0
_S(ph)APVSTGIK_	PF3D7_0617900	43.7231	14.5545	0	71.5692	13.8219	0
_IKS(ph)FVSNNTYLK_	PF3D7_0618000	378.301	505.276	87.8182	0	379.325	92.7898
_DKKS(ph)LILEK_	PF3D7_0618000	208.609	171.014	14.0226	359.673	215.034	1.92548
_SNNENPNMLS(ph)NSLKK_	PF3D7_0618000	290.206	191.42	4.99676	142.376	204.123	0.888906
_IYSMKT(ph)DDNIIFEFQK_	PF3D7_0618000	0	0	47.4803	0	0	53.5724
_KTYS(ph)FEK_	PF3D7_0618000	164.145	112.655	2.59468	302.68	110.213	0
_SHTIEGS(ph)MV_	PF3D7_0618000	8.74531	0	25.4486	0	20.1908	10.905
_NIS(ph)QITIK_	PF3D7_0618000	106.147	75.4127	0	0	81.0262	0
_NYHMEHNKNS(ph)IELHK_	PF3D7_0618000	144.316	59.6945	25.9572	93.8594	75.1637	10.4598
_KGS(ph)IASSSHDKENEYIMK_	PF3D7_0618000	55.1476	59.8312	15.0816	97.6786	42.5489	20.1708
_SFVS(ph)NNTYLK_	PF3D7_0618000	14.403	7.77741	15.2339	0	0	17.2801
_IKS(ph)FVS(ph)NNTYLK_	PF3D7_0618000	0	0	9.00642	0	0	15.2382
_IYSMKT(ph)DDNIIFEFQK_	PF3D7_0618000	0	0	17.4222	0	0	15.159
_SNNENPNMLS(ph)NSLKK_	PF3D7_0618000	63.5221	51.4935	0.735938	30.3264	52.4463	0
_KKNS(ph)EQNTIYNNSSITNTIK_	PF3D7_0618000	6.99031	16.9136	7.63758	0	29.9058	7.30039
_KGSIAS(ph)S(ph)SHDKENEYIMK_	PF3D7_0618000	0	0	15.5595	0	0	5.19547
_GSIAS(ph)SSHDKENEYIMK_	PF3D7_0618000	0	0	12.4889	0	0	13.2717
_SHTIEGS(ph)MV_	PF3D7_0618000	40.5694	14.5712	0	47.855	42.3728	0
_NYHMEHNKNS(ph)IELHK_	PF3D7_0618000	60.9669	40.7997	5.74517	42.0039	42.1067	0
_NISQITIKT(ph)NDDEK_	PF3D7_0618000	0	0	6.46994	0	0	13.3495
_NIS(ph)QIT(ph)IKT(ph)NDDEK_	PF3D7_0618000	0	0	10.3319	0	0	6.37341
_GSIASS(ph)SHDKENEYIMK_	PF3D7_0618000	0	0	13.3924	0	8.82037	9.40686
_NISQIT(ph)IKT(ph)NDDEK_	PF3D7_0618000	0	0	9.81121	0	0	5.90274
_KGS(ph)IAS(ph)SSHDKENEYIMK_	PF3D7_0618000	0	0	0	0	0	4.34124
_KGS(ph)IASSSHDKENEYIMK_	PF3D7_0618000	26.3089	34.8006	3.03349	39.1518	24.6648	4.47201
_AQDESNTS(ph)DKYIKPVEK_	PF3D7_0618000	6.73732	0	0	0	23.5533	0
_GS(ph)IASS(ph)SHDKENEYIMK_	PF3D7_0618000	0	0	8.28779	0	0	8.21925
_SFVSNNT(ph)YLK_	PF3D7_0618000	0	0	6.61382	0	0	3.16171
_IKS(ph)FVS(ph)NNT(ph)YLK_	PF3D7_0618000	0	0	5.6683	0	0	8.86403
_KGSIASS(ph)S(ph)HDKENEYIMK_	PF3D7_0618000	0	0	0	0	0	3.08476
_NDLNIQNDENICS(ph)R_	PF3D7_0618000	0	0	7.44144	0	0	3.89823
_SFVS(ph)NNT(ph)YLK_	PF3D7_0618000	0	0	1.33075	0	0	4.78117
_SNNENPNMLS(ph)NSLK_	PF3D7_0618000	24.2602	0	0	0	14.6069	0
_AQDESNT(ph)SDKYIKPVEK_	PF3D7_0618000	0	0	3.23546	0	0	0
_KS(ph)LILEK_	PF3D7_0618000	17.5337	10.8851	0	36.626	11.4847	0
_IYS(ph)MKT(ph)DDNIIFEFQK_	PF3D7_0618000	0	0	3.10631	0	0	2.03665
_SNNENPNMLS(ph)NSLK_	PF3D7_0618000	11.4595	0	0	0	9.47941	0
_TRAS(ph)NNFNNDYSHDSNLLINK_	PF3D7_0618600	0	21.1002	26.7307	0	0	21.3422
_T(ph)RASNNFNNDYSHDSNLLINK_	PF3D7_0618600	20.2389	0	10.7165	0	23.641	0
_NSSLFIDPFES(ph)DSYEK_	PF3D7_0618900.2	0	0	9.40088	0	0	19.2199
_FTDIYDTNSKS(ph)DKDIQK_	PF3D7_0618900.2	0	0	9.00729	0	16.4737	8.69027
_NSSLFIDPFES(ph)DSYEKNNFSNEK_	PF3D7_0618900.2	0	0	0	0	0	2.27975
_IFLSNFVLS(ph)DDDLENVT_	PF3D7_0619200	0	0	14.5421	0	0	26.775
_LELS(ph)NKKENEQNETNENDVHNK_	PF3D7_0619400	18.698	0	0.633658	0	14.7244	0.50854
_VS(ph)ESIEELKK_	PF3D7_0619500	82.322	0	21.8321	439.094	152.378	11.8511
_SIS(ph)DDKNNVDKNK_	PF3D7_0622800	6.26128	5.25033	0	0	2.36801	0
_SHSQSFS(ph)PSR_	PF3D7_0623100	0	28.2809	0	0	18.8508	0
_ISDS(ph)ADEYNNSEK_	PF3D7_0623100	0	0	2.4794	0	5.24721	0
_ISDS(ph)ADEYNNSEKK_	PF3D7_0623100	0	0	0.829168	0	7.64051	0
_GELEYVDPDIRPPS(ph)PPPIYDK_	PF3D7_0623600	0	0	18.5189	0	0	30.623
_NIYVDVHNVNIS(ph)DSEKK_	PF3D7_0623800	0	0	7.00901	0	0	28.8236
_NIS(ph)KEYIINEK_	PF3D7_0623800	0	0	3.1115	0	0	12.699
_INDKEEQQPHILS(ph)PECSAK_	PF3D7_0623800	0	0	0	0	0	6.9557
_LDT(ph)IECDIPINEELSWR_	PF3D7_0624000	0	0	15.8143	0	0	109.879
_RVS(ph)EGKNDSCSSHIHFK_	PF3D7_0624600	77.9092	74.4853	7.06245	66.1529	74.572	5.07271
_GVGTTFLSDGS(ph)MR_	PF3D7_0624600	0	0	17.9516	0	0	16.8779
_SQLHDS(ph)KQEELEAK_	PF3D7_0624600	28.9907	15.0685	8.24748	26.5195	26.9464	0
_CEPNEGSTT(ph)PSRNDGIKK_	PF3D7_0624600	55.1545	43.2821	7.67921	56.9325	34.0628	1.02763
_GITTGNNNIFNLVSSSNS(ph)PYDK_	PF3D7_0624600	0	0	10.7621	0	0	6.17196
_LKELNYVNS(ph)R_	PF3D7_0624600	7.81256	7.24167	0.977326	0	31.7843	0
_SDLT(ph)DDMKEK_	PF3D7_0624600	0	0	6.73131	0	0	0
_CEPNEGSTT(ph)PSRNDGIK_	PF3D7_0624600	18.7622	13.6404	6.2151	20.1375	13.2396	0.51678
_LTHFLSNQPLTISS(ph)DYS(ph)DTKDIIEIR_	PF3D7_0624600	0	0	1.69918	0	0	7.6847
_ELNYVNS(ph)R_	PF3D7_0624600	1.69253	0	5.51005	0	13.346	0.983058
_DIIEIRS(ph)DLT(ph)DDMKEK_	PF3D7_0624600	0	0	3.07066	0	0	4.86112
_GVGTTFLS(ph)DGS(ph)MRFEK_	PF3D7_0624600	0	0	2.33046	0	0	3.31326
_GVGTTFLSDGS(ph)MR_	PF3D7_0624600	0	0	6.03147	0	0	2.36369
_CEPNEGST(ph)TPSR_	PF3D7_0624600	0	14.5685	0	0	9.8418	0
_GVGTTFLS(ph)DGS(ph)MR_	PF3D7_0624600	0	0	3.30442	0	0	2.36946
_IMNSS(ph)PHKGGTK_	PF3D7_0624600	0	14.7991	0	10.7845	7.28727	0
_CEPNEGSTT(ph)PSR_	PF3D7_0624600	19.8075	0	0	26.9647	0	0
_IMNS(ph)SPHK_	PF3D7_0624600	19.294	0	0	0	0	0
_IEALENS(ph)PLFMEIYNK_	PF3D7_0624600	0	0	1.0393	0	0	1.11708
_IMNSS(ph)PHK_	PF3D7_0624600	0	10.2393	0	16.6397	0	0
_ELFENSIDKDIFS(ph)DT_	PF3D7_0625200	0	0	0.950548	0	0	5.19242
_VGS(ph)FQGTDIVIR_	PF3D7_0626800	2083.35	1625.62	1193.56	78.9466	1544.68	2396.15
_THS(ph)ISINDLFK_	PF3D7_0627100	0	0	0	0	0	7.19037
_STHSHQS(ph)DHQNDFSLQQEDNNYTK_	PF3D7_0627800	0	0	14.2777	0	0	5.97707
_SYS(ph)KELINTDMVNNDNQFGDLK_	PF3D7_0627800	0	0	0	0	0	11.3158
_TPMENPIYNFTSFDS(ph)NSAQNFTINNSNDFIQIK_	PF3D7_0627800	0	0	0	0	0	2.80586
_KGS(ph)PYFPSR_	PF3D7_0628100	44.6047	35.3125	0	39.7783	30.1015	0
_EIDQEINHS(ph)NDNIK_	PF3D7_0628100	0	0	2.34498	0	16.9112	2.18177
_IKFPS(ph)YSK_	PF3D7_0628100	25.3835	21.4876	4.05259	0	11.6436	4.31685
_RNS(ph)YDIPITVR_	PF3D7_0628100	0	0	3.88554	0	0	3.92645
_TIS(ph)KNSPNLSSAK_	PF3D7_0628100	9.53787	7.1917	0.651565	14.2671	5.94931	0
_NIQEMTS(ph)KEK_	PF3D7_0628100	9.46812	3.42571	0.282793	8.97173	3.86956	0
_DGLHNIHHAKS(ph)CEEK_	PF3D7_0628100	6.88004	4.564	0	5.32142	0	0
_NHNPFLS(ph)DKNFS(ph)DSIYK_	PF3D7_0628200	0	0	5.14818	0	0	7.73018
_NHNPFLS(ph)DKNFS(ph)DSIYKK_	PF3D7_0628200	0	0	5.48408	0	0	0
_AAS(ph)QDVLNKK_	PF3D7_0628200	13.2965	8.22147	0	12.3733	8.93151	0
_RAAS(ph)QDVLNKK_	PF3D7_0628200	13.7978	12.5737	0	16.049	7.28211	0
_KNS(ph)LVDHLIK_	PF3D7_0628200	0	5.62234	0	0	5.07478	1.95345
_SNNLITKGS(ph)NDKK_	PF3D7_0629500	8.38989	8.45971	0	0	3.82174	0
_DSFS(ph)DTYISYGCR_	PF3D7_0629700	0	0	6.08664	0	0	5.54934
_SVS(ph)MNNMNCIR_	PF3D7_0629700	12.3603	4.68514	0	0	0	0
_NFKEEGS(ph)FDLGKR_	PF3D7_0629800	0	0	2.0318	0	0	0.67554
_TEKNS(ph)PLMGK_	PF3D7_0629900	17.8644	7.49604	0	21.4563	27.1468	0
_KEDT(ph)TSPLHSADVK_	PF3D7_0630300	0	15.4838	0	20.8409	24.6084	0
_KEDTTS(ph)PLHSADVK_	PF3D7_0630300	21.0711	0	0	0	10.241	0
_EVKPT(ph)NT(ph)LKK_	PF3D7_0701900	0	10.2582	0	78.1841	5.16503	0
_LTGNNSTTINTNSTENTS(ph)ATKK_	PF3D7_0702300	0	0	6.80695	0	0	3.91862
_NPS(ph)QSGPYR_	PF3D7_0702400	246.607	174.908	17.0677	402.749	167.931	4.49547
_FQAS(ph)LQNAK_	PF3D7_0702400	10.0052	14.9886	9.10205	22.3356	18.5698	0
_NYSLGNLSTGTTSQGS(ph)TSSR_	PF3D7_0702500	0	0	257.854	0	3.99229	104.942
_YNTSNLASSS(ph)TTESSVSGLNTNEAHV_	PF3D7_0702500	0	0	119.561	0	0	55.1416
_YNTSNLASSST(ph)TESSVSGLNTNEAHV_	PF3D7_0702500	0	0	71.0452	0	0	43.041
_HYSLGGQPS(ph)SSGR_	PF3D7_0702500	14.8178	22.2239	58.6605	21.8204	17.4153	10.7797
_NYS(ph)LGNLSTGTTSQGSTSSR_	PF3D7_0702500	0	18.0113	63.8256	0	10.2598	32.6015
_NYS(ph)LGNLSTGTTSQGS(ph)TSSR_	PF3D7_0702500	0	0	42.2152	0	0	23.8823
_KEHS(ph)THDLPAGR_	PF3D7_0702500	42.6274	4.60572	0.532625	51.2057	79.9304	0
_YNTSNLASSSTT(ph)ESSVSGLNTNEAHV_	PF3D7_0702500	0	0	18.2943	0	0	0
_NSSQHS(ph)VGSHSVSSQEHK_	PF3D7_0702500	58.0458	4.10328	0.783221	149.279	69.9164	1.88004
_HYS(ph)LGGQPS(ph)SSGR_	PF3D7_0702500	0	0	9.11226	0	0	0
_NSSQHS(ph)VGSHSVSSQEHKK_	PF3D7_0702500	48.2372	91.6954	0	37.3851	46.0884	0
_NS(ph)SQHSVGSHSVSSQEHK_	PF3D7_0702500	91.4377	98.699	0	0	0	0
_HYSLGGQPSSS(ph)GR_	PF3D7_0702500	0	0	0	0	38.3019	0
_NYSLGNLS(ph)TGTTSQGSTSSR_	PF3D7_0702500	0	0	14.4126	0	0	0
_HYS(ph)LGGQPSSSGR_	PF3D7_0702500	0	0	9.83446	0	0	2.12925
_NSS(ph)QHSVGSHSVSSQEHK_	PF3D7_0702500	0	70.1832	0	0	0	0
_KEHST(ph)HDLPAGR_	PF3D7_0702500	0	64.9695	0.657159	0	0	0.115388
_NYSLGNLSTGT(ph)TSQGSTSSR_	PF3D7_0702500	0	0	0	0	12.3011	7.04547
_HYS(ph)LGGQPSS(ph)SGR_	PF3D7_0702500	0	0	0	0	0	2.78577
_HYS(ph)LGGQPSSS(ph)GR_	PF3D7_0702500	0	0	2.69581	0	0	0
_EHS(ph)THDLPAGR_	PF3D7_0702500	6.01543	8.03845	0	0	10.2128	0
_QNFLTYQS(ph)DDDDKCSKPK_	PF3D7_0703200	0	0	0	0	0	6.88174
_SSS(ph)NMFTK_	PF3D7_0703500	44.8073	31.6819	0	53.5213	45.38	0
_YMSSNS(ph)KNFDDGNMLNQNK_	PF3D7_0703500	0	0	0	0	0	8.41407
_HNS(ph)FHNNNNNDLNQINNFGIK_	PF3D7_0703500	0	17.1671	0	0	15.3568	0
_TNHHNNTTTTSSSS(ph)SNNNMLK_	PF3D7_0703500	9.58828	5.05311	0	0	7.87798	0
_NVNNANTGVNS(ph)LK_	PF3D7_0703500	7.85998	0	0	0	5.65626	0
_YDNPEEINS(ph)FNISK_	PF3D7_0704100	0	0	39.3072	0	0	18.8149
_FCIHS(ph)NEIK_	PF3D7_0704100	34.467	0	21.7828	23.4738	68.7087	20.3851
_IDNDFIFNDIKLS(ph)Y(ph)IKNK_	PF3D7_0704100	0	0	4.72053	0	0	12.3648
_GMS(ph)LNSYFTEK_	PF3D7_0704100	0	0	21.0222	0	0	15.6469
_FCIHS(ph)NEIKK_	PF3D7_0704100	41.9828	36.4678	11.0515	25.5689	46.8773	3.14177
_SIS(ph)LQQK_	PF3D7_0704100	64.7513	52.5699	0	74.1794	43.2322	0
_IDNDFIFNDIKLS(ph)YIKNK_	PF3D7_0704100	0	12.7565	8.29359	0	20.5211	0
_SLS(ph)HESQFK_	PF3D7_0704100	52.1781	32.1096	4.53469	96.8749	39.6028	0
_SLSHES(ph)QFKENK_	PF3D7_0704100	15.1785	16.163	9.59704	0	14.16	0.433597
_DFLSTQYLS(ph)NK_	PF3D7_0704100	0	0	15.3992	0	0	11.8187
_YKS(ph)LNDVSYQNNQTK_	PF3D7_0704100	0	0	9.47958	0	6.4666	5.75844
_LFPKEDEEES(ph)NKTR_	PF3D7_0704100	0	8.8198	6.7736	0	0	3.52101
_QIS(ph)NNLIFGSNYSK_	PF3D7_0704100	0	0	10.4339	0	0	5.82113
_IHMS(ph)NGIENVNK_	PF3D7_0704100	0	0	2.02349	0	0	3.05433
_LFPKEDEEESNKT(ph)R_	PF3D7_0704100	0	0	0	0	17.6626	0
_TQLS(ph)KNNLQHLFNQYNK_	PF3D7_0704100	16.8873	29.1557	4.67578	0	15.6589	4.11066
_SLS(ph)HESQFKENK_	PF3D7_0704100	10.085	9.92775	0	7.59791	15.954	0.0631523
_YAES(ph)LIEESK_	PF3D7_0704100	0	0	4.4923	0	0	3.40053
_VYNIDKDS(ph)EQNKK_	PF3D7_0704100	13.5591	0	0.952218	0	14.1389	0.705064
_INT(ph)TSTLPQTNK_	PF3D7_0704100	10.1985	12.5171	1.50999	0	13.753	0.7344
_NVQHLCS(ph)HIK_	PF3D7_0704100	9.79315	11.9803	0	14.5144	13.321	0
_GMS(ph)LNSYFTEK_	PF3D7_0704100	0	0	4.72318	0	0	1.43297
_SLS(ph)HES(ph)QFKENK_	PF3D7_0704100	0	0	6.57103	0	9.24381	2.25199
_NIITNQHNS(ph)YK_	PF3D7_0704100	0	0	2.42763	0	0	0
_DFLS(ph)TQYLSNK_	PF3D7_0704100	0	0	4.11147	0	0	3.16924
_GINFLLTNIS(ph)K_	PF3D7_0704100	0	0	2.94003	0	0	1.14931
_NNFS(ph)FDFLR_	PF3D7_0704100	0	0	2.18795	0	0	2.59794
_GINFLLTNIS(ph)KLQSER_	PF3D7_0704100	0	0	0.335512	0	0	1.11568
_NDIKS(ph)QSFHHK_	PF3D7_0704100	13.7873	11.2396	0	18.6338	6.37009	0
_KVPS(ph)NSSFNIK_	PF3D7_0704300	218.316	235.633	171.516	324.723	183.569	84.8561
_KTDYSS(ph)EDEIYAK_	PF3D7_0704300	0	0	29.3673	0	0	15.3468
_KTDYS(ph)S(ph)EDEIYAK_	PF3D7_0704300	0	0	20.9338	0	0	29.5984
_VPS(ph)NSSFNIK_	PF3D7_0704300	0	0	22.8699	0	0	4.23492
_IPLFS(ph)NSFK_	PF3D7_0704300	8.80193	12.5925	25.7998	33.4566	0	19.9065
_LINTS(ph)NINMLNVK_	PF3D7_0704300	0	9.22634	16.5428	0	3.23087	21.3009
_TDYSS(ph)EDEIYAK_	PF3D7_0704300	0	0	8.41466	0	0	8.58205
_SNT(ph)YDHLTSSPSTK_	PF3D7_0704300	0	0	11.2203	0	7.80511	4.03341
_NVNHSMS(ph)SNTIQQDLSFIHSSINK_	PF3D7_0704300	0	0	4.90949	0	0	6.74078
_IPLFSNS(ph)FK_	PF3D7_0704300	0	5.04592	7.65541	0	0	13.7409
_LINTS(ph)NINMLNVK_	PF3D7_0704300	0	12.6287	9.82222	0	7.42464	4.1866
_KYS(ph)LTSK_	PF3D7_0704300	40.3231	44.5934	0	35.4926	0	0
_NVNHSMSSNT(ph)IQQDLSFIHSSINK_	PF3D7_0704300	0	0	3.30185	0	0	2.90807
_SNTYDHLTSSPS(ph)TK_	PF3D7_0704300	6.27947	6.51834	4.11851	0	12.1837	0.902174
_KDNVLNTSLSS(ph)NNEQNCIIENFIEK_	PF3D7_0704300	0	0	0	0	0	2.60618
_NIFFS(ph)NNTFLNIK_	PF3D7_0704300	0	0	0.143785	0	0	4.01055
_DNVLNTS(ph)LSSNNEQNCIIENFIEK_	PF3D7_0704300	0	0	0	0	0	5.52195
_KQET(ph)EIIEVNK_	PF3D7_0704300	0	0	3.97507	0	0	1.56239
_EKS(ph)SNNIITK_	PF3D7_0704300	14.6963	9.32714	0	9.19292	11.4691	0.0855694
_NNIVYVS(ph)DEEDEDLISAFR_	PF3D7_0704400	0	0	3.08194	0	0	3.66236
_MYEEAHGGVS(ph)NDDEEGIQK_	PF3D7_0704600	0	0	8.90694	0	0	2.1048
_NEVNLIS(ph)DHEK_	PF3D7_0704600	0	0	0	0	13.0697	0
_KGS(ph)NLFLNK_	PF3D7_0704800	43.8566	44.3795	15.4488	0	50.56	0
_RES(ph)NVTTIVDEEKEK_	PF3D7_0704800	0	0	0	0	29.9191	0
_RES(ph)NVT(ph)TIVDEEKEK_	PF3D7_0704800	0	0	0	0	0	2.42096
_IAIS(ph)NIT(ph)PSHILLEDSR_	PF3D7_0704800	0	0	0	0	0	3.7554
_KIFS(ph)FKEK_	PF3D7_0704800	10.1704	20.5129	0	0	0	0
_IFS(ph)FKEK_	PF3D7_0704800	0	0	0	0	7.93042	1.20005
_NEEIHIS(ph)DNNLTDDKNEQK_	PF3D7_0705000	0	0	6.6462	0	0	7.40773
_IEIQENEMES(ph)DKEK_	PF3D7_0705100	0	0	17.429	0	0	9.31747
_IEIQENEMES(ph)DKEK_	PF3D7_0705100	0	0	2.42601	0	0	1.19325
_NIDEKNS(ph)EEEEKLDDIVDACTQR_	PF3D7_0705300	0	0	12.305	0	0	11.3979
_NFEVNS(ph)PKK_	PF3D7_0705300	7.11507	6.49047	0	9.96088	5.83221	0
_KMS(ph)FSNLMDMDKR_	PF3D7_0705500	0	0	5.88704	0	0	15.0388
_FTEGST(ph)PKPK_	PF3D7_0706400	16.1562	12.0365	0	17.8377	9.49585	0
_KESAS(ph)DIDTIK_	PF3D7_0706500	0	0	1.31493	0	43.1908	2.83456
_ADDKVLS(ph)NEEVEK_	PF3D7_0706500	0	0	1.81968	0	20.7645	0.945622
_SELTKEDEILLGNS(ph)NDDNMK_	PF3D7_0706500	0	0	1.02875	0	0	4.55952
_DLQGDS(ph)DDELHSTFYSK_	PF3D7_0707300	0	0	33.9893	0	0	100.683
_NNTS(ph)NSFLEK_	PF3D7_0707300	0	14.0032	0	0	41.9369	0
_KNNTS(ph)NSFLEK_	PF3D7_0707300	5.1918	12.9871	0	0	20.6103	0
_IQINT(ph)EEEENKENIIYENK_	PF3D7_0707600	0	0	12.4821	0	0	14.3774
_NSIS(ph)SENLNK_	PF3D7_0707700	17.3983	0	0.163663	13.3309	0	0
_EITAS(ph)EEEEGEGEGEREGEEEEEKK_	PF3D7_0708400	0	0	27.7608	0	0	6.04375
_EITAS(ph)EEEEGEGEGER_	PF3D7_0708400	0	0	7.04486	0	0	0
_EIT(ph)ASEEEEGEGEGEREGEEEEEKK_	PF3D7_0708400	0	0	6.72175	0	0	0.449085
_VEDVT(ph)EELENAEK_	PF3D7_0708400	0	0	4.52002	0	0	4.4986
_EGLDIDDS(ph)EEAKKDFETLK_	PF3D7_0708400	0	0	2.79484	0	0	2.36302
_KHS(ph)EFISFPIK_	PF3D7_0708400	0	0	2.15549	0	0	4.53126
_SLT(ph)NDWEDHLAVK_	PF3D7_0708400	0	0	2.86538	0	0	4.58678
_IYDGDES(ph)EDDEGHDNKYFK_	PF3D7_0708500	0	0	0	0	0	5.63313
_NNETNS(ph)PNKTELK_	PF3D7_0708800	487.206	402.65	0	309.645	440.196	0
_EKNNETNS(ph)PNKTELK_	PF3D7_0708800	173.767	150.101	0	132.553	124.357	0
_NNETNS(ph)PNKTELKK_	PF3D7_0708800	48.0231	0	0	28.4353	37.4684	0
_EKNNET(ph)NSPNKTELK_	PF3D7_0708800	8.55402	0	0	0	15.7082	0
_NNEEKENST(ph)KNENSANPEE_	PF3D7_0708800	22.1058	0	0	0	14.0473	0
_NNEEKENS(ph)TKNENSANPEE_	PF3D7_0708800	0	15.3029	0	0	0	0
_NEENEDS(ph)EGELTNVDSIITQ_	PF3D7_0709000	0	0	35.6758	0	0	180.259
_MRNEENEDS(ph)EGELTNVDSIITQ_	PF3D7_0709000	0	0	26.7789	0	0	94.9625
_MRNEENEDS(ph)EGELTNVDSIITQ_	PF3D7_0709000	0	0	5.14828	0	0	13.9349
_NISS(ph)HTVNTTHFNTK_	PF3D7_0709400	43.7323	39.6567	22.5666	57.9079	44.0713	14.7069
_NELNES(ph)VIKENDELR_	PF3D7_0709400	0	0	11.6747	0	0	5.75548
_NLMHILSLSQS(ph)PK_	PF3D7_0709400	0	0	4.48234	0	0	0.87729
_NIS(ph)SHTVNTTHFNTK_	PF3D7_0709400	0	0	4.01057	0	0	0
_NLMHILSLS(ph)QSPK_	PF3D7_0709400	0	0	0	0	0	4.10657
_MGDDDS(ph)RGDIQIGLR_	PF3D7_0709400	0	0	4.27539	0	0	3.35285
_S(ph)T(ph)PKRLT(ph)HICS(ph)LTLK_	PF3D7_0709600	0	0	0	0	0	11.3508
_TLELHDS(ph)IEK_	PF3D7_0710200	0	0	28.6907	0	9.49115	5.94009
_MMEQT(ph)SDYNNVDLGDKK_	PF3D7_0710200	0	0	11.1868	0	0	3.62317
_KTLELHDS(ph)IEK_	PF3D7_0710200	6.39088	0	8.04891	0	19.0762	2.48145
_SYLSNES(ph)PTR_	PF3D7_0711500	115.01	72.9777	92.2314	192.067	266.615	20.0457
_INEQS(ph)EGS(ph)NLPSEQNKR_	PF3D7_0711500	0	0	24.4048	0	0	24.7798
_SNNS(ph)IDLKDEDIK_	PF3D7_0711500	0	0	28.6597	0	0	21.8085
_ESLS(ph)APISK_	PF3D7_0711500	4.35136	19.0298	12.2006	0	62.3554	3.47131
_RESLS(ph)APISK_	PF3D7_0711500	0	0	14.7623	45.617	46.8084	1.24179
_DMSQPLDKINEQS(ph)EGS(ph)NLPSEQNKR_	PF3D7_0711500	0	0	0	0	0	15.8249
_YST(ph)KDMSQPLDK_	PF3D7_0711500	5.98344	0	10.7679	0	5.26287	3.65354
_INEQSEGS(ph)NLPSEQNKR_	PF3D7_0711500	35.1046	15.9864	0	20.7323	30.6392	0.285794
_ESLSAPIS(ph)KK_	PF3D7_0711500	14.215	14.308	0	12.7003	24.6984	0
_INEQS(ph)EGSNLPSEQNKR_	PF3D7_0711500	10.4946	4.26667	8.96713	0	19.5834	4.04335
_INEQS(ph)EGS(ph)NLPS(ph)EQNKR_	PF3D7_0711500	0	0	0	0	0	4.43941
_SYLSNES(ph)PTRK_	PF3D7_0711500	17.8909	11.6002	0	25.1052	21.5136	0
_RES(ph)LSAPISK_	PF3D7_0711500	41.0114	35.3809	0	0	0	0
_SQDS(ph)YENHTYDK_	PF3D7_0711500	9.69647	3.01409	3.03652	0	12.4709	0.599225
_SYLS(ph)NES(ph)PTR_	PF3D7_0711500	0	0	3.63413	0	0	3.0795
_DILFS(ph)GSK_	PF3D7_0712000	25.6782	13.4271	0	66.3205	18.6395	0
_KNIMDKLIDY(ph)EEK_	PF3D7_0712000	9.80788	7.57598	0	0	6.66525	0
_DKNMDVCHLT(ph)NFK_	PF3D7_0712300	0	0	10.8512	0	0	13.6657
_RTES(ph)FSLYIFK_	PF3D7_0714000	0	0	3.40478	0	0	8.51333
_TES(ph)FSLYIFK_	PF3D7_0714000	0	0	4.03505	0	0	7.95354
_RRT(ph)ESFSLYIFK_	PF3D7_0714000	0	0	3.26409	0	1.05807	4.39396
_RT(ph)ESFSLYIFK_	PF3D7_0714000	0	0	2.7726	0	0	0
_LPSS(ph)NELIK_	PF3D7_0714200	0	0	20.9233	0	0	19.4286
_DEHKDYHQHHLGTS(ph)NEFSK_	PF3D7_0714200	33.4012	0	6.14451	0	0	5.1977
_SIESVAS(ph)ENFEEWKK_	PF3D7_0714200	0	0	3.74641	0	0	9.89896
_RES(ph)INLFSSK_	PF3D7_0714200	0	0	6.4979	0	0	7.96387
_NYT(ph)TDLYQTNK_	PF3D7_0714200	0	0	4.36383	0	0	3.20933
_SIESVAS(ph)ENFEEWK_	PF3D7_0714200	0	0	1.46568	0	0	3.33193
_SIES(ph)VAS(ph)ENFEEWKK_	PF3D7_0714200	0	0	3.05042	0	0	4.93161
_SIES(ph)VAS(ph)ENFEEWK_	PF3D7_0714200	0	0	1.27332	0	0	1.55234
_YDS(ph)NYLENLLK_	PF3D7_0715200	0	0	0	0	0	2.04874
_EIDTEMNS(ph)YEK_	PF3D7_0715800	0	0	8.63197	0	0	3.14651
_ILHTTVQTDYSS(ph)NRS(ph)NCETEAHLK_	PF3D7_0715900	0	0	106.403	0	0	308.284
_ILHTTVQTDYS(ph)SNRS(ph)NCETEAHLK_	PF3D7_0715900	0	0	27.3782	0	0	0
_ILHTTVQTDYSSNRS(ph)NCETEAHLK_	PF3D7_0715900	16.6799	0	31.3299	0	15.6816	47.2919
_ILHTTVQTDYSS(ph)NR_	PF3D7_0715900	0	0	35.3318	0	0	11.9032
_ILHTTVQTDYSS(ph)NRSNCETEAHLK_	PF3D7_0715900	0	0	14.1218	0	0	10.3373
_NINS(ph)DIIIDENDIR_	PF3D7_0715900	0	0	17.1992	0	0	28.0149
_ILHTTVQTDYS(ph)SNR_	PF3D7_0715900	6.02602	0	12.8893	0	12.6658	15.0821
_TYS(ph)HSVLNDATLLCQNK_	PF3D7_0715900	19.2399	23.6983	9.31626	0	13.0024	14.071
_CGDHTHETSCHDNSS(ph)SLILSDHK_	PF3D7_0715900	0	0	5.56749	0	0	4.91389
_ILHTTVQTDYS(ph)SNRSNCETEAHLK_	PF3D7_0715900	0	0	4.49956	0	0	5.47588
_ILHTTVQTDYS(ph)S(ph)NRSNCETEAHLK_	PF3D7_0715900	0	0	3.62325	0	0	0
_IIDDPNNS(ph)DNDIKR_	PF3D7_0716000	0	0	13.1849	0	0	4.65582
_FLPHGDGFVS(ph)GGEDGFAR_	PF3D7_0716800	0	0	6.59779	0	0	4.74919
_IPSTSNSTLSSQQVSTS(ph)PTK_	PF3D7_0717700	141.816	144.858	61.2414	238.09	218.494	71.01
_NTNLNDEMDS(ph)EYEHFLTNFNTENK_	PF3D7_0717700	0	0	1.73787	0	0	24.6536
_NTNLNDEMDS(ph)EYEHFLTNFNTENK_	PF3D7_0717700	0	0	0	0	0	2.31367
_NEEKDS(ph)IKEFK_	PF3D7_0719500	0	0	0	0	9.82693	0
_GESVDEVAS(ph)DGIAR_	PF3D7_0719900	0	0	6.86205	0	0	16.1218
_NCLDPFELGLS(ph)DTYHNK_	PF3D7_0719900	0	0	2.03419	0	0	4.0551
_KYS(ph)SNFLK_	PF3D7_0719900	0	6.69313	0	0	0	0
_SSFAS(ph)DSLAIR_	PF3D7_0720700	0	0	1.33205	0	0	3.17334
_KES(ph)FLSTTDK_	PF3D7_0720700	0	15.1679	0	0	0	0
_NINTS(ph)FNK_	PF3D7_0722200	101.951	66.8489	77.7598	124.063	51.5932	6.70809
_GAS(ph)NLKDINIHNVEK_	PF3D7_0722200	37.227	140.829	14.066	0	122.119	61.6654
_STS(ph)VNTTFTPK_	PF3D7_0722200	15.6815	63.9475	16.7563	0	54.976	21.5272
_GAS(ph)NLKDINIHNVEKK_	PF3D7_0722200	1.57529	16.4841	0	0	23.1228	5.04554
_YTDLVEYKS(ph)EGEVK_	PF3D7_0722400	0	0	4.84047	0	0	8.47212
_EGINYLAPS(ph)DEEDNKNRR_	PF3D7_0722600	0	0	0	0	0	6.82832
_NIS(ph)NSNIVSTNLLDKK_	PF3D7_0723300	24.7896	20.0256	0	0	21.8603	0
_KPT(ph)KTIFEAQR_	PF3D7_0723300	8.86754	12.4126	0	13.3048	14.9654	0
_NIS(ph)NSNIVSTNLLDK_	PF3D7_0723300	11.6039	10.7335	0	0	8.01731	1.32238
_EKGEET(ph)EGEEVDEQGEIER_	PF3D7_0723400	0	0	11.2846	0	0	6.60614
_IVGDNFLEDLDKS(ph)PIDK_	PF3D7_0723800	0	0	153.099	0	0	102.068
_SIAVFDDKEKIS(ph)PLHLTQFTK_	PF3D7_0723800	28.6707	10.7831	42.5136	27.8892	9.4935	29.2998
_SKQENDNFNISS(ph)PLK_	PF3D7_0723800	0	0	54.1594	0	7.10866	24.9105
_ISVDHIES(ph)ARLSPIK_	PF3D7_0723800	29.6858	28.8383	20.6999	0	21.9832	7.99948
_ISVDHIESARLS(ph)PIK_	PF3D7_0723800	0	0	24.2795	0	0	15.8423
_AKIS(ph)VDHIESAR_	PF3D7_0723800	0	0	21.1224	0	0	8.79229
_KLS(ph)IDLLDEELDNLK_	PF3D7_0723800	0	0	15.6178	0	0	11.369
_SVS(ph)IDSCIDKK_	PF3D7_0723800	0	0	17.5918	0	0	6.31112
_SVS(ph)IDS(ph)CIDKK_	PF3D7_0723800	0	0	12.7995	0	0	6.18162
_NNDYLDEYAS(ph)DSEFLKR_	PF3D7_0723800	0	0	13.317	0	0	7.92266
_EKIS(ph)PLHLTQFTK_	PF3D7_0723800	14.0409	13.9656	17.6793	48.0755	0	10.7342
_FSNLS(ph)LLNDDFFLK_	PF3D7_0723800	0	0	8.86142	0	0	3.06523
_ISVDHIES(ph)ARLSPIKNDLSFNNNPFNLSFNSSR_	PF3D7_0723800	0	0	8.02234	0	0	4.1824
_ISNSVS(ph)PLKDMNDIMSAR_	PF3D7_0723800	0	0	10.1174	0	0	9.03609
_LS(ph)PIKNDLSFNNNPFNLSFNSSR_	PF3D7_0723800	0	0	4.90137	0	0	8.0711
_IS(ph)PLHLTQFTK_	PF3D7_0723800	0	0	10.6717	0	0	6.31896
_NNDYLDEYAS(ph)DSEFLK_	PF3D7_0723800	0	0	6.38057	0	0	2.36452
_ISNS(ph)VSPLKDMNDIMSAR_	PF3D7_0723800	0	0	3.2099	0	0	0
_KLNS(ph)QDFSSNTNYK_	PF3D7_0723800	0	0	6.91599	0	0	1.13169
_KLS(ph)IDLLDEELDNLKK_	PF3D7_0723800	0	0	4.28593	0	0	3.26153
_DNDKIVGDNFLEDLDKS(ph)PIDK_	PF3D7_0723800	0	0	1.39062	0	0	5.19352
_NKPSS(ph)NIINNDDDKK_	PF3D7_0723800	9.92966	0	2.31443	9.97943	3.12521	0
_FS(ph)NLSLLNDDFFLK_	PF3D7_0723800	0	0	1.44176	0	0	0
_NSSIFNLS(ph)LTDENLKR_	PF3D7_0723800	0	0	1.88357	0	0	0.954032
_DSLLS(ph)LK_	PF3D7_0723800	0	0	2.17468	0	0	0.636271
_INNNS(ph)PLYK_	PF3D7_0723900	0	11.0543	0	0	14.9553	0
_QYDLNSFS(ph)DSALYIK_	PF3D7_0724000	0	0	0	0	0	2.29918
_IKESINESQT(ph)PEKVDVSK_	PF3D7_0724100	0	18.2129	32.7622	43.6545	89.7613	18.8772
_IKESINES(ph)QTPEKVDVSK_	PF3D7_0724100	21.2303	0	17.8223	0	0	0
_ESINESQT(ph)PEKVDVSK_	PF3D7_0724100	6.23251	0	16.1066	0	40.0936	8.94408
_KLHS(ph)NDTEALRR_	PF3D7_0724100	32.8418	38.0684	0.0604208	29.0013	39.4236	0
_NFNS(ph)FDISK_	PF3D7_0724100	0	0	12.6545	0	0	13.371
_NRES(ph)LRDIDR_	PF3D7_0724100	6.77461	1.96942	1.80561	0	13.1464	0.661092
_LRES(ph)IKFEDK_	PF3D7_0724100	0	0	3.63932	0	0	2.65205
_KLHS(ph)NDTEALR_	PF3D7_0724100	22.8947	14.6103	0	20.0756	12.1375	0
_ESINESQT(ph)PEKVDVSKK_	PF3D7_0724100	7.84041	4.06594	0.878543	0	11.6992	0.174726
_YVYNS(ph)NDVHNRK_	PF3D7_0724100	8.71653	6.72082	0.207351	0	5.96512	0
_SEKS(ph)PHCNNQDDIYNYR_	PF3D7_0724600	0	0	12.4519	0	0	5.06911
_IGLNQGVDIFRT(ph)PMR_	PF3D7_0724600	0	0	1.25981	0	0	2.04954
_IKNPLSNSYNEFYIT(ph)PIKK_	PF3D7_0725000	0	9.67846	4.73982	0	17.5617	0
_TLNEDMNT(ph)PIK_	PF3D7_0725000	0	0	3.80425	20.2343	10.9908	1.6747
_TLNEDMNT(ph)PIK_	PF3D7_0725000	12.0682	0	1.53319	0	9.15067	0
_ELQFNHNS(ph)INKEK_	PF3D7_0725000	7.2205	4.97299	0.61747	0	4.49714	0
_INYNS(ph)DGDHDVVQHK_	PF3D7_0726400	0	0	15.4053	0	30.3418	16.8313
_VNENLISFLS(ph)YENK_	PF3D7_0726400	0	0	6.24759	0	0	9.04027
_NINS(ph)FETHNEHK_	PF3D7_0726400	22.6872	12.0146	3.51525	28.0218	23.821	0
_LISS(ph)NNFIEEHIIGCDEK_	PF3D7_0726400	0	0	2.80882	0	0	4.09395
_IYELHS(ph)DEQLMK_	PF3D7_0726500	0	0	18.6129	0	0	20.6025
_GYES(ph)DNCMGLENNQDAQYLKK_	PF3D7_0726500	0	0	4.54991	0	0	9.89914
_ILSVHKNS(ph)MTNLDDDKR_	PF3D7_0726500	0	0	1.01214	0	0	5.68786
_KEES(ph)EENEENADNNKDER_	PF3D7_0726500	30.5744	7.77566	0	13.2649	11.5669	0
_RLS(ph)NVHVENMGDTYDITK_	PF3D7_0726500	17.2593	11.0671	0	0	10.5126	0
_IYELHS(ph)DEQLMK_	PF3D7_0726500	0	0	3.31574	0	0	3.95504
_IYELHS(ph)DEQLMKDNR_	PF3D7_0726500	0	0	0	0	0	1.56185
_DILLS(ph)PSSIPIYSNHDNIVEEK_	PF3D7_0726500	0	0	1.56867	0	0	2.0983
_MLQSLDDS(ph)LPLIK_	PF3D7_0727800	0	0	1.11927	0	0	4.65777
_S(ph)GSFDLYNTNQDIEGNK_	PF3D7_0727900	0	0	0	0	0	7.00375
_VNLS(ph)DSLECLGLENFIK_	PF3D7_0728600	0	0	0.564399	0	0	2.72385
_GVLYDSLS(ph)DSYNYR_	PF3D7_0729100	0	0	16.7528	0	0	9.67751
_NDTNDS(ph)IIFNK_	PF3D7_0729100	0	0	10.3401	0	0	0
_YEEGS(ph)S(ph)PLILAK_	PF3D7_0729100	0	0	1.44788	0	0	0
_NSS(ph)DGQNKHLEPGVQK_	PF3D7_0730300	0	12.5065	0	0	22.5037	0.145633
_LTLLQHFDS(ph)SFPIK_	PF3D7_0730400	0	0	7.72507	0	0	15.8634
_NKYDQHDDNTITQTS(ph)PIR_	PF3D7_0730500	0	46.6427	105.185	122.565	109.642	64.2512
_SKS(ph)CCDTLENDSK_	PF3D7_0730500	22.652	0	0	17.7834	11.7234	0
_ITQNISLS(ph)NLLSQQK_	PF3D7_0730500	0	0	2.90936	0	0	2.50458
_GSS(ph)TDKTLLNK_	PF3D7_0730500	0	5.1022	0	0	7.48538	0
_KIKS(ph)LENLK_	PF3D7_0730500	11.6232	6.26467	0	0	6.64052	0
_RAS(ph)VSEINENVEETKK_	PF3D7_0730900	13.3015	17.8324	64.9026	21.718	111.63	58.1613
_SFS(ph)SQGIR_	PF3D7_0730900	24.1589	43.538	26.3944	69.9687	60.8847	2.88571
_EKT(ph)LGKHEHHEEYVK_	PF3D7_0730900	0	0	0	0	0	3.11936
_DGNDS(ph)S(ph)SEELDNTNVPTSKPK_	PF3D7_0731300	0	0	17.2108	0	0	6.95485
_DGNDS(ph)SSEELDNTNVPTSKPK_	PF3D7_0731300	0	0	20.7659	0	3.89312	8.94954
_NVKDGNDS(ph)S(ph)SEELDNTNVPTSKPK_	PF3D7_0731300	0	0	8.01939	0	0	9.24255
_NVKDGNDSS(ph)S(ph)EELDNTNVPTSKPK_	PF3D7_0731300	0	0	5.85925	0	0	0
_NVKDGNDSSS(ph)EELDNTNVPTSKPK_	PF3D7_0731300	0	0	10.0534	0	10.4641	4.47856
_NVKDGNDSS(ph)SEELDNTNVPTSKPK_	PF3D7_0731300	0	0	0	0	0	0.545833
_KGS(ph)LGFDSFK_	PF3D7_0801000	13.1574	66.1494	181.133	0	60.7329	130.856
_KGS(ph)LGFDSFKK_	PF3D7_0801000	8.7849	27.5638	11.3239	78.8641	37.3142	19.2521
_NSMASNVVTSELFDEPVDDSSS(ph)TTTSTGTK_	PF3D7_0801000	0	0	2.18407	0	0	5.00362
_LT(ph)YKMRK_	PF3D7_0801000	8.98655	4.19409	0	12.6632	6.0275	0
_NRS(ph)YDSYFFNR_	PF3D7_0801700	0	0	6.31959	0	0	8.7578
_TIS(ph)DDGVVDSYDVSK_	PF3D7_0801800	0	0	50.6918	0	0	60.2907
_FSTKS(ph)EDIINK_	PF3D7_0801800	0	0	2.514	0	0	7.0828
_RYS(ph)DIEFASLNNDSTK_	PF3D7_0801800	0	0	0	0	0	4.17182
_MNHSLS(ph)FKR_	PF3D7_0802000	26.9097	45.9275	0.58332	19.1662	25.968	0
_IVSNSS(ph)GTNNMNAQK_	PF3D7_0802000	22.8953	7.22484	0	19.2816	5.51897	0
_IVSNSS(ph)GTNNMNAQK_	PF3D7_0802000	10.2204	5.7717	0	7.54159	4.18429	0
_AQS(ph)IDHVDK_	PF3D7_0802600	30.6918	9.28454	0	14.0727	8.4791	0
_KMENIIES(ph)DRDEPSDACR_	PF3D7_0803400	0	0	8.91687	0	0	5.56083
_MENIIES(ph)DRDEPSDACR_	PF3D7_0803400	0	0	2.21767	0	0	0
_IISEKNES(ph)EDEIK_	PF3D7_0803600	0	0	3.46222	0	0	1.90059
_IAYHGDS(ph)PILYDINILEENKNENEK_	PF3D7_0804000	0	0	4.32559	0	0	0
_VYNS(ph)ESELKER_	PF3D7_0804000	9.2637	7.44415	0	0	12.4889	0.594607
_KMFKCT(ph)QK_	PF3D7_0804300	0	0	3.12469	0	0	0
_TVQLYS(ph)FQK_	PF3D7_0804500	0	0	0.708863	0	0	3.40699
_S(ph)SFSNNNFNVTTDSK_	PF3D7_0804900	0	0	2.57437	0	0	4.4092
_YVS(ph)NEKLDLDEHTHIYK_	PF3D7_0805700	0	0	95.9606	0	0	26.4228
_FTCIPTLGFS(ph)K_	PF3D7_0805700	0	4.48072	16.9933	0	0	13.5387
_YENPS(ph)NTYNDLLNNR_	PF3D7_0805700	0	0	12.9151	0	0	8.80034
_SLS(ph)QQIYIDK_	PF3D7_0805700	19.2686	27.8216	0	0	22.6634	0
_S(ph)SFSDHCIYDEDICK_	PF3D7_0806100	0	0	2.06606	0	0	0
_TGGILLST(ph)NSK_	PF3D7_0806800	36.4996	0	61.5408	0	44.8149	7.71134
_TGGILLSTNS(ph)K_	PF3D7_0806800	0	27.9162	18.873	0	0	24.8614
_NVEELESLKS(ph)AGDTNNMYK_	PF3D7_0806800	0	0	35.7168	0	0	50.0379
_NVEELES(ph)LKS(ph)AGDTNNMYK_	PF3D7_0806800	0	0	27.1271	0	0	34.357
_KRT(ph)DDDIEAHLLSSTYEEK_	PF3D7_0806800	0	0	21.1066	0	0	22.2606
_IVTS(ph)DGNHNNNLLSMHK_	PF3D7_0806800	0	6.39703	2.80538	0	0	6.99009
_TDDDIEAHLLS(ph)STYEEK_	PF3D7_0806800	0	0	0	0	0	11.476
_QHDTFS(ph)DKLDGK_	PF3D7_0806800	0	0	7.68113	0	11.9982	2.86626
_GLQS(ph)SSAAMR_	PF3D7_0806800	0	0	5.59237	0	0	0.432049
_QHDT(ph)FSDKLDGK_	PF3D7_0806800	0	0	4.83776	0	0	1.26529
_RTDDDIEAHLLSS(ph)TYEEK_	PF3D7_0806800	0	0	3.60205	0	0	4.06058
_KRT(ph)DDDIEAHLLS(ph)STYEEK_	PF3D7_0806800	0	0	2.06328	0	0	1.89274
_IVT(ph)SDGNHNNNLLSMHK_	PF3D7_0806800	0	0	0	0	0	2.13426
_GLQSS(ph)SAAMR_	PF3D7_0806800	8.09455	4.85326	0	0	8.06583	0
_GLQSS(ph)SAAMR_	PF3D7_0806800	0	0	1.06995	0	0	0
_LSS(ph)LITQNIK_	PF3D7_0807200	16.0864	25.0201	5.59452	0	0	13.9048
_VLS(ph)TIGIDFK_	PF3D7_0807300	0	0	15.2274	0	0	25.6615
_NFDMNNFTIS(ph)SERK_	PF3D7_0807600	0	0	8.05962	0	0	11.8979
_NFDMNNFTIS(ph)SER_	PF3D7_0807600	0	0	8.98982	0	0	6.50483
_KES(ph)IHDTINSLK_	PF3D7_0807600	0	0	6.80249	0	0	7.70795
_RREES(ph)HEMNR_	PF3D7_0807600	35.1852	0	0	15.1216	0	0
_YHNSPIRS(ph)NEYR_	PF3D7_0808100	19.1759	0	0.728253	18.8426	11.1795	0.286079
_SGLEVQNS(ph)DDDFVQNLFK_	PF3D7_0808300	0	0	30.0211	0	0	124.58
_SLS(ph)DLKK_	PF3D7_0808300	24.2717	0	0	0	36.8766	0
_NVVAS(ph)ILLEK_	PF3D7_0810400	16.733	15.2174	5.87018	74.1726	13.6223	0
_INHTNVLSNQINDTNVS(ph)PNR_	PF3D7_0812100	0	0	0	0	18.3006	0
_LPS(ph)ISKK_	PF3D7_0812100	10.1265	14.7586	0	0	9.38783	0
_AKS(ph)VEDNLDEEYDVGK_	PF3D7_0812500	0	0	57.5141	0	0	54.6848
_NYS(ph)PTDMIK_	PF3D7_0812500	0	4.13642	67.6955	0	0	61.1346
_LEEERS(ph)NT(ph)CEETEQVEETSNNKR_	PF3D7_0812500	0	0	22.3643	0	0	23.2537
_NYS(ph)PTDMIKR_	PF3D7_0812500	1.28308	0	3.25275	0	26.9245	23.3987
_DRS(ph)LDHEKDYK_	PF3D7_0812500	43.3087	34.9461	0	19.77	43.2526	0
_TES(ph)VKS(ph)FVS(ph)RE_	PF3D7_0812500	0	0	1.73652	0	0	12.143
_NYS(ph)PTDMIK_	PF3D7_0812500	0	4.93881	12.9196	0	31.3765	4.78002
_NYS(ph)PTDMIKR_	PF3D7_0812500	0	9.81854	0	0	24.873	0
_KDS(ph)KEDLENLK_	PF3D7_0812500	5.15796	0	2.2705	0	20.6189	0
_YES(ph)DHNTKEPNNDR_	PF3D7_0812500	18.5889	13.4865	0	11.3821	10.8233	0
_KQNEDEIS(ph)NYENK_	PF3D7_0812500	0	0	0	0	8.15271	0
_DENVNNIGKS(ph)DDNEEKDNK_	PF3D7_0812500	0	0	1.55576	0	0	0
_KES(ph)NKYYENK_	PF3D7_0812500	0	7.94378	0	0	0	0
_KPSFLNPENS(ph)KEHIESDIS_	PF3D7_0812700	0	0	18.7928	0	0	11.1623
_INS(ph)LINESYSIHSLTPQHR_	PF3D7_0813100	16.0105	23.0882	7.50072	0	0	17.3728
_KTS(ph)KVNFENIK_	PF3D7_0813100	24.2371	45.6207	1.01016	37.2271	32.6782	0
_RGS(ph)SNLIENLLSHSGTK_	PF3D7_0813100	0	11.5185	9.57488	0	17.2564	11.0133
_RGS(ph)S(ph)NLIENLLSHSGTK_	PF3D7_0813100	0	0	1.08362	0	0	2.10315
_GSS(ph)NLIENLLSHSGTK_	PF3D7_0813100	0	0	3.16774	0	0	2.33726
_NLENNEDDET(ph)NVGR_	PF3D7_0813300	0	0	33.7693	0	10.7044	3.57415
_S(ph)REAHQYGTY_	PF3D7_0813400	0	0	0	0	16.2491	0
_YQQNEQNDGS(ph)PK_	PF3D7_0813500	4.39763	4.41183	0	0	0	0
_CGSTVITDQYVSGQDNS(ph)EHVVQEK_	PF3D7_0814200	0	0	31.3509	0	5.6442	84.8151
_CGSTVITDQYVS(ph)GQDNSEHVVQEK_	PF3D7_0814200	0	0	18.9257	0	0	61.1297
_CGSTVITDQYVS(ph)GQDNS(ph)EHVVQEK_	PF3D7_0814200	0	0	2.02242	0	0	17.7491
_EMT(ph)PEEIVNSR_	PF3D7_0814200	0	0	1.97102	0	0	6.24944
_EMT(ph)PEEIVNSRPFR_	PF3D7_0814200	0	0	0.887842	0	0	5.46393
_ILKDEET(ph)EDVKAEDPSK_	PF3D7_0815600	0	0	6.66416	0	15.068	15.0031
_WADIDVDDDES(ph)INDNEIKK_	PF3D7_0815600	0	0	0	0	0	6.63804
_WADIDVDDDES(ph)INDNEIK_	PF3D7_0815600	0	0	3.1531	0	0	10.0766
_KWADIDVDDDES(ph)INDNEIK_	PF3D7_0815600	0	0	4.76192	0	0	8.64282
_KWADIDVDDDES(ph)INDNEIKK_	PF3D7_0815600	0	0	6.26695	0	0	7.40715
_KRS(ph)LENIIK_	PF3D7_0815800	42.4064	45.8521	5.04017	45.966	62.8055	3.56002
_SYHAGS(ph)PINKK_	PF3D7_0815800	0	10.8825	0	15.3799	0	0
_HDALS(ph)EEEKKR_	PF3D7_0816000	0	7.49429	0	0	8.27403	0.0828277
_LIGEAWGQLS(ph)PAQK_	PF3D7_0817900	11.3539	7.97604	29.2334	0	9.90129	116.742
_GGFNRPLS(ph)PTF_	PF3D7_0818000	0	21.8383	27.9436	0	26.6928	33.7895
_NNDILNDNILNEELS(ph)EGEMIKR_	PF3D7_0818000	0	0	5.55247	0	0	18.7682
_RLS(ph)YDKYEK_	PF3D7_0818000	17.4183	0	4.91646	14.4045	35.0169	0
_NNDILNDNILNEELS(ph)EGEMIK_	PF3D7_0818000	0	0	0	0	0	4.09669
_DNLTLWTSDLQGDQTEEKS(ph)KDEGLE_	PF3D7_0818200	0	0	249.195	0	0	734.682
_DNLTLWTSDLQGDQT(ph)EEKS(ph)KDEGLE_	PF3D7_0818200	0	0	115.724	0	0	496.934
_DNLTLWTSDLQGDQT(ph)EEK_	PF3D7_0818200	0	0	9.44786	0	0	58.2914
_AFDDAITEFDNVS(ph)EDSYK_	PF3D7_0818200	0	0	42.5825	0	0	32.5214
_AFDDAITEFDNVSEDS(ph)YK_	PF3D7_0818200	0	0	0	0	0	29.1561
_AFDDAITEFDNVS(ph)EDSYKDSTLIMQLLR_	PF3D7_0818200	0	0	3.03549	0	0	21.9133
_RAFDDAITEFDNVS(ph)EDSYK_	PF3D7_0818200	0	0	5.6393	0	0	8.4432
_DNLTLWTSDLQGDQT(ph)EEKSKDEGLE_	PF3D7_0818200	0	0	0	0	0	1.71106
_KLNS(ph)DNEDNKLK_	PF3D7_0818700	24.8195	30.1216	0	0	26.5409	0
_GRLS(ph)QDEIDR_	PF3D7_0818900	89.5663	25.2638	47.7462	26.602	174.482	0
_KFT(ph)ESSVQSDMK_	PF3D7_0818900	0	0	0	0	0	12.0636
_S(ph)VHEVVLVGGSTR_	PF3D7_0818900	0	0	6.28568	0	0	4.95923
_FTESS(ph)VQSDMK_	PF3D7_0818900	0	0	0	0	0	2.71896
_KKEES(ph)DEDEDENEEK_	PF3D7_0819600	38.8844	0	0	0	0	0
_KEES(ph)DEDEDENEEKLK_	PF3D7_0819600	0	0	2.36401	0	8.31317	2.52267
_KVDTQQNENVKS(ph)ENVNNENVK_	PF3D7_0819600	0	0	1.26018	0	0	0.818857
_TGEDYKS(ph)DKENYSPTR_	PF3D7_0820000	5.05944	0	14.6507	0	8.48537	6.40611
_NYEKDEHEYES(ph)DNYDKEK_	PF3D7_0820000	0	0	2.70403	0	0	0
_S(ph)FDLAHILTK_	PF3D7_0820000	0	0.140735	2.13584	0.386868	0	1.71843
_VSS(ph)HSNLLYNNK_	PF3D7_0820500	31.8842	32.8827	12.3122	29.1147	47.9035	0
_VS(ph)SHSNLLYNNK_	PF3D7_0820500	0	15.3969	0.244109	0	14.4042	1.01965
_KPNS(ph)KEEEEINQPVK_	PF3D7_0821400	156.753	85.2493	59.2658	183.515	95.3263	26.5575
_NNNPPT(ph)PVNK_	PF3D7_0821400	0	13.8142	0	22.78	0	0
_YINDGS(ph)DDLETYKK_	PF3D7_0822900	0	0	152.905	0	0	385.147
_YINDGS(ph)DDLETYK_	PF3D7_0822900	0	0	57.4347	0	0	93.1552
_VSSCPEYQNS(ph)NEQYHQK_	PF3D7_0822900	16.4943	18.9194	26.137	15.2789	25.6338	22.4317
_NSS(ph)INDEEPYHYTNFVK_	PF3D7_0822900	0	0	26.3454	0	0	49.94
_INLCNSAYYPHCTYS(ph)NPLK_	PF3D7_0822900	23.8919	36.4818	20.6921	0	0	56.8947
_KINLCNSAYYPHCTYS(ph)NPLK_	PF3D7_0822900	38.4608	64.5716	0	0	39.9175	29.5594
_KNS(ph)S(ph)INDEEPYHYTNFVK_	PF3D7_0822900	0	0	12.0192	0	0	32.4962
_VSNMEMHS(ph)NNIENISNCIQK_	PF3D7_0822900	0	0	24.9593	0	0	28.5703
_ESNYEDPHLNACLS(ph)DSNIDGVNINQNEEELK_	PF3D7_0822900	0	0	15.6553	0	0	28.9331
_VSS(ph)CPEYQNSNEQYHQK_	PF3D7_0822900	0	0	0	0	0	5.28567
_VSNMEMHS(ph)NNIENISNCIQK_	PF3D7_0822900	0	0	8.0854	0	0	6.05248
_NYNT(ph)MVNDHNINCTK_	PF3D7_0822900	9.57769	9.8003	13.1983	0	0	5.95521
_KKT(ph)QINLNNVLK_	PF3D7_0822900	42.5813	62.275	3.20678	0	16.3853	0.363059
_NSYDTNS(ph)FQYNK_	PF3D7_0822900	0	0	7.71104	0	0	6.19574
_NVTDHINIES(ph)ISK_	PF3D7_0822900	0	0	4.0238	0	0	7.08785
_INLCNSAYYPHCT(ph)YSNPLK_	PF3D7_0822900	0	0	0	0	0	3.55872
_SYS(ph)STTNEEQEKDKR_	PF3D7_0822900	23.1023	14.4821	0	30.8704	15.59	0
_VSNMEMHS(ph)NNIENISNCIQK_	PF3D7_0822900	0	0	2.85099	0	0	0
_FKS(ph)ANNIK_	PF3D7_0822900	17.8062	20.6812	0	25.2199	7.97269	0
_SNIYNNSS(ph)SHK_	PF3D7_0822900	0	6.52939	0	0	0	0
_YGTITQVYYVPATAQS(ph)PR_	PF3D7_0823200	0	0	1.30922	0	0	4.48853
_DDGHVDKQNYS(ph)LEK_	PF3D7_0823300	6.67678	0	3.37959	0	6.68153	0.314554
_DDGHVDKQNYS(ph)LEKK_	PF3D7_0823300	18.4171	13.7151	2.35586	15.452	14.3659	0.371496
_QNYS(ph)LEKK_	PF3D7_0823300	0	12.0094	0	0	8.16445	0
_S(ph)KGKDDINDIMNDLNK_	PF3D7_0823800	0	0	20.1169	0	0	15.2924
_KS(ph)IIDSLK_	PF3D7_0823800	0	0	1.84788	0	0	0
_DDS(ph)YKYYESITEK_	PF3D7_0824400	0	0	478.95	0	0	214.643
_NSRDDS(ph)YKYYESITEK_	PF3D7_0824400	0	2.57722	149.883	0	0	117.304
_IINEDDES(ph)LLNMK_	PF3D7_0824400	0	0	172.769	0	0	79.6722
_TENTESKYS(ph)LTK_	PF3D7_0824400	23.8205	13.1298	33.4279	35.3724	35.5186	0
_TLS(ph)LTHSK_	PF3D7_0824400	147.071	172.871	4.32389	366.384	140.379	0
_KS(ph)QNISYPININSIIYESK_	PF3D7_0824400	0	4.50842	32.398	0	0	23.4714
_SSS(ph)NNTNNMTSNEIGDHK_	PF3D7_0824400	8.45411	0	26.2956	7.86375	3.62724	8.7229
_IINEDDES(ph)LLNMK_	PF3D7_0824400	0	0	41.8913	0	0	15.8588
_TLS(ph)LTHS(ph)KKEDNIDDENK_	PF3D7_0824400	0	0	28.1221	0	6.15109	13.7641
_TLSLTHS(ph)KKEDNIDDENK_	PF3D7_0824400	10.4782	5.65933	25.0167	11.1183	12.3606	11.9491
_FEEEPKLDLT(ph)ENKIDIEEK_	PF3D7_0824400	0	0	27.2358	0	0	11.0645
_LDLT(ph)ENKIDIEEK_	PF3D7_0824400	0	0	30.1179	0	0	4.22379
_S(ph)QNISYPININSIIYESK_	PF3D7_0824400	0	0	18.0377	0	0	14.5552
_SSSNNTNNMTS(ph)NEIGDHK_	PF3D7_0824400	0	0	11.3324	0	0	0.269327
_IINEDDES(ph)LLNMKK_	PF3D7_0824400	0	0	19.1166	0	0	16.7253
_NDS(ph)NSVGIK_	PF3D7_0824400	19.9636	18.8177	0	25.7694	33.6057	0
_TLS(ph)LTHSKK_	PF3D7_0824400	3.67528	5.08554	0	0	29.0832	0
_S(ph)SSNNTNNMTSNEIGDHK_	PF3D7_0824400	0	7.07635	0	0	13.0329	2.95903
_ILQESHS(ph)K_	PF3D7_0824400	42.8	30.0567	0	61.1261	17.1335	0
_DDS(ph)YKYYESITEKK_	PF3D7_0824400	0	0	5.6679	0	0	7.49248
_DDS(ph)YKYYES(ph)ITEK_	PF3D7_0824400	0	0	7.79517	0	0	5.09017
_FNDILLNENKT(ph)LS(ph)LTHSK_	PF3D7_0824400	0	0	5.03025	0	0	3.50368
_IINEDDES(ph)LLNMKK_	PF3D7_0824400	0	0	1.73666	0	0	0
_ILQES(ph)HSK_	PF3D7_0824400	8.98287	7.59421	0	13.5527	4.62003	0
_NQDLLDDDIFNFS(ph)DDDNKEESK_	PF3D7_0824800	0	0	12.1876	0	0	2.3069
_KSSFNS(ph)FHLDNENVNK_	PF3D7_0824800	10.0286	9.00983	8.38226	0	6.43952	2.82754
_RIS(ph)LNKPLIQHSK_	PF3D7_0824800	10.1071	0	0	0	6.01701	2.41606
_SKQEINES(ph)NES(ph)LDER_	PF3D7_0824900	0	0	11.6449	0	0	1.45195
_IRNDS(ph)LS(ph)IKEDNIHNTK_	PF3D7_0825000	0	0	14.9439	0	0	10.3338
_NVNNEHELVDTYS(ph)DGKK_	PF3D7_0825000	0	0	17.9316	0	7.1503	10.1982
_DHNIYNDLS(ph)DDGKS(ph)IDR_	PF3D7_0825000	0	0	6.69746	0	0	8.2999
_VDIS(ph)PIK_	PF3D7_0825000	0	0	6.80365	0	0	2.18791
_SIS(ph)SENIDIGPTNR_	PF3D7_0825000	0	0	8.31649	0	0	0
_SISS(ph)ENIDIGPTNR_	PF3D7_0825000	0	0	0	0	0	2.22261
_VDIS(ph)PIKQIIQEEK_	PF3D7_0825000	0	0	3.94484	0	0	3.85403
_EYS(ph)TKDSIDLR_	PF3D7_0825000	0	0	4.49459	0	0	3.51398
_ELLLDIFDDSHINS(ph)DPTNLNK_	PF3D7_0826100	0	0	5.51185	0	0	6.64841
_SVPYAHFHS(ph)TIIQNSYSR_	PF3D7_0826500	0	11.4522	0	0	5.8661	2.62525
_LIVWNINT(ph)DDDSGEIGTAK_	PF3D7_0826700	0	0	8.32166	0	0	10.7563
_NMINDEKDEEDCT(ph)PLAHSIK_	PF3D7_0827800	0	0	8.84108	0	11.6506	3.64733
_IINDEDNS(ph)VSHFIK_	PF3D7_0827800	0	0	9.69182	0	0	3.39551
_KES(ph)IINEGIHK_	PF3D7_0829000	32.828	25.4093	2.58061	34.1992	87.3662	2.48033
_ELADAETTDTS(ph)DSEDEDHIINKK_	PF3D7_0830500	0	0	8.32775	0	0	65.0469
_DICNEGKDDNIS(ph)NK_	PF3D7_0831000	0	0	1.7756	0	0	0.419752
_ATAS(ph)QDEIFFK_	PF3D7_0902200	0	0	6.69387	0	0	8.49559
_FQS(ph)LGVAFYR_	PF3D7_0903200	0	0	3.12873	0	0	5.80484
_VLFDS(ph)SS(ph)EREDDEKDGDHEIVK_	PF3D7_0903400	0	0	12.926	0	0	64.5767
_VLFDS(ph)S(ph)SEREDDEKDGDHEIVK_	PF3D7_0903400	0	0	0	0	0	22.6575
_KGDVNNS(ph)NSIIK_	PF3D7_0903400	39.476	37.1725	0	41.2647	59.0688	0
_VLFDSSS(ph)EREDDEKDGDHEIVK_	PF3D7_0903400	0	0	0	0	0	6.34999
_VLFDSS(ph)SEREDDEKDGDHEIVK_	PF3D7_0903400	0	0	3.03443	0	0	5.27491
_NIS(ph)PTYNQQLNK_	PF3D7_0903500	29.9782	38.5522	79.4767	41.251	20.9414	14.439
_GATTNESVS(ph)PSKLEQTVNVVQNQK_	PF3D7_0903500	0	40.7488	39.0496	0	0	32.8537
_GATTNESVSPS(ph)KLEQTVNVVQNQK_	PF3D7_0903500	0	0	24.1428	0	0	0
_NIS(ph)PTYNQQLNKDQDK_	PF3D7_0903500	14.6993	11.237	16.8574	0	34.696	5.53536
_TVSFS(ph)PTSVFNKPFDLNFEK_	PF3D7_0903500	0	0	7.20521	0	0	8.44487
_GATTNES(ph)VSPSKLEQTVNVVQNQK_	PF3D7_0903500	0	0	0	0	16.4628	0
_DNIFGST(ph)SLFGSSIFK_	PF3D7_0903500	0	0	2.85508	0	0	3.84014
_TVS(ph)FSPTSVFNKPFDLNFEK_	PF3D7_0903500	0	0	1.99382	0	0	0
_YIHNVVEHLDKEES(ph)DNEEKGLSEQNSK_	PF3D7_0903600.2	0	0	0	0	0	24.3987
_YIHNVVEHLDKEES(ph)DNEEK_	PF3D7_0903600.2	0	0	2.16469	0	0	14.7541
_EVYNIDQGQNDDT(ph)DAIEKR_	PF3D7_0904100	0	0	4.74718	0	0	12.7855
_KIS(ph)LVNLR_	PF3D7_0904800	0	0	3.63771	0	0	4.18888
_ILLS(ph)NDMYK_	PF3D7_0904900	0	0	19.9013	0	0	35.083
_VEES(ph)EGVDENRK_	PF3D7_0904900	40.4313	16.144	0	31.0044	20.7551	0
_NYES(ph)NHQNHEQNYK_	PF3D7_0904900	11.666	9.02421	0	0	4.69439	0
_VEES(ph)EGVDENR_	PF3D7_0904900	0	0	1.12756	0	4.48971	0
_EIY(ph)KDMEEIK_	PF3D7_0905300	15.6562	0	0	25.4548	11.0018	0
_STSAASTSDEIS(ph)GSEGPSTESTSTGNQGEDK_	PF3D7_0905400	0	0	13.7325	0	55.4676	161.658
_GLEFYKS(ph)SLK_	PF3D7_0905400	171.442	243.382	221.135	0	211.144	158.739
_SS(ph)LKLDQLDK_	PF3D7_0905400	24.2694	28.6753	11.4716	0	32.4981	63.3861
_STSAASTSDEIS(ph)GSEGPSTESTSTGNQGEDKTTDNTYK_	PF3D7_0905400	0	0	2.50682	0	0	50.4269
_QHS(ph)AHFLDAIAEK_	PF3D7_0905400	0	0	78.1826	0	0	51.7091
_KQDVLYETDKPQTMDEAS(ph)YEETVDEDAHHVNEK_	PF3D7_0905400	0	0	67.6916	0	0	46.2118
_STSAASTSDEISGS(ph)EGPSTESTSTGNQGEDK_	PF3D7_0905400	0	0	0	0	0	16.475
_QHS(ph)AHFLDAIAEKDILEEK_	PF3D7_0905400	0	0	24.1988	0	0	18.4818
_S(ph)TSAASTSDEISGSEGPSTESTSTGNQGEDK_	PF3D7_0905400	0	0	10.6268	0	0	6.45436
_S(ph)TSAASTSDEISGSEGPSTESTSTGNQGEDKTTDNTYK_	PF3D7_0905400	0	0	0	0	0	9.44858
_KQDVLYETDKPQT(ph)MDEASYEETVDEDAHHVNEK_	PF3D7_0905400	0	0	3.58667	0	0	15.6943
_KGLEFYKS(ph)SLK_	PF3D7_0905400	0	0	11.0342	0	33.6292	3.74074
_KGLEFYKSS(ph)LK_	PF3D7_0905400	0	0	0	0	0	5.39152
_GLEFYKSS(ph)LK_	PF3D7_0905400	0	5.41039	3.67618	0	0	5.78781
_NLEEIS(ph)EIPVQLETSNDGIGYR_	PF3D7_0905400	0	0	2.33896	0	0	2.94491
_GLEFYKS(ph)SLKLDQLDK_	PF3D7_0905400	0	0	0	0	0	2.2863
_GLEFYKSS(ph)LKLDQLDK_	PF3D7_0905400	0	0	0	0	0	2.09205
_S(ph)SLKLDQLDK_	PF3D7_0905400	0	0	0	0	8.04548	0.577277
_YGNVS(ph)PHINDPLINK_	PF3D7_0905800	36.8034	33.7961	18.8922	0	19.4183	14.6207
_CSS(ph)TSNLLTDINCTNK_	PF3D7_0906600	0	0	1.86154	0	0	4.27868
_NEENYNVNDKDSPS(ph)FIFYEK_	PF3D7_0906700	0	0	125.316	0	7.02905	71.8457
_S(ph)NMKGEFEK_	PF3D7_0907100	0	0	0	217.18	90.2935	0
_ILMYIS(ph)RMK_	PF3D7_0907100	0	0	20.6394	0	10.284	2.34311
_ESNSVHNIS(ph)DEENPNHPNLK_	PF3D7_0907200	0	0	1.82084	0	0	9.85361
_GNNSS(ph)DFDEREK_	PF3D7_0907700	6.12639	0	0	0	11.9003	0.128257
_GNNS(ph)SDFDER_	PF3D7_0907700	0	0	0	0	8.9276	0
_HKGNNSS(ph)DFDEREK_	PF3D7_0907700	0	0	0	0	7.47622	0
_KKDS(ph)LDGHVK_	PF3D7_0907700	11.6492	7.08073	0	8.60149	3.25694	0
_YTT(ph)PLCSETFNPYNLK_	PF3D7_0908300.2	0	0	18.0524	0	0	33.9462
_YTT(ph)PLCS(ph)ETFNPYNLK_	PF3D7_0908300.2	0	0	5.65547	0	0	13.0686
_YTTPLCS(ph)ETFNPYNLK_	PF3D7_0908300.2	0	0	0	0	0	3.76094
_EFPNPPS(ph)LYNCR_	PF3D7_0909700	0	0	20.3429	0	0	26.0081
_Y(ph)KEIS(ph)QNK_	PF3D7_0910000	9.48976	4.69232	0	7.92076	5.43608	0.017557
_KVENYDFVLDIDKECT(ph)PR_	PF3D7_0910200	0	0	12.2447	0	0	4.1555
_KEY(ph)ENRLIIK_	PF3D7_0910400	0	0	11.2522	0	0	7.22666
_LLS(ph)EINPFLEEK_	PF3D7_0910800	0	0	1.26204	0	0	1.68469
_KIDS(ph)YDNIDNNVHK_	PF3D7_0911100	13.0163	6.50081	59.2868	37.9559	78.0762	47.5495
_T(ph)KNSIHSYAPSELGGLFNSSIK_	PF3D7_0911100	0	13.1129	2.64978	0	18.2051	7.14206
_TKNS(ph)IHSYAPSELGGLFNSSIK_	PF3D7_0911100	0	0	3.08488	0	0	0
_S(ph)INPDNSANR_	PF3D7_0911100	9.95659	9.65059	0	18.5383	12.2291	0
_QQNINVYTQT(ph)SNKK_	PF3D7_0911100	9.13019	4.80294	2.32462	0	0	0
_KGKS(ph)LYEETR_	PF3D7_0911100	7.22856	5.72051	0	0	0	0
_YAAFNLTESLT(ph)PINK_	PF3D7_0912000	0	0	5.05022	0	0	1.17911
_NIISTDDNDSYLS(ph)EEKKR_	PF3D7_0912500	0	0	3.88113	0	0	7.06104
_NIISTDDNDS(ph)YLSEEK_	PF3D7_0912500	0	0	1.53254	0	0	3.52149
_AAGGDDDDDNDIDLFGDDDDNTKDS(ph)ASNLLLEK_	PF3D7_0913200	0	0	0	0	0	7.95226
_YYS(ph)ADDLLQTTAPR_	PF3D7_0914400	0	0	56.7433	0	0	25.3861
_AVLNSIQEEHDVEDAHKYYS(ph)ADDLLQTTAPR_	PF3D7_0914400	0	0	52.0641	0	0	42.878
_SRLS(ph)YEQFNQFLSNIK_	PF3D7_0914400	0	0	6.53164	0	0	2.03958
_S(ph)RLSYEQFNQFLSNIK_	PF3D7_0914400	0	0	6.61187	0	0	2.10332
_ASDVS(ph)KENISQLK_	PF3D7_0914700	64.04	33.3683	251.529	59.3133	168.565	107.701
_AS(ph)DVS(ph)KENISQLK_	PF3D7_0914700	0	0	104.809	0	0	59.2435
_STNNKS(ph)TMQGQDNIQINSER_	PF3D7_0914700	16.8682	0	66.8999	0	22.045	26.3876
_AS(ph)DVSKENISQLK_	PF3D7_0914700	0	0	43.7892	0	37.0911	24.0863
_S(ph)SINISDR_	PF3D7_0914700	73.2455	60.82	9.24121	122.73	93.0486	1.07575
_STMQGQDNIQINS(ph)ER_	PF3D7_0914700	0	0	41.0114	0	0	31.0957
_ASDVS(ph)KENIS(ph)QLK_	PF3D7_0914700	0	0	19.0595	0	0	7.56513
_STNNKS(ph)TMQGQDNIQINSER_	PF3D7_0914700	16.7832	0	15.16	0	0	0
_S(ph)TMQGQDNIQINSER_	PF3D7_0914700	0	0	21.0424	0	0	10.7274
_SSINIS(ph)DRNSLSKPQNNNNNNTSLLEYIK_	PF3D7_0914700	0	0	7.89689	0	0	9.56135
_STNNKST(ph)MQGQDNIQINSER_	PF3D7_0914700	0	15.6695	0	18.4106	16.2788	4.31006
_ENIS(ph)QLK_	PF3D7_0914700	0	0	5.79691	31.9887	0	0
_SSINISDRNS(ph)LSKPQNNNNNNTSLLEYIK_	PF3D7_0914700	0	0	0	0	0	3.79703
_AS(ph)DVS(ph)KENIS(ph)QLK_	PF3D7_0914700	0	0	5.04116	0	0	1.05526
_RSS(ph)INISDR_	PF3D7_0914700	0	9.95422	0.25972	0	12.2424	0.41039
_S(ph)TNNKSTMQGQDNIQINSER_	PF3D7_0914700	0	0	0	54.0427	0	0
_SACDLEEPKS(ph)DFFDSSNIKK_	PF3D7_0914900	0	0	2.06913	0	0	10.4266
_FLDEIS(ph)EANR_	PF3D7_0914900	0	0	0	0	0	8.39109
_QEAYYLS(ph)NVFNNFIHTNQK_	PF3D7_0915000	0	0	5.9514	0	0	12.6411
_TVS(ph)VLLR_	PF3D7_0915400	73.4803	98.0697	31.7654	0	67.2802	65.6445
_SNTS(ph)DVLSSEPVNQGFYEQHASSYK_	PF3D7_0915400	0	0	0	0	0	6.79089
_SNT(ph)SDVLSSEPVNQGFYEQHASSYK_	PF3D7_0915400	0	0	0	0	0	5.56158
_IPEINMFQNS(ph)NTICDHIESK_	PF3D7_0916000	0	0	9.4741	0	0	11.5686
_YIHSADGT(ph)PR_	PF3D7_0916000	4.21094	7.42522	0	7.42962	4.57134	0
_SVEEHNIDDKS(ph)LRDEDNK_	PF3D7_0916700	7.40995	0	9.09567	0	52.3359	114.466
_SLRDEDNKS(ph)IK_	PF3D7_0916700	323.285	229.024	0.427424	425.472	198.323	4.19408
_SLGEDNKS(ph)VKDDESEAEK_	PF3D7_0916700	77.2186	6.03817	35.4535	31.6494	127.519	54.0418
_S(ph)LGEDNKS(ph)VKDDESEAEK_	PF3D7_0916700	0	0	5.61029	0	0	14.7451
_S(ph)VEEHNIDDKS(ph)LRDEDNK_	PF3D7_0916700	0	0	2.94429	0	0	13.7355
_SVKDDES(ph)EAEKLR_	PF3D7_0916700	0	0	2.98309	0	0	5.19963
_S(ph)VEEHNIDDK_	PF3D7_0916700	30.0288	12.0777	0	23.412	20.1227	0
_YFES(ph)FGEIEDGIIVR_	PF3D7_0916700	0	0	0	0	0	2.64941
_GYGFLTFS(ph)SPR_	PF3D7_0916700	0	0	1.13751	0	0	3.50373
_S(ph)VKDDESEAEKLR_	PF3D7_0916700	0	0	0	0	0	1.62044
_TSEENINYNSNNSNENSVQDKKS(ph)VEEHNIDDK_	PF3D7_0916700	0	0	0	0	0	1.23933
_SLGEDNKS(ph)VKDDES(ph)EAEK_	PF3D7_0916700	0	0	0	0	0	0.892772
_TSEENINYNSNNS(ph)NENS(ph)VQDKK_	PF3D7_0916700	0	0	0	0	0	0.851509
_NLNES(ph)IDETNEQQTK_	PF3D7_0917000	0	0	13.6308	0	6.78274	5.75927
_RT(ph)SYTNVVSK_	PF3D7_0917000	16.2565	14.3107	1.35884	12.5876	14.5952	0
_S(ph)EEEDNQSNNISLER_	PF3D7_0917600	0	0	0	0	0	4.25576
_NGILHVEAEDKGT(ph)GK_	PF3D7_0917900	14.4555	26.959	88.2344	22.1302	216.271	21.3435
_KIS(ph)NVNNNINNINNTLIHK_	PF3D7_0918700	32.5863	44.688	9.62501	0	57.4737	12.4786
_KKS(ph)LPVEPLNNNNEK_	PF3D7_0918700	21.1548	13.79	0.765118	16.8369	16.9347	5.05663
_IDSDNMS(ph)IDIEK_	PF3D7_0918700	0	0	8.35258	0	0	3.55502
_NPIAAVTHNRS(ph)DLDNEIPK_	PF3D7_0919000	0	0	125.805	0	0	193.226
_DRSENS(ph)VENTDPK_	PF3D7_0919000	465.936	228.077	6.37577	337.568	247.141	2.66528
_SENS(ph)VENTDPK_	PF3D7_0919000	83.3855	59.123	0	68.8215	57.2756	0
_DRS(ph)ENS(ph)VENTDPK_	PF3D7_0919000	0	0	6.90117	0	0	4.51295
_NIS(ph)FELPKEER_	PF3D7_0919800	0	0	4.29805	0	0	15.283
_NIKNLS(ph)DDTS(ph)KK_	PF3D7_0919900	60.8933	88.3137	0	0	91.0449	0
_NIKNLS(ph)DDT(ph)SKK_	PF3D7_0919900	0	12.1691	0	0	20.1384	4.13883
_KKS(ph)EENLHAELLR_	PF3D7_0921600	39.8006	4.69934	0	21.5504	20.01	7.48807
_NIINVEEENS(ph)S(ph)FEESR_	PF3D7_0921600	0	0	0	0	0	1.47981
_DDVS(ph)EICDNEK_	PF3D7_0922100	0	0	60.095	0	16.3665	21.7451
_DDVS(ph)EICDNEKDIK_	PF3D7_0922100	0	0	24.5287	0	0	43.5798
_NVKEEEILEEEKS(ph)TNQR_	PF3D7_0922100	0	0	22.7756	0	0	29.0488
_YTYPFIGAPT(ph)IIK_	PF3D7_0922100	0	0	15.67	0	0	9.7737
_NFLPYVS(ph)DNKNMILR_	PF3D7_0922100	0	0	3.96303	0	0	9.07173
_KKS(ph)SNENNLFK_	PF3D7_0922100	21.1104	0	0.424208	26.5601	26.3875	0
_KSS(ph)NENNLFK_	PF3D7_0922100	0	6.51519	0	0	23.8195	0
_YPGS(ph)INHEFLR_	PF3D7_0922100	17.628	8.55613	9.43731	0	0	2.23375
_KKSS(ph)NENNLFK_	PF3D7_0922100	5.17454	7.23273	0	0	16.761	0
_NNLHNENAS(ph)NKLNENTGNDADHIQNEDNK_	PF3D7_0922100	0	0	0	0	14.6563	0
_NIVDMS(ph)NLIK_	PF3D7_0922100	0	0	6.75472	0	0	6.15141
_TLNRPS(ph)VDEFDEYINKK_	PF3D7_0923400	0	0	20.4366	0	0	5.4233
_KIS(ph)PSIINR_	PF3D7_0923400	47.6065	48.8078	0	0	53.3057	10.1307
_T(ph)LNRPSVDEFDEYINKK_	PF3D7_0923400	0	0	4.44774	0	0	3.98265
_KIS(ph)PSIINRDDTNMDK_	PF3D7_0923400	0	0	4.59079	0	0	5.59522
_IDFIINSLKS(ph)L_	PF3D7_0923400	0	0	0	0	0	1.43314
_TALS(ph)LSESFFK_	PF3D7_0923900	0	0	1.91106	0	0	4.5953
_LILNS(ph)NTLYK_	PF3D7_0924000	0	0	2.08081	0	0	5.20961
_DLSS(ph)FIIHK_	PF3D7_0924100	0	0	1.71592	0	0	4.1908
_FLS(ph)HTNNIIK_	PF3D7_0924400	0	11.0294	2.7463	0	7.40225	0
_RNVYT(ph)ELNK_	PF3D7_0925500	32.5126	31.6819	63.4587	86.5369	148.441	26.5531
_NYDDDFFDLSDRDQS(ph)IVPY_	PF3D7_0925700	0	0	13.6798	0	0	14.3638
_NYDDDFFDLS(ph)DRDQSIVPY_	PF3D7_0925700	0	0	0	0	0	7.85819
_NYDDDFFDLS(ph)DR_	PF3D7_0925700	0	0	11.2807	0	0	6.63546
_KNYDDDFFDLS(ph)DRDQSIVPY_	PF3D7_0925700	0	0	2.85176	0	0	1.80246
_PRNIKNIT(ph)LY(ph)T(ph)NLIK_	PF3D7_0925800	0	0	5.23981	0	0	2.90759
_NMDCHNYIINQHS(ph)NSIPEK_	PF3D7_0926100	0	0	0	0	0	9.54976
_YNTNTDS(ph)NNIDIK_	PF3D7_0926400	0	0	27.6096	0	24.5662	12.2539
_GNSLFGMLT(ph)LDR_	PF3D7_0926400	0	0	6.95527	0	0	6.59613
_IFT(ph)DNYIGK_	PF3D7_0926400	0	0	6.98017	0	0	2.50656
_NLLSEEKNS(ph)NTNNVDK_	PF3D7_0926400	0	0	6.10926	0	0	0
_GNS(ph)LFGMLTLDR_	PF3D7_0926400	0	0	2.25881	0	0	3.78911
_YQDRLEDDPAT(ph)PNAYEDITNAK_	PF3D7_0927600	0	0	20.2974	0	0	13.532
_LEDDPAT(ph)PNAYEDITNAK_	PF3D7_0927600	0	0	8.69903	0	0	4.54001
_NKIDMS(ph)LDELIEKENIK_	PF3D7_0929200	0	0	1.58729	0	0	3.5592
_SNT(ph)SSGASPPADASDSDAK_	PF3D7_0930300	879.526	356.877	1.28848	422.642	506.711	0.216822
_SNTS(ph)SGASPPADASDSDAK_	PF3D7_0930300	0	37.9123	0	18.5768	44.3069	0
_LLS(ph)TGLVQNFPNTIISK_	PF3D7_0930300	1.91772	2.81967	0	0	15.5399	2.18115
_S(ph)NTSSGASPPADASDSDAK_	PF3D7_0930300	41.4257	0	0	0	0	0
_NENAS(ph)DYANNIYK_	PF3D7_0930500	0	0	11.9988	0	0	15.3194
_NYYS(ph)DFEKENNK_	PF3D7_0930500	0	0	8.52989	0	0	9.26815
_DLLINQTNINS(ph)PEIK_	PF3D7_0930500	0	0	5.52309	0	0	4.7708
_SNS(ph)LLHFK_	PF3D7_0930800	0	0	0.261615	0	0	2.61208
_NNILS(ph)LPNELLK_	PF3D7_0930800	0	0	0.591787	0	0	1.32947
_SFCS(ph)EKS(ph)AEILSESK_	PF3D7_0932000	0	0	7.8588	0	0	25.8453
_SFCSEKS(ph)AEILSESK_	PF3D7_0932000	0	0	18.0276	0	13.7311	13.3175
_SAEILSESKS(ph)FENK_	PF3D7_0932000	0	0	6.37728	0	0	2.64967
_TGS(ph)SIPSNFVWK_	PF3D7_0932100	12.1563	13.374	8.8267	8.9525	8.96282	0
_TGSS(ph)IPSNFVWK_	PF3D7_0932100	8.05472	15.9956	6.10607	0	10.4374	11.2482
_NIGNINNS(ph)LENHPYNK_	PF3D7_0932100	0	0	6.25309	0	0	4.01877
_DALLTLSS(ph)DGMDITNK_	PF3D7_0932800	0	0	0.898284	0	0	8.5531
_ILQMNLSNIS(ph)LDYK_	PF3D7_0933000	0	0	1.38984	0	0	1.14223
_AEDSS(ph)VHIIR_	PF3D7_0933500	0	0	8.18091	0	0	0
_TYT(ph)LCGTPEYIAPEILLNVGHGK_	PF3D7_0934800	0	0	120.833	0	0	745.539
_KKDSDSS(ph)EQVLTNK_	PF3D7_0934800	17.9001	1.51627	0	0	7.85137	0
_YGT(ph)TTPNTQHNISIHR_	PF3D7_0935600	0	7.34948	9.2087	10.2879	5.27594	12.0606
_YGTTT(ph)PNTQHNISIHR_	PF3D7_0935600	0	0	0	0	0	4.61378
_YGTTTPNT(ph)QHNISIHR_	PF3D7_0935600	0	0	0	0	0	3.68502
_YGTT(ph)TPNTQHNISIHR_	PF3D7_0935600	0	0	0	0	0	2.04173
_TMVTFQWMPS(ph)TIK_	PF3D7_0935800	0	0	0	0	0	7.91712
_TMVTFQWMPST(ph)IK_	PF3D7_0935800	0	0	0	0	0	4.90559
_GIS(ph)TYMPIDTK_	PF3D7_0935800	0	0	1.1799	0	0	6.47332
_GTDITPLPT(ph)FDIMDSK_	PF3D7_0935800	0	0	0.586206	0	0	2.74588
_TMVTFQWMPS(ph)TIK_	PF3D7_0935800	0	0	0	0	0	2.55144
_IFNTNNLT(ph)HR_	PF3D7_0935800	4.76571	7.63769	0	0	5.95134	0.586223
_GSS(ph)TSDKNTTENQLNAEAQSEVKPQWQK_	PF3D7_0935900	0	0	29.0777	0	0	18.6106
_GSSTSDKNTT(ph)ENQLNAEAQSEVKPQWQK_	PF3D7_0935900	0	0	19.5878	0	0	11.3846
_GS(ph)STSDKNTTENQLNAEAQSEVKPQWQK_	PF3D7_0935900	0	0	12.4524	0	0	0
_LTNMNDS(ph)YDAK_	PF3D7_0936000	0	0	15.9273	14.4368	14.4903	1.58185
_LTNMNDS(ph)YDAK_	PF3D7_0936000	0	0	0	0	6.9835	0
_SAS(ph)AHSIMSDTEK_	PF3D7_1001600	0	0	9.3642	0	0	1.24729
_NVHSESS(ph)VSEMNFK_	PF3D7_1001600	0	0	4.89797	0	0	0.618838
_SAS(ph)AHSIMSDTEKK_	PF3D7_1001600	0	0	1.2979	0	0	0
_KDLESVIS(ph)S(ph)EEEKTPTSNNIR_	PF3D7_1002000	0	0	2.47656	0	0	5.39458
_GSS(ph)EGETSSNEKQEESNVATK_	PF3D7_1002100	0	0	15.5428	0	0	1.69052
_YRNS(ph)PDRS(ph)PR_	PF3D7_1002400.2	69.5854	16.3989	0	0	39.674	0.513148
_YRNS(ph)PDRSPR_	PF3D7_1002400.2	38.6151	53.194	0	36.7085	36.8899	0
_EAHSES(ph)EEPVHKNDGSTLYVSNLSSK_	PF3D7_1002400.2	0	0	1.2496	0	0	8.10531
_IKPLSYDS(ph)SDKSDQSLR_	PF3D7_1002900	0	6.91927	61.8856	0	49.9573	77.4893
_HIESLGS(ph)YK_	PF3D7_1002900	19.7481	0	9.21307	0	0	0
_IKPLS(ph)YDSSDKSDQSLR_	PF3D7_1002900	0	0	9.83221	0	0	3.38078
_AQIDGIKS(ph)SELELFK_	PF3D7_1002900	0	0	5.97465	0	0	1.41592
_SKS(ph)AICIGDTK_	PF3D7_1003000	11.3783	8.65308	0	24.5852	18.1792	0.100022
_RLS(ph)S(ph)EEIKPAGCCSAACT_	PF3D7_1003600	0	0	698.505	0	0	1872.38
_SIQASNFEPSGS(ph)MQLK_	PF3D7_1003600	60.2487	22.6762	1038.57	0	54.8978	1583.72
_RLSS(ph)EEIKPAGCCSAACT_	PF3D7_1003600	1640.57	367.711	801.966	3146.53	2057.28	899.056
_SIQAS(ph)NFEPSGS(ph)MQLK_	PF3D7_1003600	0	0	202.054	0	0	379.357
_LSS(ph)EEIKPAGCCSAACT_	PF3D7_1003600	131.422	73.9278	176.211	93.7976	506.414	278.715
_YSLDQNNIYQQANS(ph)FNQFNENAYNQNAFNR_	PF3D7_1003600	0	0	83.7012	0	0	123.407
_S(ph)YELLNK_	PF3D7_1003600	0	0	154.066	0	8.34839	118.984
_SIQAS(ph)NFEPSGSMQLK_	PF3D7_1003600	27.0363	28.3001	117.984	0	0	80.7467
_RLS(ph)SEEIKPAGCCSAACT_	PF3D7_1003600	0	1038.43	0	1199.89	0	0
_SIQASNFEPSGS(ph)MQLK_	PF3D7_1003600	76.8895	39.8407	149.375	0	18.2849	145.104
_S(ph)IQASNFEPSGSMQLK_	PF3D7_1003600	0	7.29514	1.47766	0	0	134.933
_S(ph)IQAS(ph)NFEPSGS(ph)MQLK_	PF3D7_1003600	0	0	49.7547	0	0	125.242
_S(ph)IQASNFEPSGS(ph)MQLK_	PF3D7_1003600	0	0	16.5555	0	0	115.149
_S(ph)IQAS(ph)NFEPSGSMQLK_	PF3D7_1003600	0	0	16.6842	0	0	62.6998
_S(ph)IQASNFEPS(ph)GSMQLK_	PF3D7_1003600	0	0	0	0	0	36.078
_SIQASNFEPS(ph)GSMQLK_	PF3D7_1003600	13.6056	0	47.3289	0	0	13.8983
_SIQAS(ph)NFEPSGS(ph)MQLK_	PF3D7_1003600	0	0	14.3765	0	0	45.296
_QIEDS(ph)EEIIK_	PF3D7_1003600	0	0	28.091	0	0	47.7262
_FKQIEDS(ph)EEIIK_	PF3D7_1003600	0	0	12.4471	0	0	57.6538
_SIQAS(ph)NFEPS(ph)GS(ph)MQLK_	PF3D7_1003600	0	0	12.795	0	0	51.5245
_SIQASNFEPS(ph)GS(ph)MQLK_	PF3D7_1003600	0	0	5.88547	0	0	43.3234
_NS(ph)KNIDWEDEYKK_	PF3D7_1003600	0	0	10.5959	0	0	28.8365
_SIQAS(ph)NFEPSGSMQLK_	PF3D7_1003600	0	0	21.3502	0	81.1593	34.4083
_SSNS(ph)FQKLDNIDAK_	PF3D7_1003600	21.467	21.137	8.99065	0	91.2014	36.1002
_SIQAS(ph)NFEPS(ph)GSMQLK_	PF3D7_1003600	0	0	19.2302	0	0	7.06046
_YSLDQNNIYQQANSFNQFNENAYNQNAFNRS(ph)YELLNK_	PF3D7_1003600	0	0	0	0	0	24.6182
_SIQASNFEPSGS(ph)MQLKR_	PF3D7_1003600	34.0802	37.2725	15.115	0	37.214	25.7138
_S(ph)IQAS(ph)NFEPS(ph)GSMQLK_	PF3D7_1003600	0	0	0	0	0	16.1566
_S(ph)IQASNFEPS(ph)GSMQLK_	PF3D7_1003600	0	0	0	0	0	21.9935
_S(ph)IQAS(ph)NFEPSGS(ph)MQLK_	PF3D7_1003600	0	0	7.84666	0	0	8.77485
_SIQASNFEPSGS(ph)MQLKR_	PF3D7_1003600	21.3178	18.141	3.38013	0	52.0589	1.87316
_SYELLNKQS(ph)SVK_	PF3D7_1003600	26.8038	21.4596	12.427	30.7846	0	16.3988
_S(ph)IQASNFEPS(ph)GS(ph)MQLK_	PF3D7_1003600	0	0	0	0	0	5.96861
_YS(ph)LDQNNIYQQANSFNQFNENAYNQNAFNR_	PF3D7_1003600	0	0	0	0	0	5.05256
_S(ph)IQASNFEPSGS(ph)MQLK_	PF3D7_1003600	0	0	12.1461	0	0	0
_SYELLNKQSS(ph)VK_	PF3D7_1003600	0	0	0	0	23.6253	3.20104
_SIQAS(ph)NFEPS(ph)GS(ph)MQLK_	PF3D7_1003600	0	0	1.04543	0	0	6.9787
_LS(ph)S(ph)EEIKPAGCCSAACT_	PF3D7_1003600	0	0	0	0	0	4.07727
_S(ph)IQAS(ph)NFEPS(ph)GSMQLK_	PF3D7_1003600	0	0	0	0	0	1.17598
_SSNS(ph)FQK_	PF3D7_1003600	6.683	9.38885	0	10.1725	0	0
_SIQASNFEPS(ph)GSMQLKR_	PF3D7_1003600	9.33115	0	0	0	0	0
_ICIT(ph)T(ph)DEEIEK_	PF3D7_1004200	0	0	0.923003	0	0	2.55174
_RAS(ph)FEINTGK_	PF3D7_1004300	60.3983	29.1627	17.7311	80.9455	165.684	0
_AIDITNIPFNS(ph)PGR_	PF3D7_1004300	0	0	12.9649	0	0	8.56475
_IDEDDPLSFHSLHT(ph)SR_	PF3D7_1004300	0	0	4.1306	0	0	0.823927
_NS(ph)SRNNENTNETNENETSQNDNR_	PF3D7_1004300	20.743	14.6753	0	0	7.58321	0
_NYS(ph)PPNFSNESIER_	PF3D7_1004400	0	0	63.9211	0	9.61482	34.4046
_EKGGDENIS(ph)LK_	PF3D7_1004400	24.884	12.441	8.30508	11.6692	78.8816	0
_RRGS(ph)LDNYER_	PF3D7_1004400	121.034	55.7921	0.253438	81.6736	64.2183	0.229998
_RGS(ph)LDNYER_	PF3D7_1004400	56.4183	25.7266	1.85793	35.9955	59.45	0
_IFVGNISS(ph)SAR_	PF3D7_1004400	0	8.36855	15.0116	0	12.514	4.51476
_GGDENIS(ph)LK_	PF3D7_1004400	0	3.98057	7.71096	0	0	0
_LQEGS(ph)VCR_	PF3D7_1004400	21.0639	16.4883	0	12.769	14.657	0
_TKDELYDDIS(ph)EIK_	PF3D7_1004400	0	0	5.58224	0	0	1.2513
_IFVGNIS(ph)SSAR_	PF3D7_1004400	0	0	0	0	0	1.98268
_EVGS(ph)VSYANIVDDYHSK_	PF3D7_1004400	0	0	3.45314	0	0	3.82633
_RDDNEDNKS(ph)EVDDSK_	PF3D7_1004400	34.0204	11.5669	0	25.935	9.7784	0
_ITRVS(ph)EESTTK_	PF3D7_1004400	12.0884	14.3105	0	13.5088	9.59916	0
_KGEYS(ph)AERR_	PF3D7_1004400	25.3766	13.3377	0	22.2799	6.94163	0
_KDFS(ph)HRVPQSGAIR_	PF3D7_1004400	8.84383	7.68993	0.786891	0	8.39066	0.0446096
_IKEENYFS(ph)EDTQQK_	PF3D7_1005500	0	0	7.01969	0	0	2.97903
_ASTEEVS(ph)QERSENSIQVSMTK_	PF3D7_1006200	0	0	10.6031	0	0	17.9856
_AST(ph)EEVSQER_	PF3D7_1006200	87.5567	67.4256	0	60.4907	52.5215	0
_AS(ph)TEEVSQER_	PF3D7_1006200	109.266	60.5991	0	0	49.5111	0
_ASTEEVS(ph)QERSENSIQVSMTK_	PF3D7_1006200	0	0	2.97116	0	30.8466	4.29557
_KLDANS(ph)LTK_	PF3D7_1006400	59.7975	0	0	0	0	0
_NCT(ph)LIVYNLPPQVTWK_	PF3D7_1006800	0	0	0	0	0	3.98709
_EDREENS(ph)GNFEK_	PF3D7_1006800	7.4408	8.71409	0	0	5.01467	0.0995363
_NATYS(ph)DDEIYQVNK_	PF3D7_1007000	0	0	148.405	0	0	222.548
_MLDS(ph)DAEVPQEVLAEYEK_	PF3D7_1007200	0	0	4.21085	0	0	21.555
_RLS(ph)FDHSIK_	PF3D7_1007200	21.2909	0	0	70.5731	45.7659	1.65091
_MLDS(ph)DAEVPQEVLAEYEK_	PF3D7_1007200	0	0	1.25952	0	0	5.74317
_ASALT(ph)PVEGVR_	PF3D7_1007700	95.1439	104.921	236.095	90.0333	344.667	87.7325
_ALYDS(ph)DMDENTNQLHNNEHHTNQHHANVHHHK_	PF3D7_1007700	0	0	36.8975	0	0	0
_ALY(ph)DSDMDENTNQLHNNEHHTNQHHANVHHHK_	PF3D7_1007700	0	0	0	0	0	14.2582
_LLNSDAGQDS(ph)ENEFSPTKR_	PF3D7_1007700	0	0	30.6924	0	0	26.3056
_LLNSDAGQDS(ph)ENEFSPTK_	PF3D7_1007700	0	0	10.4423	0	0	3.03555
_KLSEES(ph)QMLLDDMEQTLCR_	PF3D7_1007700	0	0	2.7449	0	0	2.94544
_NNSFLNSNNS(ph)DIFNLPYR_	PF3D7_1008000	0	0	6.46326	0	0	5.9561
_RLHT(ph)NNNIVSR_	PF3D7_1008000	0	7.18872	0	6.44727	6.32328	0
_NELHESPGNTYDS(ph)NDEFLSK_	PF3D7_1008100	0	0	13.0168	0	0	19.0962
_KETT(ph)DDEDEQQDQHLQQK_	PF3D7_1008100	0	0	9.40364	0	12.1696	0.372206
_NVDS(ph)FDEHIVINK_	PF3D7_1008100	0	0	5.14444	0	0	4.11483
_IGES(ph)ENDYEGEREFLELENSNR_	PF3D7_1008100	0	0	3.98543	0	0	2.63954
_IGES(ph)ENDYEGER_	PF3D7_1008100	0	0	7.63152	0	0	1.55384
_SSS(ph)LCNNNIQNK_	PF3D7_1008100	15.8526	13.6815	0.771783	9.57072	14.7095	0
_SHS(ph)CPVLIK_	PF3D7_1008500	114.434	86.5974	3.07923	136.826	131.691	0
_SLS(ph)FPVNK_	PF3D7_1008500	49.7242	41.7586	34.9965	0	51.2527	29.3768
_NLIKPST(ph)NEHLFFK_	PF3D7_1008500	20.8119	14.541	13.8288	0	0	11.9651
_TSNS(ph)LLDNLSDR_	PF3D7_1011200.2	0	0	3.17017	0	0	2.48194
_KLES(ph)LGFPK_	PF3D7_1011700	3.83596	8.07421	1.98727	0	5.23555	8.45159
_NEVHAET(ph)DVTKNETQEKEEQQQEK_	PF3D7_1011800	0	0	0	0	0	2.82875
_NCLCGVMVTAS(ph)HNPK_	PF3D7_1012500	78.7402	104.034	48.5841	0	0	80.6319
_NCLCGVMVTAS(ph)HNPK_	PF3D7_1012500	62.9213	70.5128	6.31352	45.9344	75.7828	10.2061
_KNCLCGVMVTAS(ph)HNPK_	PF3D7_1012500	9.84702	0	6.07407	0	0	9.91336
_SQES(ph)SQVIEEEHVESSK_	PF3D7_1012700	0	0	6.78154	0	0	5.12464
_VYNYS(ph)IFLLDK_	PF3D7_1012800	20.5441	17.6606	6.88169	22.951	38.2401	9.68434
_TDS(ph)NIPDSNENVENK_	PF3D7_1013200	0	0	8.35574	0	0	2.08897
_TVS(ph)TPNLPIR_	PF3D7_1013200	8.23865	13.6427	0	0	13.5174	0
_T(ph)DSNIPDSNENVENK_	PF3D7_1013200	0	0	0	0	5.39382	0
_IMS(ph)DDENERKDIIYNNEK_	PF3D7_1013500	0	0	0	0	0	4.50961
_EIKEY(ph)IMK_	PF3D7_1013600	10.0102	9.34941	0	15.6334	9.8512	0.760694
_KSS(ph)IINNLYDK_	PF3D7_1014600	16.1187	31.0227	4.67342	0	23.7991	10.6182
_LKS(ph)PPKDDMNDINK_	PF3D7_1014600	34.5936	21.8979	19.056	15.8532	44.584	4.27779
_LKS(ph)PPKDDMNDINK_	PF3D7_1014600	22.4644	17.0756	3.33723	12.3754	17.8716	0.106189
_MPPFSSLNS(ph)GDQR_	PF3D7_1014600	0	0	3.45245	0	0	3.27539
_ITSTSS(ph)KENIELSSEQK_	PF3D7_1014900	25.1418	12.7085	33.7547	0	63.6884	21.3669
_LVYS(ph)CDEMK_	PF3D7_1014900	0	0	14.5496	0	0	11.6135
_S(ph)TSHINLHNTTEINNAQTDTQNNTR_	PF3D7_1014900	52.2034	38.5189	16.186	42.4483	39.5292	16.4507
_NANSFS(ph)NENKHIFINEK_	PF3D7_1014900	37.0129	34.0713	5.01103	0	37.0089	6.35909
_VGS(ph)NSIVLSK_	PF3D7_1014900	28.7628	16.454	4.85081	38.8661	23.8116	2.38966
_DQNS(ph)NEPMNENKQPIVR_	PF3D7_1014900	0	0	1.71604	0	19.4081	1.05578
_MS(ph)NTNVNINK_	PF3D7_1014900	25.5032	0	0	0	16.1872	0
_LVYS(ph)CDEMK_	PF3D7_1014900	0	0	3.21651	0	10.7451	0.582427
_DQNS(ph)NEPMNENKQPIVR_	PF3D7_1014900	0	0	0.96021	0	11.5708	0
_LVYS(ph)CDEMKR_	PF3D7_1014900	0	0	1.37016	0	0	2.49079
_MS(ph)NTNVNINK_	PF3D7_1014900	16.774	9.69161	0	22.6254	9.59525	0
_MSNT(ph)NVNINK_	PF3D7_1014900	0	15.0448	0	34.5639	0	0
_NANSFS(ph)NENK_	PF3D7_1014900	17.332	8.97267	0	18.0465	4.80404	0
_YSIS(ph)YNR_	PF3D7_1014900	6.62798	0	0	0	5.53611	0.284426
_MVEQDAGNVHS(ph)NNRDQNSNEPMNENKQPIVR_	PF3D7_1014900	0	0	0	0	0	0.918398
_ITSTS(ph)SKENIELSSEQK_	PF3D7_1014900	0	0	0	34.4046	0	0
_SKS(ph)VEHNNCPNLK_	PF3D7_1016000	24.3407	17.1715	0	14.5749	7.01301	0
_SVVTEEQKVES(ph)DSEK_	PF3D7_1016300	0	0	14.2669	0	43.5665	15.1287
_SVVTEEQKVES(ph)DSEKQK_	PF3D7_1016300	0	0	4.92972	0	14.9028	2.59879
_CLDYDLS(ph)LLEK_	PF3D7_1016700	0	0	16.3825	0	8.49711	2.54534
_LTES(ph)DLNILLQITNPENK_	PF3D7_1017500	0	0	0	0	0	5.42068
_LT(ph)ESDLNILLQITNPENK_	PF3D7_1017500	0	0	2.16528	0	0	3.14547
_NNIIS(ph)EGEEESRKEQEK_	PF3D7_1017600	0	0	16.3909	0	0	14.1117
_EGQNDIHEYES(ph)ES(ph)SKHNIPR_	PF3D7_1017600	0	0	4.47708	0	0	6.60438
_EGQNDIHEYES(ph)ESSKHNIPR_	PF3D7_1017600	0	0	6.47705	0	0	8.30377
_KHDIS(ph)IENVLK_	PF3D7_1017600	0	0	6.69785	0	0	2.56249
_KDT(ph)NDELYKIEDK_	PF3D7_1018200	0	0	0	0	10.3114	7.70283
_EVVHS(ph)ENEQAEK_	PF3D7_1018200	32.2433	16.4775	0	22.6399	17.4631	0
_S(ph)LDFMMPPNLGLGNR_	PF3D7_1018200	0	0	2.74946	0	0	4.83975
_RHDS(ph)FNHPYK_	PF3D7_1019000	35.024	22.245	0	25.8532	20.7966	0
_KLQS(ph)NEYIIIK_	PF3D7_1019100	0	0	5.01385	0	0	3.35631
_NDVYPNS(ph)EEPITK_	PF3D7_1019100	0	0	2.56167	0	0	2.37125
_SNDS(ph)KTLEHCFK_	PF3D7_1019600	21.5084	19.2261	0	0	32.1749	0
_FILHQHINQSAYGS(ph)NMK_	PF3D7_1019900	25.5262	16.2007	6.98486	0	26.8039	6.0878
_ANRS(ph)NLPIIEK_	PF3D7_1019900	20.3457	11.0469	6.18339	0	16.0182	4.81735
_MNITENNLSYES(ph)R_	PF3D7_1020600	0	0	6.17826	0	0	2.30885
_SLNIELPS(ph)EEYKDELER_	PF3D7_1020700	0	0	1.46522	0	0	2.00559
_SKS(ph)KEQFEDIINSNTK_	PF3D7_1021700	0	0	9.03466	0	0	17.2023
_KDT(ph)LDYVKEDINK_	PF3D7_1021700	0	0	4.39269	0	0	13.3886
_SNKS(ph)DEFNVLIR_	PF3D7_1021700	0	0	7.37084	0	0	13.0111
_KLS(ph)DFIFTK_	PF3D7_1021700	0	0	5.09916	0	0	11.1464
_NFS(ph)WNFFK_	PF3D7_1021700	0	0	4.15344	0	0	11.5209
_NYLS(ph)DKDDSTSIRK_	PF3D7_1021700	0	0	2.30676	0	10.14	6.48243
_NMES(ph)FIIHEEQQK_	PF3D7_1021700	0	0	4.02741	0	0	4.50811
_TNVS(ph)NDISEDKNVICFLNQELALTK_	PF3D7_1021700	0	0	0	0	0	4.75834
_YFHLS(ph)SFFLLK_	PF3D7_1021700	0	0	0.215278	0	0	0.787526
_YFHLSS(ph)FFLLK_	PF3D7_1021700	0	0	0.608166	0	0	0.373741
_NLQDLS(ph)PHIIGPIEYK_	PF3D7_1021800	0	0	30.7872	0	0	18.6273
_VFLEDNLHLKQT(ph)PSKR_	PF3D7_1021800	0	0	19.2975	0	14.6727	8.20539
_RKS(ph)VEVILVEK_	PF3D7_1021800	0	0	24.9404	0	7.56114	6.14687
_TNLLHDS(ph)SYEIK_	PF3D7_1021800	0	0	10.9682	0	0	5.98465
_TNLLHDSS(ph)YEIK_	PF3D7_1021800	0	0	10.7703	0	0	6.45057
_DIFIYS(ph)NNLK_	PF3D7_1021800	0	0	17.8124	0	0	11.6541
_EYSHFNSQEFS(ph)YDKYSMK_	PF3D7_1021800	0	0	7.88174	0	0	7.81646
_VFLEDNLHLKQT(ph)PSK_	PF3D7_1021800	0	0	7.30154	0	0	0
_DVYPNVLS(ph)CEKETIR_	PF3D7_1021800	0	0	5.50966	0	0	2.26495
_DGNVDEMES(ph)DEKLK_	PF3D7_1021800	0	0	2.74928	0	0	0
_SLNSTSS(ph)FEK_	PF3D7_1021800	8.19906	0	1.06683	10.7714	10.4672	0
_NSFFNNTS(ph)PLK_	PF3D7_1021800	16.501	22.5956	0	0	0	0.53399
_KENKDNNNDS(ph)STECVVEGEK_	PF3D7_1021800	0	0	2.37112	0	0	0
_NAS(ph)SDFKR_	PF3D7_1022400	142.842	102.763	0	218.259	81.1749	0
_YRNDYS(ph)PK_	PF3D7_1022400	0	53.9409	0	0	49.8814	0
_LRVEHSGENRS(ph)FGK_	PF3D7_1022400	0	65.3482	0.318621	0	0	0
_VHNYAQMEDNYFET(ph)DEEDKRVDEEK_	PF3D7_1023900	0	0	49.6339	0	0	75.5855
_YS(ph)PQKLDEDKNAIK_	PF3D7_1023900	23.9126	2.19417	47.5969	22.5677	30.1868	18.7336
_VHNYAQMEDNYFET(ph)DEEDKRVDEEK_	PF3D7_1023900	0	0	9.39668	0	0	12.8478
_TTS(ph)DVTTTNSYEKDENMMNK_	PF3D7_1023900	0	0	8.15783	0	0	6.62546
_NYINNDLYSNS(ph)NELVYSK_	PF3D7_1023900	0	0	4.01297	0	0	4.28922
_YDIFVS(ph)PNIGTIEGGR_	PF3D7_1023900	0	0	7.00302	0	0	2.76452
_NSSKYS(ph)PQKLDEDK_	PF3D7_1023900	0	0	1.92792	0	5.51349	0
_TGGGS(ph)LDNNNTSHQPMK_	PF3D7_1023900	11.8352	7.03621	1.0264	0	6.16948	0
_DREEIPVVSGIPAPWLS(ph)S_	PF3D7_1024800	0	0	7.49929	0	0	22.02
_KIS(ph)QDSIKDELSR_	PF3D7_1024800	0	0	1.08545	0	0	6.11525
_KYS(ph)EEEKYFTR_	PF3D7_1025000	0	0	13.1958	0	0	18.0835
_EST(ph)FPSEDDVTFR_	PF3D7_1025000	0	0	0	0	0	7.62277
_ESTFPS(ph)EDDVTFR_	PF3D7_1025000	0	0	15.0068	0	0	11.6612
_HKS(ph)FSDISNMEGSLK_	PF3D7_1025000	0	0	8.19488	0	0	6.2215
_EST(ph)FPS(ph)EDDVTFR_	PF3D7_1025000	0	0	2.72624	0	0	6.16187
_QGHVVDKDLNS(ph)TNEK_	PF3D7_1025000	15.1364	7.81984	0.812824	0	12.1531	0.300333
_GYIPLS(ph)NEHK_	PF3D7_1025900	37.9728	21.6647	20.2443	49.6924	37.3369	7.37811
_VLPICS(ph)IDYEEVNLK_	PF3D7_1025900	0	0	23.7416	0	0	19.5043
_SLT(ph)PNTYQK_	PF3D7_1025900	21.4559	19.7819	7.39618	27.8865	16.8283	0.109764
_FFTPTS(ph)NNVFVR_	PF3D7_1025900	0	0	7.52824	0	0	7.37316
_NMLS(ph)PLVGNIYNNVYDHK_	PF3D7_1025900	0	0	3.56796	0	0	3.61497
_T(ph)RSLTPNTYQK_	PF3D7_1025900	0	0	1.38029	0	0	0
_IIEHEGT(ph)DDNYILGNEEK_	PF3D7_1026600	0	0	8.88998	0	0	17.9195
_IIEHEGT(ph)DDNYILGNEEKK_	PF3D7_1026600	0	0	2.1165	0	0	3.02715
_LSNES(ph)IDKTESSNIK_	PF3D7_1026600	0	14.6192	2.3317	15.5516	6.25535	0
_TICQDKSS(ph)IEKEK_	PF3D7_1026600	0	15.745	1.34453	0	5.00309	0
_NLANEENT(ph)PTAPHLIENQYAAEAPYDEWTK_	PF3D7_1026800	0	0	0	0	0	24.8396
_AITNRPISS(ph)NR_	PF3D7_1027700.2	53.4994	50.8642	0	46.9757	51.799	0
_AITNRPIS(ph)SNR_	PF3D7_1027700.2	0	0	12.3069	24.8016	27.1507	0.644197
_SESVSYT(ph)PR_	PF3D7_1027700.2	0	0	9.75666	0	0	0
_ELGENLS(ph)DDELQAMIDEFDK_	PF3D7_1027700.2	0	0	8.07779	0	0	4.95376
_DMDGEIS(ph)QEEFLSIMK_	PF3D7_1027700.2	0	0	6.52045	0	0	1.61714
_SES(ph)VSYTPR_	PF3D7_1027700.2	0	0	3.55765	0	9.362	0
_AITNRPISS(ph)NRR_	PF3D7_1027700.2	39.0271	0	0	0	0	0
_KSESVSYT(ph)PR_	PF3D7_1027700.2	7.01931	8.78859	2.72944	12.9263	8.32882	0
_AITNRPIS(ph)SNRR_	PF3D7_1027700.2	0	24.3452	0	0	0	0
_KSES(ph)VSYTPR_	PF3D7_1027700.2	11.7777	7.57125	2.77886	3.79937	7.38519	0
_ELGENLS(ph)DDELQAMIDEFDK_	PF3D7_1027700.2	0	0	2.79731	0	0	0
_HGS(ph)LGFLPR_	PF3D7_1027800	0	4.38238	6.49579	0	4.03495	6.90699
_NLPVSTVFNPNEMIDVIS(ph)VTK_	PF3D7_1027800	0	0	0.950534	0	0	1.32858
_NLPVSTVFNPNEMIDVISVT(ph)K_	PF3D7_1027800	0	0	0	0	0	0.900154
_NVS(ph)FEEK_	PF3D7_1029400	18.8499	15.4104	2.38281	32.3184	40.3206	0
_LYS(ph)DIEK_	PF3D7_1029400	0	0	7.1688	0	0	3.75323
_KRS(ph)FIFNDYK_	PF3D7_1029400	0	0	0	0	0	5.42975
_TDT(ph)FLRR_	PF3D7_1029400	0	11.0529	2.65872	0	19.8542	0
_KRT(ph)DTFLR_	PF3D7_1029400	16.7245	9.78645	0.210977	16.6699	19.4371	0
_RTDT(ph)FLRR_	PF3D7_1029400	8.62814	11.4721	0.65456	13.9484	16.6929	0
_KINS(ph)MQLEIMHK_	PF3D7_1029400	0	0	4.27415	0	0	1.81517
_NVS(ph)FEEKLYS(ph)DIEK_	PF3D7_1029400	0	0	2.85985	0	0	2.80286
_AS(ph)SDPNNLAGADHSQK_	PF3D7_1029400	5.93418	3.01006	0	0	2.92037	0
_KIDDSFVEINKDS(ph)PK_	PF3D7_1030000	0	0	12.1784	0	0	7.47107
_IDDSFVEINKDS(ph)PKK_	PF3D7_1030000	0	0	2.0675	0	0	3.23401
_AGAKLS(ph)PIQIIVNAEGSLAK_	PF3D7_1030100	0	0	15.3844	0	0	23.4585
_NEDITNLVDS(ph)DENDKKEK_	PF3D7_1030100	0	0	9.33675	0	0	15.0693
_EKKES(ph)IEITSK_	PF3D7_1030100	0	0	0	0	2.92851	0
_SAS(ph)YSNIMPFVK_	PF3D7_1030200	0	6.09953	19.9019	0	5.97905	25.8245
_SAS(ph)YSNIMPFVK_	PF3D7_1030200	6.59898	11.8977	0	0	0	0
_KIS(ph)NEKEIIK_	PF3D7_1031300	54.1463	42.0163	5.32085	42.7732	56.6448	1.26211
_SFYNEIYS(ph)DDDEGKCVHK_	PF3D7_1031300	0	0	16.7413	0	0	19.682
_HCNNIYEMS(ph)PK_	PF3D7_1031300	0	0	2.47616	0	0	1.61268
_FSYHAS(ph)DEHNEK_	PF3D7_1031300	4.35827	0	0.879698	0	3.30687	0
_SKS(ph)MPNINDK_	PF3D7_1031400.1	15.3473	8.88133	0	13.8268	0	0
_LKNENESMNS(ph)DGNNDVTR_	PF3D7_1032100	0	0	1.14942	0	7.52553	3.31925
_KS(ph)SLETNLISPNLINNSTIINQINNMTSLK_	PF3D7_1032100	0	0	0	0	0	1.44427
_KSSLET(ph)NLISPNLINNSTIINQINNMTSLK_	PF3D7_1032100	0	0	0	0	0	1.48259
_NSILTNIGS(ph)MK_	PF3D7_1032100	0	0	2.29792	0	0	3.35989
_QLDALPIPSS(ph)PTLQK_	PF3D7_1032800	15.4755	15.9912	12.2312	0	10.6566	80.1459
_KLAS(ph)FSLYDALADASEQNK_	PF3D7_1033200	0	0	741.584	0	0	697.252
_LAS(ph)FSLYDALADASEQNK_	PF3D7_1033200	0	0	386.227	0	0	333.023
_DAESSTGQIPTPTES(ph)SHGISDGKK_	PF3D7_1033200	0	0	65.3833	0	36.6356	17.1385
_DAESSTGQIPTPTESS(ph)HGISDGKK_	PF3D7_1033200	0	0	11.7039	0	0	5.90655
_NKDAESSTGQIPTPT(ph)ESSHGISDGKK_	PF3D7_1033200	0	0	9.90055	0	0	0
_NVDS(ph)EVQEIIDEKDEK_	PF3D7_1033200	0	0	12.1964	0	0	7.10734
_KLASFS(ph)LYDALADASEQNK_	PF3D7_1033200	0	0	0	0	0	6.54671
_NKDAESSTGQIPTPTES(ph)SHGISDGKK_	PF3D7_1033200	0	0	5.10385	0	0	3.59544
_NKDAESST(ph)GQIPTPTESSHGISDGKK_	PF3D7_1033200	0	0	0	0	0	2.98517
_FNDNDLLLAAES(ph)LKELNPK_	PF3D7_1033200	0	0	4.21293	0	0	5.25863
_NKDAESSTGQIPT(ph)PTESSHGISDGKK_	PF3D7_1033200	0	0	0	0	0	0.91522
_SIREDS(ph)LDDVLK_	PF3D7_1033700	0	0	7.9354	0	0	15.3346
_SSIDS(ph)NAQLGNITMLR_	PF3D7_1033700	0	0	10.5544	0	0	12.4086
_CILS(ph)PS(ph)IFKK_	PF3D7_1035000	0	0	1.22101	0	0	0.752355
_SVS(ph)EPAEHVEIVSEK_	PF3D7_1035300	0	0	5.83953	0	0	16.7156
_IGASSAS(ph)NSLSHQQLQTSINNTK_	PF3D7_1036900	20.8556	14.4272	35.8212	0	0	15.6042
_SSTVATHGS(ph)QENSSAAFMSGK_	PF3D7_1036900	0	0	47.3606	0	6.62502	12.7921
_TALNTS(ph)VDMK_	PF3D7_1036900	0	0	22.7185	0	0	6.23439
_SVTDAGVIDS(ph)QSVNK_	PF3D7_1036900	0	0	20.6003	0	0	8.59179
_IGASS(ph)ASNSLSHQQLQTSINNTK_	PF3D7_1036900	0	23.5037	27.1215	0	19.8284	14.0986
_TALNTS(ph)VDMKK_	PF3D7_1036900	18.3435	5.84182	10.5003	21.8589	0	0
_TSSKNNNS(ph)IDLEYDPYTGQK_	PF3D7_1036900	0	0	9.86451	0	0	2.1871
_NNNS(ph)IDLEYDPYTGQK_	PF3D7_1036900	0	0	10.8157	0	0	7.21534
_T(ph)SSKNNNSIDLEYDPYTGQK_	PF3D7_1036900	0	0	4.99744	0	0	4.73542
_IGASS(ph)ASNS(ph)LSHQQLQTSINNTK_	PF3D7_1036900	0	0	4.11898	0	0	2.72034
_T(ph)S(ph)SKNNNSIDLEYDPYTGQK_	PF3D7_1036900	0	0	6.95098	0	0	1.03724
_NINDLQLQTST(ph)QSLK_	PF3D7_1036900	0	0	10.9437	0	0	0.961735
_SVTDAGVIDSQS(ph)VNK_	PF3D7_1036900	0	0	4.81575	0	0	0
_SVTDAGVIDSQS(ph)VNKLGEEK_	PF3D7_1036900	0	0	8.78264	0	0	3.545
_SSTVAT(ph)HGSQENSSAAFMSGK_	PF3D7_1036900	16.9121	7.65908	4.29839	0	13.0752	1.6414
_SSTVATHGS(ph)QENSSAAFMSGK_	PF3D7_1036900	0	0	4.26066	0	0	0
[truncated: 1,368 more rows]
