# Supplementary material for: Influence of Plasmodium falciparum Calcium-Dependent Protein Kinase 5 (PfCDPK5) on the Late Schizont Stage Phosphoproteome
Source: mSphere. 2020 Jan 8;5(1):e00921-19. doi: 10.1128/mSphere.00921-19 (PMC6952208; doi:10.1128/mSphere.00921-19)
Supplement: DATA SET S3 [file mSphere.00921-19-sd003.xlsx]

## Sheet: masterTable.txt
corresponding_geneID	identified_phosphorylated_reside	7mer_seq(-3,+3around phosphorylated site)	corresponding_phosphopeptides(s)	Scaled.Normalize.Plus.A	Scaled.Normalize.Plus.B	Scaled.Normalize.Plus.C..avg.	Scaled.Normalize.Minus.A	Scaled.Normalize.Minus.B	Scaled.Normalize.Minus.C..avg.	FC.A	FC.B	FC.C	logFC.A	logFC.B	logFC.C	pVbatchA	pVbatchB	pVbatchC	GeneID	Product Description	Gene Name or Symbol
PF3D7_0102200	S(382)	LRASITN	_AS(ph)ITNSAINYYDTVK_,_AS(ph)ITNSAINYYDTVK_	0	42.0181	220.321	0	42.7407	305.573	NA	0.983093	0.721011	NA	-0.0246003	-0.471907	1	0.464602	0.13973	PF3D7_0102200	ring-infected erythrocyte surface antigen	RESA
PF3D7_0102200	S(386)	ITNSAIN	_ASITNS(ph)AINYYDTVK_,_ASITNS(ph)AINYYDTVK_	6.1547	5.57255	73.1006	0	7.77521	130.191	NA	NA	0.561488	NA	NA	-0.832673	1	1	1	PF3D7_0102200	ring-infected erythrocyte surface antigen	RESA
PF3D7_0102200	T(194)	KMQTLWD	_KMQT(ph)LWDEIMDINKR_	0	0	1.83444	0	0	1.49761	NA	NA	NA	NA	NA	NA	1	1	0.465689	PF3D7_0102200	ring-infected erythrocyte surface antigen	RESA
PF3D7_0102200	S(558)	RSGSTVF	_SGS(ph)TVFHNFR_	178.81	342.238	196.5	0	394.416	170.956	Inf	0.86771	1.14942	Inf	-0.204716	0.200906	0	0.417632	4.15223e-14	PF3D7_0102200	ring-infected erythrocyte surface antigen	RESA
PF3D7_0102200	T(559)	SGSTVFH	_SGST(ph)VFHNFR_	0	0	155.208	0	0	0	NA	NA	Inf	NA	NA	Inf	1	1	0.179678	PF3D7_0103200	nucleoside transporter 4	NT4
PF3D7_0103200	S(218)	YNGSNDL	_CIEYNGS(ph)NDLCEVEK_	0	0	22.927	0	0	11.9832	NA	NA	1.91326	NA	NA	0.936034	1	1	0.149305	PF3D7_0103200	nucleoside transporter 4	NT4
PF3D7_0103200	S(231)	KNKSSEN	_NKS(ph)SENIQSNNVSMISK_,_NKS(ph)SENIQSNNVSMISK_,_S(ph)SENIQSNNVSMISK_,_S(ph)SENIQSNNVSMISK_	577.503	649.684	842.799	926.545	682.165	408.527	0.623286	0.952385	2.06302	-0.682033	-0.0703825	1.04476	0.1327	0.494653	0.109588	PF3D7_0103200	nucleoside transporter 4	NT4
PF3D7_0103200	S(232)	NKSSENI	_NKSS(ph)ENIQSNNVSMISK_,_NKSS(ph)ENIQSNNVSMISK_,_SS(ph)ENIQSNNVSMISK_	0	0	32.3241	0	0	63.0096	NA	NA	0.513002	NA	NA	-0.962963	1	1	0.403043	PF3D7_0103200	nucleoside transporter 4	NT4
PF3D7_0103200	S(237)	NIQSNNV	_SSENIQS(ph)NNVSMISK_	0	0	30.6513	0	0	24.1826	NA	NA	1.26749	NA	NA	0.341976	1	1	1	PF3D7_0103200	nucleoside transporter 4	NT4
PF3D7_0103200	S(241)	NNVSMIS	_SSENIQSNNVS(ph)MISK_	0	0	1.95127	0	0	0	NA	NA	NA	NA	NA	NA	1	1	0.065462	PF3D7_0104300	ubiquitin carboxyl-terminal hydrolase 1, putative	UBP1
PF3D7_0104300	S(1328)	FLPSDQA	_FLPS(ph)DQAFHYDNR_	0	0	7.97181	0	0	18.472	NA	NA	0.431563	NA	NA	-1.21236	1	1	1	PF3D7_0104300	ubiquitin carboxyl-terminal hydrolase 1, putative	UBP1
PF3D7_0104300	S(1567)	EFFSNNF	_GLEFFS(ph)NNFFHIK_	0	0	1.15108	0	0	0.61812	NA	NA	NA	NA	NA	NA	1	1	0.1226	PF3D7_0104300	ubiquitin carboxyl-terminal hydrolase 1, putative	UBP1
PF3D7_0104300	S(1471)	QDWSSYT	_KQNIQDWS(ph)SYTK_	0	0	18.6661	0	0	8.39196	NA	NA	2.22429	NA	NA	1.15334	1	1	0.1226	PF3D7_0104300	ubiquitin carboxyl-terminal hydrolase 1, putative	UBP1
PF3D7_0104300	S(1472)	DWSSYTK	_KQNIQDWSS(ph)YTK_	0	0	18.6661	0	0	8.39196	NA	NA	2.22429	NA	NA	1.15334	1	1	1	PF3D7_0104300	ubiquitin carboxyl-terminal hydrolase 1, putative	UBP1
PF3D7_0104300	S(225)	KNHSDSI	_NHS(ph)DSINNSINYNDIHR_	0	0	0	0	0	4.07849	NA	NA	NA	NA	NA	NA	1	1	1	PF3D7_0104300	ubiquitin carboxyl-terminal hydrolase 1, putative	UBP1
PF3D7_0104300	S(227)	HSDSINN	_NHSDS(ph)INNSINYNDIHR_	0	0	1.53147	0	0	5.42264	NA	NA	NA	NA	NA	NA	1	1	1	PF3D7_0104300	ubiquitin carboxyl-terminal hydrolase 1, putative	UBP1
PF3D7_0104300	S(3047)	EYGSDQH	_YFEQEYGS(ph)DQHDQR_	0	0	0	0	0	2.74395	NA	NA	NA	NA	NA	NA	1	1	1	PF3D7_0104300	ubiquitin carboxyl-terminal hydrolase 1, putative	UBP1
PF3D7_0104300	S(1105)	YSPSDHE	_YSPS(ph)DHEKQNSFIK_	0	0	0.624017	0	5.50402	2.93554	NA	NA	NA	NA	NA	NA	1	1	0.282869	PF3D7_0104800	novel putative transporter 1, putative	NPT1
PF3D7_0104800	S(354)	KDKSIDS	_DKS(ph)IDSNKNILHDEEDFHK_	0	0	9.06845	0	0	5.84733	NA	NA	1.55087	NA	NA	0.633078	1	1	0.169948	PF3D7_0104800	novel putative transporter 1, putative	NPT1
PF3D7_0104800	S(357)	SIDSNKN	_DKSIDS(ph)NKNILHDEEDFHK_,_SIDS(ph)NKNILHDEEDFHKK_	0	0	44.1608	0	0	22.5526	NA	NA	1.95813	NA	NA	0.969476	1	1	1	PF3D7_0104800	novel putative transporter 1, putative	NPT1
PF3D7_0104800	T(341)	KKNTKIS	_KNT(ph)KISDQSTVK_	0	16.9463	0	0	0	0	NA	Inf	NA	NA	Inf	NA	1	0	0.0493691	PF3D7_0104800	novel putative transporter 1, putative	NPT1
PF3D7_0104800	S(259)	EGRSRSS	_S(ph)RSSNNIYTNEEDEFHFK_,_S(ph)RSSNNIYTNEEDEFHFK_	21.3747	21.1055	67.9004	0	37.0128	22.6153	Inf	0.57022	3.00241	Inf	-0.810409	1.58612	0	0.1139	0.0596393	PF3D7_0104800	novel putative transporter 1, putative	NPT1
PF3D7_0104800	S(261)	RSRSSNN	_SRS(ph)SNNIYTNEEDEFHFK_,_S(ph)SNNIYTNEEDEFHFK_,_SRS(ph)SNNIYTNEEDEFHFK_	0	0	62.5938	0	0	22.0747	NA	NA	2.83555	NA	NA	1.50363	1	1	2.10833e-08	PF3D7_0104800	novel putative transporter 1, putative	NPT1
PF3D7_0104800	S(262)	SRSSNNI	_SRSS(ph)NNIYTNEEDEFHFK_	0	0	0	0	0	55.2533	NA	NA	0	NA	NA	#NAME?	1	1	1	PF3D7_0105700	asparagine-rich antigen Pfa35-2	N/A
PF3D7_0105700	S(1572)	RSRSENF	_SRS(ph)ENFHCR_	9.20454	5.72822	0	11.8348	5.06852	0	0.777754	NA	NA	-0.362614	NA	NA	0.304726	1	1	PF3D7_0105800	cyclin-dependent kinases regulatory subunit, putative	N/A
PF3D7_0105800	S(109)	LRNSVDE	_IGLRNS(ph)VDESIKK_	6.96752	4.15325	4.9318	0	2.21648	3.00883	NA	NA	NA	NA	NA	NA	1	1	1	PF3D7_0105800	cyclin-dependent kinases regulatory subunit, putative	N/A
PF3D7_0105800	S(113)	VDESIKK	_IGLRNSVDES(ph)IKK_	6.96752	4.15325	4.9318	0	2.21648	3.00883	NA	NA	NA	NA	NA	NA	1	1	0.253335	PF3D7_0105800	cyclin-dependent kinases regulatory subunit, putative	N/A
PF3D7_0105800	S(86)	RKYSPTI	_KYS(ph)PTIQTQLYK_	20.6371	28.3668	41.3542	0	18.933	25.2374	Inf	1.49827	1.63861	Inf	0.583299	0.71247	0	0.137731	0.346301	PF3D7_0106300	calcium-transporting ATPase	ATP6
PF3D7_0106300	S(482)	EMKSNEN	_EMKS(ph)NENTIISRGSK_,_EMKS(ph)NENTIISRGSK_,_EMKS(ph)NENTIISR_,_EMKS(ph)NENTIISR_,_NIPLKEMKS(ph)NENTIISR_,_NIPLKEMKS(ph)NENTIISR_,_S(ph)NENTIISR_	74.5921	62.3161	165.584	119.137	289.475	193.564	0.626104	0.215272	0.855445	-0.675526	-2.21576	-0.225254	0.135353	0.000214267	1	PF3D7_0106300	calcium-transporting ATPase	ATP6
PF3D7_0106300	S(489)	TIISRGS	_EMKSNENTIIS(ph)RGSK_,_SNENTIIS(ph)RGSK_	47.5719	33.7926	4.26697	0	60.1216	6.81776	Inf	0.562071	NA	Inf	-0.831176	NA	0	0.107438	0.0804475	PF3D7_0106300	calcium-transporting ATPase	ATP6
PF3D7_0106300	S(492)	SRGSKIL	_EMKSNENTIISRGS(ph)K_,_SNENTIISRGS(ph)K_	0	42.7912	5.8038	23.0829	133.401	12.583	0	0.320772	0.461242	#NAME?	-1.64038	-1.1164	6.40186e-53	0.00503073	0.319917	PF3D7_0106300	calcium-transporting ATPase	ATP6
PF3D7_0106300	S(592)	FFSSKND	_FFSS(ph)KNDNSHITSTLNENDK_	0	0	21.4172	0	0	26.1769	NA	NA	0.818172	NA	NA	-0.289523	1	1	0.347428	PF3D7_0107500	Niemann-Pick type C1-related protein	NCR1
PF3D7_0107500	S(877)	NRPSSDE	_DGAIINNRPS(ph)SDEEYKEEK_,_DGAIINNRPS(ph)SDEEYKEEK_	0	0	46.7461	0	0	54.5432	NA	NA	0.857048	NA	NA	-0.222552	1	1	0.252013	PF3D7_0107500	Niemann-Pick type C1-related protein	NCR1
PF3D7_0107500	S(878)	RPSSDEE	_DGAIINNRPSS(ph)DEEYKEEK_,_DGAIINNRPSS(ph)DEEYKEEK_	0	0	85.9617	0	0	52.3272	NA	NA	1.64277	NA	NA	0.716132	1	1	0.138619	PF3D7_0107500	Niemann-Pick type C1-related protein	NCR1
PF3D7_0107500	S(708)	KDLSLEV	_DLS(ph)LEVK_	0	0	9.28828	0	0	4.37395	NA	NA	2.12354	NA	NA	1.08647	1	1	0.225905	PF3D7_0107500	Niemann-Pick type C1-related protein	NCR1
PF3D7_0107500	S(774)	KIVSMED	_IVS(ph)MEDVK_	0	0	24.6289	0	5.63865	14.2372	NA	NA	1.72991	NA	NA	0.790693	1	1	1	PF3D7_0107500	Niemann-Pick type C1-related protein	NCR1
PF3D7_0107500	S(996)	ILLSSNE	_NILLS(ph)SNEINNNSNNTNK_	0	0	5.0711	0	0	1.7067	NA	NA	NA	NA	NA	NA	1	1	1	PF3D7_0107500	Niemann-Pick type C1-related protein	NCR1
PF3D7_0107500	S(1037)	YLLSSHD	_NIYLLS(ph)SHDNALFYK_	0	0	4.68408	0	0	1.68411	NA	NA	NA	NA	NA	NA	1	1	0.137946	PF3D7_0107500	Niemann-Pick type C1-related protein	NCR1
PF3D7_0107500	S(1038)	LLSSHDN	_NIYLLSS(ph)HDNALFYK_	0	0	23.3175	0	0	41.7338	NA	NA	0.558718	NA	NA	-0.839807	1	1	0.44269	PF3D7_0107500	Niemann-Pick type C1-related protein	NCR1
PF3D7_0107500	S(924)	GYDSSYN	_SSGYDS(ph)SYNDLQSSSLPNPSSNEVLNK_	0	0	17.7118	0	0	14.8702	NA	NA	1.19109	NA	NA	0.252284	1	1	0.088487	PF3D7_0107500	Niemann-Pick type C1-related protein	NCR1
PF3D7_0107500	S(925)	YDSSYND	_SSGYDSS(ph)YNDLQSSSLPNPSSNEVLNK_	0	0	4.60379	0	0	9.66823	NA	NA	0.476177	NA	NA	-1.07043	1	1	1	PF3D7_0108300	conserved Plasmodium protein, unknown function	ARP
PF3D7_0108300	S(1470)	KGGSIMN	_GGS(ph)IMNFGDVDNNTTCAMNK_,_KGGS(ph)IMNFGDVDNNTTCAMNK_	0	0	4.24892	0	0	6.89441	NA	NA	NA	NA	NA	NA	1	1	1	PF3D7_0108300	conserved Plasmodium protein, unknown function	ARP
PF3D7_0108300	S(945)	LNNSNDI	_ISDDMLNNS(ph)NDIKK_	0	0	2.19083	0	17.7746	0	NA	0	NA	NA	#NAME?	NA	1	2.85804e-21	0.0298449	PF3D7_0108300	conserved Plasmodium protein, unknown function	ARP
PF3D7_0108300	S(1051)	KKGSEVV	_KGS(ph)EVVPNNQYYNLGEYNK_	0	0	6.51878	0	5.69594	18.985	NA	NA	0.343365	NA	NA	-1.54219	1	1	1	PF3D7_0108300	conserved Plasmodium protein, unknown function	ARP
PF3D7_0108300	S(2198)	LNFSNDL	_KIDTENNAINILNFS(ph)NDLEKK_	0	0	2.95247	0	0	2.26168	NA	NA	NA	NA	NA	NA	1	1	1	PF3D7_0108300	conserved Plasmodium protein, unknown function	ARP
PF3D7_0108300	S(284)	KLDSSKL	_LDS(ph)SKLGNK_	0	3.36769	0.0440643	0	0	0	NA	NA	NA	NA	NA	NA	1	1	1	PF3D7_0108300	conserved Plasmodium protein, unknown function	ARP
PF3D7_0108300	S(256)	DFVSLEG	_NDFVS(ph)LEGVLDKNEK_	0	0	0	0	0	4.35142	NA	NA	NA	NA	NA	NA	1	1	1	PF3D7_0108300	conserved Plasmodium protein, unknown function	ARP
PF3D7_0108300	S(1006)	SVKSFSN	_S(ph)FSNDNVNNMCNVDK_	0	0	3.58347	0	0	4.52601	NA	NA	NA	NA	NA	NA	1	1	0.0421679	PF3D7_0108300	conserved Plasmodium protein, unknown function	ARP
PF3D7_0108300	S(520)	KSFSNIA	_SFS(ph)NIASDMYNK_	0	0	6.582	0	0	17.4086	NA	NA	0.37809	NA	NA	-1.4032	1	1	6.12574e-06	PF3D7_0108500	conserved Plasmodium protein, unknown function	N/A
PF3D7_0108500	T(29)	DLVTDEN	_IPDLVT(ph)DENEKTNVEETQPVENVNNVNDDVRK_,_IPDLVT(ph)DENEKTNVEETQPVENVNNVNDDVR_	0	0	2.80431	0	0	37.6329	NA	NA	0.0745175	NA	NA	-3.74628	1	1	0.283732	PF3D7_0108700	secreted ookinete protein, putative	PSOP24
PF3D7_0108700	S(1113)	QEGSFSY	_AGDPFLHNQEGS(ph)FSYAPPPYQGVENSSNK_	0	0	18.0257	0	0	11.6412	NA	NA	1.54845	NA	NA	0.630822	1	1	1	PF3D7_0108700	secreted ookinete protein, putative	PSOP24
PF3D7_0108700	S(1115)	GSFSYAP	_AGDPFLHNQEGSFS(ph)YAPPPYQGVENSSNK_	0	0	0	0	0	4.65845	NA	NA	NA	NA	NA	NA	1	1	1	PF3D7_0108700	secreted ookinete protein, putative	PSOP24
PF3D7_0108700	T(837)	GHVTNTL	_KQDYGHVT(ph)NTLK_	0	1.97836	4.00749	0	0	0.43306	NA	NA	NA	NA	NA	NA	1	1	0.438211	PF3D7_0108700	secreted ookinete protein, putative	PSOP24
PF3D7_0108700	S(674)	NFASINE	_NFAS(ph)INEYPYVDIK_	0	0	16.3955	0	0	13.6695	NA	NA	1.19942	NA	NA	0.262334	1	1	1	PF3D7_0108700	secreted ookinete protein, putative	PSOP24
PF3D7_0108700	S(1062)	TEQSVEN	_VTNHDTEQS(ph)VENKLDEDKLK_	0	0	2.91648	0	0	3.26169	NA	NA	NA	NA	NA	NA	1	1	0.0552377	PF3D7_0109000	photosensitized INA-labeled protein PHIL1	PHIL1
PF3D7_0109000	S(176)	SEWSNAF	_GEANSEWS(ph)NAFVTR_,_SKGEANSEWS(ph)NAFVTR_	0	0	6.25803	0	0	15.2827	NA	NA	0.409484	NA	NA	-1.28812	1	1	0.307986	PF3D7_0109000	photosensitized INA-labeled protein PHIL1	PHIL1
PF3D7_0109000	S(167)	KRRSKGE	_S(ph)KGEANSEWSNAFVTR_	0	0	32.3477	0	0	40.3609	NA	NA	0.801461	NA	NA	-0.319295	1	1	0.0115336	PF3D7_0109000	photosensitized INA-labeled protein PHIL1	PHIL1
PF3D7_0109000	T(189)	YECTDPE	_VDPYECT(ph)DPEEEFKPYEVTK_	0	0	82.3791	0	0	304.636	NA	NA	0.270418	NA	NA	-1.88674	1	1	0.302555	PF3D7_0110500	bromodomain protein, putative	N/A
PF3D7_0110500	S(1626)	DDKSTEG	_NLHEFIDDKS(ph)TEGNDEKR_	0	0	27.4698	0	0	18.346	NA	NA	1.49732	NA	NA	0.582379	1	1	1	PF3D7_0110600	phosphatidylinositol-4-phosphate 5-kinase	PIP5K
PF3D7_0110600	S(1012)	DTLSALE	_DDDTLS(ph)ALEK_	0	0	1.36046	0	0	2.51296	NA	NA	NA	NA	NA	NA	1	1	1	PF3D7_0110600	phosphatidylinositol-4-phosphate 5-kinase	PIP5K
PF3D7_0110600	S(419)	INDSTSF	_GSIINDS(ph)TSFLFLR_	0	0	2.81976	0	0	0	NA	NA	NA	NA	NA	NA	1	1	1	PF3D7_0110600	phosphatidylinositol-4-phosphate 5-kinase	PIP5K
PF3D7_0110600	T(420)	NDSTSFL	_GSIINDST(ph)SFLFLR_	0	0	0	0	0	2.76198	NA	NA	NA	NA	NA	NA	1	1	1	PF3D7_0110600	phosphatidylinositol-4-phosphate 5-kinase	PIP5K
PF3D7_0110600	S(421)	DSTSFLF	_GSIINDSTS(ph)FLFLR_	0	0	0.918733	0	0	2.00105	NA	NA	NA	NA	NA	NA	1	1	1	PF3D7_0111400	conserved Plasmodium protein, unknown function	GEXP19
PF3D7_0111400	T(199)	VFFTPKK	_TFLVNQAVFFT(ph)PK_	0	0	4.74733	0	0	1.00758	NA	NA	NA	NA	NA	NA	1	1	1	PF3D7_0111600	conserved Plasmodium protein, unknown function	N/A
PF3D7_0111600	S(83)	NIHSDYQ	_NINIHS(ph)DYQSIEK_	0	0	2.51065	0	0	0.847654	NA	NA	NA	NA	NA	NA	1	1	0.203758	PF3D7_0112200	multidrug resistance-associated protein 1	MRP1
PF3D7_0112200	S(249)	DFLSIGK	_DFLS(ph)IGK_	0	0	18.5538	0	0	10.2375	NA	NA	1.81234	NA	NA	0.857856	1	1	1	PF3D7_0112200	multidrug resistance-associated protein 1	MRP1
PF3D7_0112200	S(638)	SSNSTMS	_KEEYENIHNSSNS(ph)TMSNEFKEK_	0	0	0	0	0	5.26311	NA	NA	NA	NA	NA	NA	1	1	0.00332463	PF3D7_0112200	multidrug resistance-associated protein 1	MRP1
PF3D7_0112200	S(641)	STMSNEF	_KEEYENIHNSSNSTMS(ph)NEFKEK_	0	0	16.8552	0	0	2.92437	NA	NA	5.7637	NA	NA	2.52699	1	1	1	PF3D7_0112200	multidrug resistance-associated protein 1	MRP1
PF3D7_0112200	S(236)	KFSSQTE	_KFSS(ph)QTEIDEISR_	0	0	3.9795	0	11.2734	3.0534	NA	0	NA	NA	#NAME?	NA	1	2.85804e-21	1	PF3D7_0112200	multidrug resistance-associated protein 1	MRP1
PF3D7_0112200	S(97)	HCNSNDA	_NSSNEHVLHHCNS(ph)NDASEKK_,_NSSNEHVLHHCNS(ph)NDASEK_	22.5233	37.5857	0	12.0799	35.9538	0	1.86454	1.04539	NA	0.898817	0.0640406	NA	0.0307463	0.407138	0.00350571	PF3D7_0112200	multidrug resistance-associated protein 1	MRP1
PF3D7_0112200	S(1523)	KNVSLSS	_NVS(ph)LSSIINSSQDDESK_	0	0	10.8293	0	0	1.8993	NA	NA	5.70173	NA	NA	2.5114	1	1	0.163334	PF3D7_0112200	multidrug resistance-associated protein 1	MRP1
PF3D7_0112200	S(1525)	VSLSSII	_NVSLS(ph)SIINSSQDDESK_	0	0	17.3566	0	0	8.72103	NA	NA	1.9902	NA	NA	0.992912	1	1	1.99095e-06	PF3D7_0112200	multidrug resistance-associated protein 1	MRP1
PF3D7_0112200	S(613)	KSNSTYN	_SNS(ph)TYNYNSSHIHEK_	8.50383	15.0008	9.19259	23.118	6.81224	0.497594	0.367845	2.20204	18.4741	-1.44283	1.13884	4.20743	0.00539193	0.022427	0.10004	PF3D7_0112200	multidrug resistance-associated protein 1	MRP1
PF3D7_0112200	S(1121)	KSSSMPF	_SSS(ph)MPFVK_,_SSS(ph)MPFVK_	84.0471	95.7345	118.3	0	84.6055	49.4336	Inf	1.13154	2.39311	Inf	0.178287	1.25889	0	0.336084	0.132159	PF3D7_0112200	multidrug resistance-associated protein 1	MRP1
PF3D7_0112200	S(1129)	KSSSNMI	_SSS(ph)NMINNPSNFK_,_SSS(ph)NMINNPSNFK_	101.58	111.726	132.261	45.889	115.536	61.1587	2.2136	0.967026	2.16259	1.1464	-0.0483736	1.11276	0.0097141	0.480192	0.264272	PF3D7_0112200	multidrug resistance-associated protein 1	MRP1
PF3D7_0112200	S(544)	NITSHDD	_TFLQNENITS(ph)HDDGTSHNLK_	0	0	77.9596	0	0	48.5737	NA	NA	1.60498	NA	NA	0.682551	1	1	0.180302	PF3D7_0113000	glutamic acid-rich protein GARP	GARP
PF3D7_0113000	S(172)	EVMSLYK	_KKEENSEVMS(ph)LYK_,_KKEENSEVMS(ph)LYK_	0	0	17.8281	0	0	9.3318	NA	NA	1.91047	NA	NA	0.933928	1	1	1	PF3D7_0113200	Plasmodium exported protein, unknown function	N/A
PF3D7_0113200	S(156)	REISLTV	_EIS(ph)LTVK_	0	0	7.24706	0	0	4.12313	NA	NA	NA	NA	NA	NA	1	1	1	PF3D7_0113200	Plasmodium exported protein, unknown function	N/A
PF3D7_0113200	S(393)	RHESLHS	_HES(ph)LHSYNIK_	0	27.3465	6.8239	0	41.1064	2.71845	NA	0.66526	NA	NA	-0.588009	NA	1	0.200576	1	PF3D7_0113200	Plasmodium exported protein, unknown function	N/A
PF3D7_0113200	S(188)	RNQSISS	_NQS(ph)ISSNNNNNNNKEEEEECTK_	0	0	1.36496	0	0	0	NA	NA	NA	NA	NA	NA	1	1	1	PF3D7_0113200	Plasmodium exported protein, unknown function	N/A
PF3D7_0113200	S(131)	TKNSGLS	_NS(ph)GLSHMFSSEINK_	0	0	2.09657	0	0	2.01076	NA	NA	NA	NA	NA	NA	1	1	0.0101402	PF3D7_0202400	translation-enhancing factor	PTEF
PF3D7_0202400	T(563)	EEETEED	_DEEET(ph)EEDEKETEVEKK_,_DEEET(ph)EEDEKETEVEK_	0	0	47.9342	0	0	10.5831	NA	NA	4.52932	NA	NA	2.1793	1	1	0.0849442	PF3D7_0202500	early transcribed membrane protein 2	ETRAMP2
PF3D7_0202500	S(98)	VNPSISS	_AVNPS(ph)ISSTMYR_	0	0	16.6733	0	135.01	35.5001	NA	0	0.469668	NA	#NAME?	-1.09029	1	2.85804e-21	0.277129	PF3D7_0202500	early transcribed membrane protein 2	ETRAMP2
PF3D7_0202500	S(100)	PSISSTM	_AVNPSIS(ph)STMYRA_,_AVNPSIS(ph)STMYR_,_AVNPSIS(ph)STMYR_	223.022	158.809	34.5379	97.3695	75.5746	45.5354	2.29047	2.10135	0.758485	1.19564	1.07132	-0.398808	0.00754619	0.0290625	2.10833e-08	PF3D7_0202500	early transcribed membrane protein 2	ETRAMP2
PF3D7_0202500	S(101)	SISSTMY	_AVNPSISS(ph)TMYR_,_AVNPSISS(ph)TMYR_	57.0974	19.9028	0	70.3259	43.4084	16.6004	0.811897	0.458503	0	-0.300631	-1.125	#NAME?	0.346838	0.042314	1	PF3D7_0203000	repetitive organellar protein, putative	ROPE
PF3D7_0203000	S(1469)	SQYSDAY	_IINLTSQYS(ph)DAYK_	40.8434	0	3.994	0	0	2.41428	Inf	NA	NA	Inf	NA	NA	0	1	1	PF3D7_0203000	repetitive organellar protein, putative	ROPE
PF3D7_0203000	S(23)	SKESFNE	_VSKES(ph)FNEEDNENNEKR_	0	0	3.01573	0	2.56886	0.186777	NA	NA	NA	NA	NA	NA	1	1	1	PF3D7_0203600	conserved Plasmodium protein, unknown function	N/A
PF3D7_0203600	T(193)	MRHTNIN	_NKNIIMRHT(ph)NINNK_	0	0	0	56.0567	0	0	0	NA	NA	#NAME?	NA	NA	6.40186e-53	1	1	PF3D7_0204700	hexose transporter	HT
PF3D7_0204700	S(10)	DICSENE	_DICS(ph)ENEGKK_	22.6166	17.1202	0	39.3819	12.5281	0	0.574288	1.36654	NA	-0.800153	0.450532	NA	0.0906674	0.191661	1	PF3D7_0204700	hexose transporter	HT
PF3D7_0204700	S(4)	MTKSSKD	_TKS(ph)SKDICSENEGK_	29.8009	20.0606	0	15.4033	0	0	1.93471	Inf	NA	0.952121	Inf	NA	0.0243882	0	0.0012055	PF3D7_0205800	PH domain-containing protein, putative	PH1
PF3D7_0205800	S(118)	VLLSDCX	_QMVKPTVLLS(ph)DC_	0	0	12.0841	0	0	1.72243	NA	NA	7.0157	NA	NA	2.81059	1	1	1	PF3D7_0206200	pantothenate transporter	PAT
PF3D7_0206200	T(557)	DEETIPE	_YDDEDEET(ph)IPEKK_	0	0	2.45685	0	0	0.804149	NA	NA	NA	NA	NA	NA	1	1	1	PF3D7_0206800	merozoite surface protein 2	MSP2
PF3D7_0206800	S(225)	TSDSQKE	_NNHPQNTSDS(ph)QKECTDGNK_	32.1374	0	0	18.1076	11.6514	0	1.7748	0	NA	0.827655	#NAME?	NA	0.0413149	2.85804e-21	1	PF3D7_0206800	merozoite surface protein 2	MSP2
PF3D7_0206800	T(205)	NKGTGQH	_SPTAQPEQAENSAPTAEQTESPELQSAPENKGT(ph)GQHGHMHGSR_	33.3459	0	0	114.199	23.0164	0	0.291999	0	NA	-1.77596	#NAME?	NA	0.000740507	2.85804e-21	1	PF3D7_0207000	merozoite surface protein 4	MSP4
PF3D7_0207000	S(137)	PKESQMV	_SPKES(ph)QMVDDK_,_SPKES(ph)QMVDDK_	26.4594	0	0	47.5575	9.30878	0	0.556367	0	NA	-0.845891	#NAME?	NA	0.0773708	2.85804e-21	1	PF3D7_0207600	serine repeat antigen 5	SERA5
PF3D7_0207600	S(183)	KLPSNGT	_LPS(ph)NGTTGEQGSSTGTVR_	0	7.41961	0	0	0	0	NA	NA	NA	NA	NA	NA	1	1	1	PF3D7_0208100	conserved Plasmodium protein, unknown function	N/A
PF3D7_0208100.2	S(772)	KEESDLL	_EIYMKEES(ph)DLLNENNDKNK_	0	0	2.35302	0	0	7.02591	NA	NA	NA	NA	NA	NA	1	1	0.297598	PF3D7_0208100	conserved Plasmodium protein, unknown function	N/A
PF3D7_0208100.2	T(1165)	YYNTDDD	_FYYNT(ph)DDDTDIINAIK_,_FYYNT(ph)DDDTDIINAIK_	0	0	23.5022	0	0	29.8644	NA	NA	0.786962	NA	NA	-0.345635	1	1	0.0884824	PF3D7_0208100	conserved Plasmodium protein, unknown function	N/A
PF3D7_0208100.2	T(1169)	DDDTDII	_FYYNTDDDT(ph)DIINAIK_	0	0	5.27421	0	0	11.0763	NA	NA	0.476169	NA	NA	-1.07046	1	1	0.436943	PF3D7_0208100	conserved Plasmodium protein, unknown function	N/A
PF3D7_0208100.2	S(792)	NIKSDDL	_HGDFYNIKS(ph)DDLNNSNIGVR_	0	0	15.5251	0	0	12.9183	NA	NA	1.20179	NA	NA	0.265182	1	1	1	PF3D7_0208100	conserved Plasmodium protein, unknown function	N/A
PF3D7_0208100.2	S(991)	KSSSNND	_SSS(ph)NNDYSFESTIR_	0	0	8.84348	0	0	6.96733	NA	NA	NA	NA	NA	NA	1	1	0.22756	PF3D7_0209800	ATP-dependent RNA helicase UAP56	UAP56
PF3D7_0209800	S(71)	RAISESG	_AIS(ph)ESGFEHPSEVQQETIPAAITGTDILCQAK_	0	0	13.3485	0	0	19.3609	NA	NA	0.689457	NA	NA	-0.536467	1	1	0.00171025	PF3D7_0210600	conserved protein, unknown function	N/A
PF3D7_0210600	S(416)	EVLSDMD	_KKVEVLS(ph)DMDNEENYMNSGDLGPVFK_,_KVEVLS(ph)DMDNEENYMNSGDLGPVFK_,_VEVLS(ph)DMDNEENYMNSGDLGPVFK_	0	0	17.1527	0	0	94.7971	NA	NA	0.180941	NA	NA	-2.46641	1	1	1	PF3D7_0210600	conserved protein, unknown function	N/A
PF3D7_0210600	S(445)	YNYSDXX	_NMYNYS(ph)D_	0	0	0	0	0	2.50255	NA	NA	NA	NA	NA	NA	1	1	1	PF3D7_0210900	conserved Plasmodium protein, unknown function	N/A
PF3D7_0210900	S(260)	KIPSPLK	_IPS(ph)PLKEQK_,_IVTSLNKIPS(ph)PLKEQK_,_IVTSLNKIPS(ph)PLK_	82.8262	241.97	0	0	262.905	2.6287	Inf	0.920373	NA	Inf	-0.11971	NA	0	0.472941	1	PF3D7_0210900	conserved Plasmodium protein, unknown function	N/A
PF3D7_0210900	T(253)	KIVTSLN	_IVT(ph)SLNKIPSPLK_	0	0	0	0	0	2.24505	NA	NA	NA	NA	NA	NA	1	1	1	PF3D7_0210900	conserved Plasmodium protein, unknown function	N/A
PF3D7_0210900	S(254)	IVTSLNK	_IVTS(ph)LNKIPSPLK_	9.69371	16.6894	1.48273	0	14.1084	2.57234	Inf	1.18295	NA	Inf	0.242384	NA	0	0.298474	1	PF3D7_0210900	conserved Plasmodium protein, unknown function	N/A
PF3D7_0210900	S(111)	RTGSFGS	_TGS(ph)FGSR_	33.0237	22.259	0	32.3631	8.84228	0	1.02041	2.51734	NA	0.0291509	1.3319	NA	0.409609	0.0100588	0.000651451	PF3D7_0212300	peptide chain release factor subunit 1, putative	N/A
PF3D7_0212300	S(422)	DVESDVE	_IDLNLYDEDVES(ph)DVELF_	0	0	1.48427	0	0	9.78948	NA	NA	0.151619	NA	NA	-2.72148	1	1	1	PF3D7_0212400	conserved Plasmodium membrane protein, unknown function	N/A
PF3D7_0212400	T(1841)	KHITNIK	_DEDKHIT(ph)NIKDGDK_	108.81	26.9958	0	138.124	12.0984	0	0.787775	2.23136	NA	-0.344145	1.15793	NA	0.317038	0.0208015	1	PF3D7_0212400	conserved Plasmodium membrane protein, unknown function	N/A
PF3D7_0212400	S(3522)	INNSNHF	_ILNSNMDINNS(ph)NHFLR_	0	0	1.31859	0	0	3.46616	NA	NA	NA	NA	NA	NA	1	1	1	PF3D7_0212400	conserved Plasmodium membrane protein, unknown function	N/A
PF3D7_0212400	T(2642)	FPETFID	_NIDSIFPET(ph)FIDSDKQPAYNFDPIDSINLGSSR_	0	0	0	0	0	4.4015	NA	NA	NA	NA	NA	NA	1	1	1	PF3D7_0212500	conserved Plasmodium protein, unknown function	N/A
PF3D7_0212500	T(295)	GENTTED	_EGAYGENT(ph)TEDLNEDTQEGHK_	0	0	4.14322	0	0	2.39142	NA	NA	NA	NA	NA	NA	1	1	1	PF3D7_0212500	conserved Plasmodium protein, unknown function	N/A
PF3D7_0212500	T(296)	ENTTEDL	_EGAYGENTT(ph)EDLNEDTQEGHK_	0	0	7.83871	0	0	2.25562	NA	NA	NA	NA	NA	NA	1	1	0.396893	PF3D7_0212500	conserved Plasmodium protein, unknown function	N/A
PF3D7_0212500	S(3172)	EGGSDNI	_EGGS(ph)DNIYTSNIK_	0	0	42.4039	0	0	33.1298	NA	NA	1.27993	NA	NA	0.356067	1	1	1	PF3D7_0212500	conserved Plasmodium protein, unknown function	N/A
PF3D7_0212500	S(52)	YEESEQD	_HSDNVYEES(ph)EQDGKQTEGR_	0	0	1.94506	0	4.94321	0.269322	NA	NA	NA	NA	NA	NA	1	1	1	PF3D7_0212500	conserved Plasmodium protein, unknown function	N/A
PF3D7_0212500	S(3628)	DTKSVSH	_SMNDDTKS(ph)VSHYEETK_	7.55129	0	5.44776	0	0	3.06242	NA	NA	NA	NA	NA	NA	1	1	2.10833e-08	PF3D7_0214100	protein transport protein SEC31	SEC31
PF3D7_0214100	S(663)	EDISGND	_IKQNEEDIS(ph)GNDEHLLNSSIK_	0	0	0	0	0	23.1494	NA	NA	0	NA	NA	#NAME?	1	1	1	PF3D7_0214100	protein transport protein SEC31	SEC31
PF3D7_0214100	S(673)	LNSSIKG	_IKQNEEDISGNDEHLLNSS(ph)IKGK_	0	0	1.38283	0	38.1556	5.85289	NA	0	NA	NA	#NAME?	NA	1	2.85804e-21	1	PF3D7_0214100	protein transport protein SEC31	SEC31
PF3D7_0214100	S(1028)	MYTSTSN	_MYTS(ph)TSNIINNNTMNSNFK_	0	0	0	0	0	2.79737	NA	NA	NA	NA	NA	NA	1	1	1	PF3D7_0214100	protein transport protein SEC31	SEC31
PF3D7_0214100	S(1243)	KNQSISS	_NQS(ph)ISSTANLNYQHDNQFNKR_	10.6725	7.40646	0	0	12.9993	0	Inf	0.56976	NA	Inf	-0.811574	NA	0	0.11353	1	PF3D7_0214100	protein transport protein SEC31	SEC31
PF3D7_0214100	T(1247)	ISSTANL	_NQSISST(ph)ANLNYQHDNQFNKR_	14.2145	0	0	0	19.4778	0	Inf	0	NA	Inf	#NAME?	NA	0	2.85804e-21	0.00192526	PF3D7_0214100	protein transport protein SEC31	SEC31
PF3D7_0214100	S(1225)	NTRSSFA	_S(ph)SFADIQNVVSPPR_	0	0	4.17782	0	0	22.5708	NA	NA	0.185099	NA	NA	-2.43363	1	1	0.317311	PF3D7_0214100	protein transport protein SEC31	SEC31
PF3D7_0214100	S(1235)	NVVSPPR	_SSFADIQNVVS(ph)PPR_	0	26.2052	7.40695	0	30.1766	9.09368	NA	0.868394	0.814517	NA	-0.203578	-0.295983	1	0.418363	0.224625	PF3D7_0214700	conserved Plasmodium protein, unknown function	N/A
PF3D7_0214700	S(16)	FPFSSNE	_DFNKFPFS(ph)SNEQK_	0	0	9.7426	0	0	5.61714	NA	NA	1.73444	NA	NA	0.79447	1	1	1	PF3D7_0214700	conserved Plasmodium protein, unknown function	N/A
PF3D7_0214700	S(17)	PFSSNEQ	_DFNKFPFSS(ph)NEQK_	0	0	6.54845	0	0	4.46615	NA	NA	NA	NA	NA	NA	1	1	0.166152	PF3D7_0214700	conserved Plasmodium protein, unknown function	N/A
PF3D7_0214700	S(24)	KIISHFT	_IIS(ph)HFTNEHNDK_	0	0	90.0262	0	0	45.5513	NA	NA	1.97637	NA	NA	0.982853	1	1	0.166152	PF3D7_0214700	conserved Plasmodium protein, unknown function	N/A
PF3D7_0214700	T(27)	SHFTNEH	_IISHFT(ph)NEHNDK_	0	0	90.0262	0	0	45.5513	NA	NA	1.97637	NA	NA	0.982853	1	1	1	PF3D7_0214800	conserved Plasmodium membrane protein, unknown function	N/A
PF3D7_0214800	S(1102)	MILSKLE	_SMILS(ph)KLEK_	0	0	3.05666	0	0	7.69801	NA	NA	NA	NA	NA	NA	1	1	1	PF3D7_0214800	conserved Plasmodium membrane protein, unknown function	N/A
PF3D7_0214800	S(1098)	PFKSMIL	_WIPFKS(ph)MILSK_	0	0	2.54573	0	0	4.56863	NA	NA	NA	NA	NA	NA	1	1	1	PF3D7_0215300	acyl-CoA synthetase	ACS8
PF3D7_0215300	S(855)	TLKSTDA	_NTLKS(ph)TDASLKIPEK_	0	0	2.89916	0	4.17897	8.45118	NA	NA	NA	NA	NA	NA	1	1	1	PF3D7_0215400	conserved Plasmodium protein, unknown function	N/A
PF3D7_0215400	S(294)	RTDSVNS	_TDS(ph)VNSNLIK_	0	2.96956	2.09729	0	12.4999	0.84621	NA	0.237567	NA	NA	-2.07359	NA	1	0.000505257	1	PF3D7_0216600	MtN3-like protein	N/A
PF3D7_0216600	S(677)	RSESLEK	_SES(ph)LEKNTAITF_	0	0	4.60518	0	0	7.86919	NA	NA	NA	NA	NA	NA	1	1	0.469267	PF3D7_0217200	conserved Plasmodium protein, unknown function	N/A
PF3D7_0217200	S(861)	FIHSWYH	_DIYQFIHS(ph)WYHIK_	46.3243	62.3329	42.0976	0	59.4813	36.8279	Inf	1.04794	1.14309	Inf	0.0675572	0.19294	0	0.404891	0.220817	PF3D7_0217500	calcium-dependent protein kinase 1	CDPK1
PF3D7_0217500	S(204)	NKHSLLN	_DIKPENILLENKHS(ph)LLNIK_	0	0	12.9212	0	1.07638	19.002	NA	NA	0.679992	NA	NA	-0.556411	1	1	1	PF3D7_0217500	calcium-dependent protein kinase 1	CDPK1
PF3D7_0217500	S(216)	FGLSSFF	_IVDFGLS(ph)SFFSK_	0	0	0	0	0	0.762355	NA	NA	NA	NA	NA	NA	1	1	0.176207	PF3D7_0217500	calcium-dependent protein kinase 1	CDPK1
PF3D7_0217500	S(217)	GLSSFFS	_IVDFGLSS(ph)FFSK_	0	0	63.7211	0	0	103.405	NA	NA	0.616227	NA	NA	-0.698465	1	1	0.433813	PF3D7_0217500	calcium-dependent protein kinase 1	CDPK1
PF3D7_0217500	S(64)	KLGSGAY	_KLGS(ph)GAYGEVLLCR_,_LGS(ph)GAYGEVLLCR_	118.115	59.1914	227.421	0	68.0504	188.314	Inf	0.869816	1.20766	Inf	-0.201218	0.272219	0	0.419883	1	PF3D7_0217500	calcium-dependent protein kinase 1	CDPK1
PF3D7_0217500	T(231)	RLGTAYY	_LGT(ph)AYYIAPEVLR_	0	0	3.97053	0	0	3.78288	NA	NA	NA	NA	NA	NA	1	1	4.15223e-14	PF3D7_0217500	calcium-dependent protein kinase 1	CDPK1
PF3D7_0217500	S(98)	MKYSITN	_MKYS(ph)ITNK_,_MKYS(ph)ITNK_	43.0279	20.3692	12.585	41.15	14.3236	0	1.04563	1.42207	Inf	0.0643786	0.507992	Inf	0.383982	0.166903	0.466286	PF3D7_0217500	calcium-dependent protein kinase 1	CDPK1
PF3D7_0217500	S(406)	ILRSFKN	_S(ph)FKNELGELK_	21.9373	12.7951	31.0631	0	9.14754	30.0094	Inf	1.39875	1.03511	Inf	0.484137	0.0497869	0	0.17692	1	PF3D7_0217500	calcium-dependent protein kinase 1	CDPK1
PF3D7_0217500	S(28)	YGKSGNN	_S(ph)GNNKNSEDLAINPGMYVR_	0	0	0	0	0	6.47605	NA	NA	NA	NA	NA	NA	1	1	0.107224	PF3D7_0217500	calcium-dependent protein kinase 1	CDPK1
PF3D7_0217500	S(34)	NKNSEDL	_SGNNKNS(ph)EDLAINPGMYVR_,_SGNNKNS(ph)EDLAINPGMYVR_	0	0	34.9469	0	0	14.965	NA	NA	2.33524	NA	NA	1.22357	1	1	0.204825	PF3D7_0217500	calcium-dependent protein kinase 1	CDPK1
PF3D7_0217500	S(345)	GALSNMR	_TLCGALS(ph)NMR_,_TLCGALS(ph)NMR_	166.283	141.481	25.7779	96.3804	152.976	39.2119	1.72528	0.92486	0.657399	0.78683	-0.112694	-0.605158	0.0486007	0.477544	0.122915	PF3D7_0217500	calcium-dependent protein kinase 1	CDPK1
PF3D7_0217500	T(100)	YSITNKI	_YSIT(ph)NKIECDDK_	0	0	11.7063	0	4.81524	5.26795	NA	NA	2.22217	NA	NA	1.15197	1	1	1	PF3D7_0218600	patatin-like phospholipase, putative	N/A
PF3D7_0218600	S(2263)	RSISLPL	_SIS(ph)LPLNLKR_,_SIS(ph)LPLNLK_	0	0	8.35444	0	0	8.83269	NA	NA	NA	NA	NA	NA	1	1	1	PF3D7_0218700	pre-mRNA-processing protein 45, putative	PRP45
PF3D7_0218700	S(233)	IKNSPDY	_LPNIKNS(ph)PDYPILR_	0	0	7.9402	0	0	8.01035	NA	NA	NA	NA	NA	NA	1	1	0.0505378	PF3D7_0219400	ribosome associated membrane protein RAMP4, putative, unspecified product	N/A
PF3D7_0219400.1	S(16)	AFDSNVT	_VEAFDS(ph)NVTKR_,_VEAFDS(ph)NVTK_	13.3167	3.78475	21.8087	4.27155	28.2676	7.31444	3.11754	0.13389	2.98159	1.64041	-2.90088	1.57608	0.000538504	1.65305e-06	1	PF3D7_0219400	ribosome associated membrane protein RAMP4, putative, unspecified product	N/A
PF3D7_0219400.1	S(29)	KYKSNIL	_YKS(ph)NILNK_	20.4097	10.1695	0.647921	15.8848	3.02549	0	1.28486	3.36128	NA	0.361609	1.74901	NA	0.195992	0.00129987	0.0423601	PF3D7_0219600	replication factor C subunit 1, putative	RFC1
PF3D7_0219600	S(103)	FKPSSKK	_FYDITSFFKPS(ph)SK_	0	0	3.70799	0	0	9.79435	NA	NA	0.378585	NA	NA	-1.40131	1	1	1	PF3D7_0219600	replication factor C subunit 1, putative	RFC1
PF3D7_0219600	S(190)	VLISPAK	_KNVLIS(ph)PAKK_,_NVLIS(ph)PAKK_,_NVLIS(ph)PAK_	64.7327	52.3259	5.74655	39.0333	112.195	0.671626	1.6584	0.466386	NA	0.72979	-1.10041	NA	0.0604605	0.0460989	0.346192	PF3D7_0219600	replication factor C subunit 1, putative	RFC1
PF3D7_0219600	S(313)	TYASDTI	_LLPQTDQTQENDKTYAS(ph)DTIKTENK_,_LLPQTDQTQENDKTYAS(ph)DTIK_	0	0	66.4571	0	0	77.7013	NA	NA	0.85529	NA	NA	-0.225515	1	1	1	PF3D7_0219600	replication factor C subunit 1, putative	RFC1
PF3D7_0219600	S(153)	NNVSPKN	_SNNVS(ph)PKNEINK_	0	3.86153	0.262411	0	4.56798	0	NA	NA	NA	NA	NA	NA	1	1	0.0179423	PF3D7_0220000	liver stage antigen 3	LSA3
PF3D7_0220000	S(1040)	KALSEDS	_ALS(ph)EDSKEIIDAKDDTLEK_,_ALS(ph)EDSKEIIDAK_	0	0	5.07768	0	0	16.8749	NA	NA	0.300901	NA	NA	-1.73264	1	1	1	PF3D7_0220000	liver stage antigen 3	LSA3
PF3D7_0220000	S(1157)	KEVSSLE	_EVS(ph)SLEVEEEK_	0	0	3.82947	0	0	3.56665	NA	NA	NA	NA	NA	NA	1	1	1	PF3D7_0220000	liver stage antigen 3	LSA3
PF3D7_0220000	S(1222)	DKESLED	_GDMELGDMDKES(ph)LEDVTAK_	0	0	5.49885	0	0	8.56649	NA	NA	NA	NA	NA	NA	1	1	1	PF3D7_0220000	liver stage antigen 3	LSA3
PF3D7_0220000	S(1236)	RVESLKD	_VES(ph)LKDVLSSALGMDEEQMK_	0	0	0.449977	0	0	6.01659	NA	NA	NA	NA	NA	NA	1	1	1	PF3D7_0220300	Plasmodium exported protein, unknown function	N/A
PF3D7_0220300	T(90)	RYSTAPY	_YST(ph)APYELIK_	0	0	3.83582	0	0	2.04299	NA	NA	NA	NA	NA	NA	1	1	1	PF3D7_0220600	Plasmodium exported protein (hyp9), unknown function	N/A
PF3D7_0220600	S(97)	EVDSESV	_MVEVDS(ph)ESVCPGTNEVNLK_	0	0	0	0	0	6.71218	NA	NA	NA	NA	NA	NA	1	1	0.472455	PF3D7_0220600	Plasmodium exported protein (hyp9), unknown function	N/A
PF3D7_0220600	S(99)	DSESVCP	_MVEVDSES(ph)VCPGTNEVNLK_,_MVEVDSES(ph)VCPGTNEVNLK_	0	0	64.9292	0	0	57.0813	NA	NA	1.13749	NA	NA	0.185849	1	1	1	PF3D7_0220600	Plasmodium exported protein (hyp9), unknown function	N/A
PF3D7_0220600	S(130)	ENMSVGQ	_VNATSENMS(ph)VGQWDYIMQYYGQSTPK_	0	0	0	0	0	6.75115	NA	NA	NA	NA	NA	NA	1	1	1	PF3D7_0221200	Plasmodium exported protein (hyp15), unknown function	N/A
PF3D7_0221200	T(62)	HTLTNSS	_HTLT(ph)NSSLRNETILNDK_	0	0	3.71802	0	0	3.38679	NA	NA	NA	NA	NA	NA	1	1	1	PF3D7_0221200	Plasmodium exported protein (hyp15), unknown function	N/A
PF3D7_0221200	S(64)	LTNSSLR	_HTLTNS(ph)SLRNETILNDK_	0	18.1497	7.64011	0	30.892	6.03511	NA	0.587522	NA	NA	-0.767285	NA	1	0.128191	1	PF3D7_0221200	Plasmodium exported protein (hyp15), unknown function	N/A
PF3D7_0221200	S(128)	KSTSGII	_STS(ph)GIIR_	0	10.6835	0	0	16.3798	0	NA	0.652237	NA	NA	-0.616531	NA	1	0.187657	0.418085	PF3D7_0301700	Plasmodium exported protein, unknown function	N/A
PF3D7_0301700	T(149)	EPQTENS	_VTVLEPQT(ph)ENSEDEENYEK_	0	0	13.4774	0	0	10.8885	NA	NA	1.23776	NA	NA	0.307733	1	1	0.486604	PF3D7_0301700	Plasmodium exported protein, unknown function	N/A
PF3D7_0301700	S(152)	TENSEDE	_VTVLEPQTENS(ph)EDEENYEK_,_VTVLEPQTENS(ph)EDEENYEK_	0	0	70.9081	0	0	63.7109	NA	NA	1.11297	NA	NA	0.154411	1	1	4.15223e-14	PF3D7_0302100	serine/threonine protein kinase	SRPK1
PF3D7_0302100	S(503)	LRPSNSD	_LRPS(ph)NSDPSLLTSYSNIHALQETLTR_	0	0	11.7711	0	0	0	NA	NA	Inf	NA	NA	Inf	1	1	0.0842847	PF3D7_0302100	serine/threonine protein kinase	SRPK1
PF3D7_0302100	S(505)	PSNSDPS	_LRPSNS(ph)DPSLLTSYSNIHALQETLTR_	0	0	17.2099	0	0	36.7385	NA	NA	0.468444	NA	NA	-1.09405	1	1	1	PF3D7_0302100	serine/threonine protein kinase	SRPK1
PF3D7_0302100	S(508)	SDPSLLT	_LRPSNSDPS(ph)LLTSYSNIHALQETLTR_	0	0	0	0	0	8.56821	NA	NA	NA	NA	NA	NA	1	1	1	PF3D7_0302500	cytoadherence linked asexual protein 3.1	CLAG3.1
PF3D7_0302500	S(1192)	RKPSVHS	_KPS(ph)VHSFNR_	118.138	160.513	0.391713	223.198	137.194	7.9751	0.529297	1.16997	NA	-0.91785	0.226478	NA	0.0595226	0.307628	1	PF3D7_0302500	cytoadherence linked asexual protein 3.1	CLAG3.1
PF3D7_0302500	S(1382)	KQTSTYI	_KQTS(ph)TYIDTEK_,_QTS(ph)TYIDTEK_	197.252	132.081	2.29828	162.702	216.237	4.33905	1.21235	0.610814	NA	0.277811	-0.711195	NA	0.242631	0.148577	1	PF3D7_0302500	cytoadherence linked asexual protein 3.1	CLAG3.1
PF3D7_0302500	T(1383)	QTSTYID	_KQTST(ph)YIDTEK_	0	0	0	0	0	3.98099	NA	NA	NA	NA	NA	NA	1	1	1	PF3D7_0302500	cytoadherence linked asexual protein 3.1	CLAG3.1
PF3D7_0302500	S(530)	RQISKDS	_QIS(ph)KDSNLLNNITK_	0	0	7.81657	0	0	4.70875	NA	NA	NA	NA	NA	NA	1	1	0.146397	PF3D7_0303000	N-ethylmaleimide-sensitive fusion protein	NSF
PF3D7_0303000	T(781)	DDDTDYX	_IFNDCGLLLDDDT(ph)DY_	0	0	7.13105	0	0	12.4723	NA	NA	0.571751	NA	NA	-0.806542	1	1	0.00173237	PF3D7_0303200	HAD superfamily protein, putative	N/A
PF3D7_0303200	S(1148)	KINSLSF	_INS(ph)LSFYEK_	0	0	1.8166	0	0	10.0151	NA	NA	0.181386	NA	NA	-2.46287	1	1	2.10833e-08	PF3D7_0303200	HAD superfamily protein, putative	N/A
PF3D7_0303200	S(391)	RKFSDPT	_KFS(ph)DPTGLSQVKPSNEPK_	0	0	0	0	14.1397	53.9222	NA	0	0	NA	#NAME?	#NAME?	1	2.85804e-21	0.0230471	PF3D7_0303200	HAD superfamily protein, putative	N/A
PF3D7_0303200	S(292)	YKKSESV	_KS(ph)ESVNEHATSKDDPVYIPK_	0	0	7.36662	0	39.6106	22.9726	NA	0	0.32067	NA	#NAME?	-1.64084	1	2.85804e-21	0.0491107	PF3D7_0303200	HAD superfamily protein, putative	N/A
PF3D7_0303200	S(294)	KSESVNE	_KSES(ph)VNEHATSKDDPVYIPK_,_SES(ph)VNEHATSKDDPVYIPK_	0	0	18.3306	0	0	46.372	NA	NA	0.395294	NA	NA	-1.339	1	1	1	PF3D7_0303200	HAD superfamily protein, putative	N/A
PF3D7_0303200	S(314)	RNLSESH	_NLS(ph)ESHVR_,_RNLS(ph)ESHVR_	117.309	43.4283	0	179.703	36.5299	0	0.652797	1.18884	NA	-0.615294	0.249557	NA	0.161636	0.294386	0.471951	PF3D7_0303200	HAD superfamily protein, putative	N/A
PF3D7_0303200	S(688)	RSHSKGD	_SHS(ph)KGDQDAIFDDDIQNR_	0	0	18.0908	0	0	17.325	NA	NA	1.0442	NA	NA	0.0623945	1	1	1	PF3D7_0303200	HAD superfamily protein, putative	N/A
PF3D7_0303200	S(106)	LETSPLS	_TYEDVEEDLETS(ph)PLSSPR_	0	0	3.17138	0	0	6.05945	NA	NA	NA	NA	NA	NA	1	1	0.311121	PF3D7_0303300	DNA-directed RNA polymerases I, II, and III subunit RPABC2, putative	RPB6
PF3D7_0303300	S(50)	DNKSDYE	_KDNKS(ph)DYENSEANEDNIR_,_KDNKS(ph)DYENSEANEDNIR_	0	0	52.9898	0	10.8218	35.9234	NA	0	1.47508	NA	#NAME?	0.560791	1	2.85804e-21	0.361619	PF3D7_0303300	DNA-directed RNA polymerases I, II, and III subunit RPABC2, putative	RPB6
PF3D7_0303300	S(55)	YENSEAN	_KDNKSDYENS(ph)EANEDNIR_	0	0	40.1296	0	0	29.6188	NA	NA	1.35487	NA	NA	0.438155	1	1	1	PF3D7_0304100	inner membrane complex protein 1e, putative	IMC1e
PF3D7_0304100	S(392)	ASPSVEL	_NSSHASPS(ph)VELLLHNDK_	0	0	6.4573	0	0	4.09583	NA	NA	NA	NA	NA	NA	1	1	0.208591	PF3D7_0305300	conserved Plasmodium membrane protein, unknown function	N/A
PF3D7_0305300	S(275)	KKNSEEN	_KKNS(ph)EENNAYNLFNNEK_	0	0	21.3937	0	0	32.2806	NA	NA	0.66274	NA	NA	-0.593484	1	1	0.0296399	PF3D7_0305300	conserved Plasmodium membrane protein, unknown function	N/A
PF3D7_0305300	S(31)	DEFSETQ	_NSNINDEFS(ph)ETQLRDNVYEER_,_NSNINDEFS(ph)ETQLR_	0	0	8.6739	0	0	25.3085	NA	NA	0.342726	NA	NA	-1.54487	1	1	1	PF3D7_0305500	conserved Plasmodium protein, unknown function	N/A
PF3D7_0305500	S(1890)	TNESTEK	_FLTNES(ph)TEKDK_	0	0	1.02723	0	2.77322	0	NA	NA	NA	NA	NA	NA	1	1	1	PF3D7_0305500	conserved Plasmodium protein, unknown function	N/A
PF3D7_0305500	S(406)	GIKSHED	_GIKS(ph)HEDIMGSNQNK_,_GIKS(ph)HEDIMGSNQNK_	45.3697	12.3437	0.98312	69.0983	35.9804	0	0.656595	0.343067	NA	-0.606923	-1.54344	NA	0.165535	0.00788992	1	PF3D7_0305500	conserved Plasmodium protein, unknown function	N/A
PF3D7_0305500	S(390)	NKISTSK	_IS(ph)TSKEHLDNMHNR_	0	0	0	0	0	0.537069	NA	NA	NA	NA	NA	NA	1	1	1	PF3D7_0305500	conserved Plasmodium protein, unknown function	N/A
PF3D7_0305500	T(391)	KISTSKE	_IST(ph)SKEHLDNMHNR_	30.4984	0	0	0	13.4767	0	Inf	0	NA	Inf	#NAME?	NA	0	2.85804e-21	1	PF3D7_0305500	conserved Plasmodium protein, unknown function	N/A
PF3D7_0305500	S(392)	ISTSKEH	_ISTS(ph)KEHLDNMHNR_,_ISTS(ph)KEHLDNMHNR_	48.7206	53.4184	2.44241	65.2125	29.5818	0.630774	0.747105	1.80579	NA	-0.420617	0.852629	NA	0.267521	0.0624673	1	PF3D7_0305500	conserved Plasmodium protein, unknown function	N/A
PF3D7_0305500	S(421)	MNLSNDE	_MNLS(ph)NDEKDHWGGNLNSK_	0	0	4.6138	0	0	6.00157	NA	NA	NA	NA	NA	NA	1	1	1	PF3D7_0305500	conserved Plasmodium protein, unknown function	N/A
PF3D7_0305500	S(990)	NEYSESE	_NKYDNNEYS(ph)ESEIK_	0	0	5.89914	0	11.3712	8.27484	NA	0	NA	NA	#NAME?	NA	1	2.85804e-21	1	PF3D7_0305500	conserved Plasmodium protein, unknown function	N/A
PF3D7_0305500	S(887)	FIDSNDV	_YFIDS(ph)NDVVSGR_	0	0	0.528291	0	0	4.41559	NA	NA	NA	NA	NA	NA	1	1	1	PF3D7_0305500	conserved Plasmodium protein, unknown function	N/A
PF3D7_0305500	S(3616)	KYVSSEE	_YVS(ph)SEELKNEK_	12.9673	4.85185	4.43222	20.8161	25.2549	0	0.622945	0.192115	NA	-0.682823	-2.37996	NA	0.13238	7.45921e-05	1	PF3D7_0305600	DNA-(apurinic or apyrimidinic site) lyase, putative	N/A
PF3D7_0305600	S(64)	TQESQEL	_DNHALDTQES(ph)QELVNK_	0	0	0	0	7.18176	0	NA	NA	NA	NA	NA	NA	1	1	1	PF3D7_0305600	DNA-(apurinic or apyrimidinic site) lyase, putative	N/A
PF3D7_0305600	S(222)	GQESTHI	_IGQES(ph)THINIK_	10.0134	0	0	0	7.18505	0	Inf	NA	NA	Inf	NA	NA	0	1	1	PF3D7_0305600	DNA-(apurinic or apyrimidinic site) lyase, putative	N/A
PF3D7_0305600	S(250)	RNRSVDI	_NRS(ph)VDIHNELSNKR_,_NRS(ph)VDIHNELSNK_,_S(ph)VDIHNELSNKR_	234.08	118.63	4.94461	199.986	234.699	2.13599	1.17048	0.505454	NA	0.227104	-0.984348	NA	0.273533	0.0677616	0.466537	PF3D7_0305700	ubiquitin-conjugating enzyme E2, putative	N/A
PF3D7_0305700	S(140)	EVYSNNX	_RLPQPNEGEVYS(ph)NN_	0	0	9.0829	0	0	8.77139	NA	NA	1.03551	NA	NA	0.0503472	1	1	1	PF3D7_0306100	conserved Plasmodium protein, unknown function	N/A
PF3D7_0306100	S(472)	EFDSNDI	_EFDS(ph)NDITNYNDR_	0	0	5.77527	0	0	5.15304	NA	NA	NA	NA	NA	NA	1	1	0.14648	PF3D7_0307700	conserved Plasmodium protein, unknown function	N/A
PF3D7_0307700	S(1680)	EQYSNEF	_DIEQYS(ph)NEFK_,_KKDIEQYS(ph)NEFK_	0	0	20.8661	0	16.0299	10.0387	NA	0	2.07856	NA	#NAME?	1.05558	1	2.85804e-21	1	PF3D7_0307700	conserved Plasmodium protein, unknown function	N/A
PF3D7_0307700	S(178)	KKNSPFI	_KNS(ph)PFIHNK_	22.955	24.4907	0	5.81085	14.315	0.0693378	3.95036	1.71084	NA	1.98199	0.774706	NA	4.5337e-05	0.079865	1	PF3D7_0307700	conserved Plasmodium protein, unknown function	N/A
PF3D7_0307700	S(41)	LNFSNFN	_KPLSSLENNESLNFS(ph)NFNEQLNPSVDDTLK_	0	0	4.7336	0	0	0	NA	NA	NA	NA	NA	NA	1	1	1	PF3D7_0307700	conserved Plasmodium protein, unknown function	N/A
PF3D7_0307700	S(50)	LNPSVDD	_KPLSSLENNESLNFSNFNEQLNPS(ph)VDDTLK_	0	0	3.82719	0	0	0.872668	NA	NA	NA	NA	NA	NA	1	1	1	PF3D7_0307700	conserved Plasmodium protein, unknown function	N/A
PF3D7_0307700	S(17)	STASNGL	_LDQSTAS(ph)NGLFTVIER_	0	0	2.10246	0	0	2.24692	NA	NA	NA	NA	NA	NA	1	1	1	PF3D7_0308100	zinc finger protein, putative	N/A
PF3D7_0308100	S(780)	DNASSEI	_IENYEHIDNAS(ph)SEISNKENCLIQK_	0	0	0	0	0	2.66573	NA	NA	NA	NA	NA	NA	1	1	0.494853	PF3D7_0308100	zinc finger protein, putative	N/A
PF3D7_0308100	S(784)	SEISNKE	_IENYEHIDNASSEIS(ph)NKENCLIQK_,_IENYEHIDNASSEIS(ph)NKENCLIQK_	0	0	9.16055	0	0	8.33586	NA	NA	1.09893	NA	NA	0.136102	1	1	0.260774	PF3D7_0308100	zinc finger protein, putative	N/A
PF3D7_0308100	S(781)	NASSEIS	_IENYEHIDNASS(ph)EISNKENCLIQK_	0	0	9.16055	0	0	5.67013	NA	NA	1.61558	NA	NA	0.692051	1	1	2.10833e-08	PF3D7_0308100	zinc finger protein, putative	N/A
PF3D7_0308100	T(923)	FINTSEH	_NFSANLIEPSYFINT(ph)SEHEKDER_	0	0	0	0	0	10.9523	NA	NA	0	NA	NA	#NAME?	1	1	0.125849	PF3D7_0308100	zinc finger protein, putative	N/A
PF3D7_0308100	S(924)	INTSEHE	_NFSANLIEPSYFINTS(ph)EHEKDER_	0	0	12.226	0	0	5.55032	NA	NA	2.20275	NA	NA	1.13931	1	1	0.192268	PF3D7_0308100	zinc finger protein, putative	N/A
PF3D7_0308100	S(945)	DYMSDDK	_YLEASINDYMS(ph)DDKKK_	0	0	11.5294	0	0	6.20246	NA	NA	1.85885	NA	NA	0.894409	1	1	1	PF3D7_0308300	conserved Plasmodium protein, unknown function	N/A
PF3D7_0308300	S(47)	RDRSSLI	_DRS(ph)SLIDKEK_	27.9479	14.4932	0	24.1305	16.2107	0	1.1582	0.894047	NA	0.211883	-0.161577	NA	0.283175	0.445567	1	PF3D7_0308300	conserved Plasmodium protein, unknown function	N/A
PF3D7_0308300	S(155)	YTNSEHT	_DVENLTYTNS(ph)EHTLNNK_	0	0	7.56121	0	0	6.15978	NA	NA	NA	NA	NA	NA	1	1	0.0812506	PF3D7_0308300	conserved Plasmodium protein, unknown function	N/A
PF3D7_0308300	S(33)	DNVSLCG	_FHVDNVS(ph)LCGIEDVLHNR_,_KFHVDNVS(ph)LCGIEDVLHNR_	11.9079	5.30222	186.435	1.17475	29.4659	402.876	10.1365	0.179944	0.462761	3.34149	-2.47438	-1.11166	4.58059e-11	3.9401e-05	0.0347105	PF3D7_0308300	conserved Plasmodium protein, unknown function	N/A
PF3D7_0308300	T(57)	KINTLME	_INT(ph)LMELYK_,_INT(ph)LMELYK_	0	0	4.61129	0	0	12.8856	NA	NA	0.357864	NA	NA	-1.48252	1	1	0.271999	PF3D7_0308300	conserved Plasmodium protein, unknown function	N/A
PF3D7_0308300	S(70)	IYESYEE	_NENIYES(ph)YEEYDIDKYEK_	0	0	51.5757	0	0	68.6433	NA	NA	0.751358	NA	NA	-0.412427	1	1	0.405307	PF3D7_0308300	conserved Plasmodium protein, unknown function	N/A
PF3D7_0308300	T(234)	IHNTKDE	_NNIHNT(ph)KDELTNNYNIIK_	0	10.7403	35.3358	0	22.8246	27.9787	NA	0.470558	1.26295	NA	-1.08756	0.336803	1	0.0481821	1	PF3D7_0308300	conserved Plasmodium protein, unknown function	N/A
PF3D7_0308300	S(192)	KNSSHLY	_NSS(ph)HLYNEIVK_	12.5315	14.649	1.72344	0	14.0771	7.80919	Inf	1.04063	NA	Inf	0.0574572	NA	0	0.411354	1.30149e-05	PF3D7_0308300	conserved Plasmodium protein, unknown function	N/A
PF3D7_0308300	S(306)	DLPSSNI	_SDLPS(ph)SNIDEGSCK_,_SDLPS(ph)SNIDEGSCK_	0	0	1.92116	0	23.5095	23.265	NA	0	0.0825773	NA	#NAME?	-3.59811	1	2.85804e-21	5.07322e-05	PF3D7_0308300	conserved Plasmodium protein, unknown function	N/A
PF3D7_0308300	S(307)	LPSSNID	_SDLPSS(ph)NIDEGSCK_	0	0	1.92116	0	0	19.1339	NA	NA	0.100406	NA	NA	-3.31608	1	1	0.377649	PF3D7_0308300	conserved Plasmodium protein, unknown function	N/A
PF3D7_0308300	S(313)	DEGSCKG	_SDLPSSNIDEGS(ph)CKGCK_,_SDLPSSNIDEGS(ph)CK_	0	0	36.9606	0	23.5001	28.0001	NA	0	1.32002	NA	#NAME?	0.400559	1	2.85804e-21	0.480279	PF3D7_0308900	splicing factor 3B subunit 1, putative	SF3B1
PF3D7_0308900	S(146)	ADKSPSP	_ADPFADKS(ph)PSPGER_	0	0	24.3132	0	0	21.6337	NA	NA	1.12386	NA	NA	0.168458	1	1	0.483857	PF3D7_0308900	splicing factor 3B subunit 1, putative	SF3B1
PF3D7_0308900	S(148)	KSPSPGE	_ADPFADKSPS(ph)PGER_,_ADPFADKSPS(ph)PGER_	0	0	27.241	0	0	24.3727	NA	NA	1.11768	NA	NA	0.16051	1	1	1	PF3D7_0308900	splicing factor 3B subunit 1, putative	SF3B1
PF3D7_0308900	S(70)	GRLSFNN	_GRLS(ph)FNNEYSK_	0	0	4.66958	0	0	0.598276	NA	NA	NA	NA	NA	NA	1	1	0.45794	PF3D7_0308900	splicing factor 3B subunit 1, putative	SF3B1
PF3D7_0308900	S(135)	YTLSPQR	_KYDYTLS(ph)PQR_,_YDYTLS(ph)PQR_	13.9762	18.8317	30.1836	16.0531	14.4989	25.9473	0.870626	1.29883	1.16326	-0.199875	0.377217	0.218178	0.419292	0.226333	1	PF3D7_0308900	splicing factor 3B subunit 1, putative	SF3B1
PF3D7_0308900	S(421)	LLPSEGY	_NRPLTDEDLDELLPS(ph)EGYEIVQAPEEYEAIR_	0	0	0	0	0	2.85245	NA	NA	NA	NA	NA	NA	1	1	1	PF3D7_0308900	splicing factor 3B subunit 1, putative	SF3B1
PF3D7_0308900	Y(424)	SEGYEIV	_NRPLTDEDLDELLPSEGY(ph)EIVQAPEEYEAIR_	0	0	0	0	0	2.07369	NA	NA	NA	NA	NA	NA	1	1	1	PF3D7_0308900	splicing factor 3B subunit 1, putative	SF3B1
PF3D7_0308900	T(382)	TPFTPMV	_TPFT(ph)PMVDTSLSTDDLIK_	0	0	2.97776	0	0	0	NA	NA	NA	NA	NA	NA	1	1	1	PF3D7_0308900	splicing factor 3B subunit 1, putative	SF3B1
PF3D7_0308900	S(390)	TSLSTDD	_TPFTPMVDTSLS(ph)TDDLIK_	0	0	4.73949	0	0	1.64453	NA	NA	NA	NA	NA	NA	1	1	1	PF3D7_0309000	dual specificity protein phosphatase	YVH1
PF3D7_0309000	S(233)	IHKSNSH	_S(ph)NSHSNIPSDNINFCNK_	0	7.52339	0	0	6.68106	2.97698	NA	NA	NA	NA	NA	NA	1	1	1	PF3D7_0310200	phd finger protein, putative	N/A
PF3D7_0310200	T(406)	EYFTDHD	_NVFEYFT(ph)DHDFISTR_	0	0	0.416543	0	0	1.69968	NA	NA	NA	NA	NA	NA	1	1	1	PF3D7_0312400	glycogen synthase kinase 3	GSK3
PF3D7_0312400	S(228)	RSVSYIC	_SVS(ph)YICSR_	0	199.484	0	0	0	0	NA	Inf	NA	NA	Inf	NA	1	0	1	PF3D7_0312400	glycogen synthase kinase 3	GSK3
PF3D7_0312400	Y(229)	SVSYICS	_SVSY(ph)ICSR_	265.276	0	0	342.212	264.016	0	0.77518	0	NA	-0.367396	#NAME?	NA	0.301573	2.85804e-21	1	PF3D7_0312400	glycogen synthase kinase 3	GSK3
PF3D7_0312400	S(62)	INRSPNK	_TIDNEINRS(ph)PNK_	7.5285	0	0	5.60896	7.41016	0	NA	NA	NA	NA	NA	NA	1	1	0.159352	PF3D7_0312500	major facilitator superfamily-related transporter, putative	MFR3
PF3D7_0312500	S(268)	QLVSEDN	_NDNQLVS(ph)EDNIQTNQDK_	0	0	45.7618	0	0	22.7651	NA	NA	2.01017	NA	NA	1.00732	1	1	0.262239	PF3D7_0312500	major facilitator superfamily-related transporter, putative	MFR3
PF3D7_0312500	S(577)	SLPSSKX	_YHMISLPS(ph)SK_	13.3156	11.705	46.7755	0	8.67948	29.0329	Inf	1.34859	1.61112	Inf	0.431449	0.688063	0	0.200357	0.0804199	PF3D7_0313000	conserved Plasmodium protein, unknown function	N/A
PF3D7_0313000	S(153)	KLTSYNE	_KLTS(ph)YNECPVDLYR_,_LTS(ph)YNECPVDLYR_	0	0	9.84203	0	0	21.3405	NA	NA	0.46119	NA	NA	-1.11657	1	1	1	PF3D7_0314800	conserved Plasmodium protein, unknown function	N/A
PF3D7_0314800	S(742)	FSESNSY	_NIFSES(ph)NSYEFFGIK_	0	0	2.19425	0	0	2.83987	NA	NA	NA	NA	NA	NA	1	1	0.0765402	PF3D7_0316500	kinetochore protein NUF2, putative	NUF2
PF3D7_0316500	S(258)	IVPSPEK	_KEDLEDQIVPS(ph)PEK_,_QKKEDLEDQIVPS(ph)PEK_	0	0	30.834	0	0	11.7703	NA	NA	2.61965	NA	NA	1.38937	1	1	1	PF3D7_0316500	kinetochore protein NUF2, putative	NUF2
PF3D7_0316500	S(6)	KMASTHN	_MAS(ph)THNEIIPR_	0	0	5.71075	0	0	1.77047	NA	NA	NA	NA	NA	NA	1	1	0.206539	PF3D7_0316600	formate-nitrite transporter	FNT
PF3D7_0316600	S(302)	QMKSLSI	_DNNDAQMKS(ph)LSIELRN_,_DNNDAQMKS(ph)LSIELR_,_DNNDAQMKS(ph)LSIELR_	0	0	10.6457	0	0	16.1339	NA	NA	0.659831	NA	NA	-0.599831	1	1	0.429743	PF3D7_0316600	formate-nitrite transporter	FNT
PF3D7_0316600	S(304)	KSLSIEL	_DNNDAQMKSLS(ph)IELRN_,_DNNDAQMKSLS(ph)IELR_,_SLS(ph)IELRN_,_SLS(ph)IELR_	12.2811	9.13623	325.602	0	21.0123	332.91	Inf	0.434805	0.97805	Inf	-1.20156	-0.0320193	0	0.0321133	1	PF3D7_0316700	protein YOP1, putative	YOP1
PF3D7_0316700	S(198)	TATSHLT	_ISQTATS(ph)HLTQITGNLTEK_	0	21.3597	0	0	10.8038	0	NA	1.97706	NA	NA	0.983356	NA	1	0.0400761	0.436163	PF3D7_0316700	protein YOP1, putative	YOP1
PF3D7_0316700	S(28)	RISSNVF	_ISS(ph)NVFGEK_,_RISS(ph)NVFGEK_	170.339	115.658	106.271	0	178.654	88.3201	Inf	0.647389	1.20325	Inf	-0.627296	0.266936	0	0.182917	0.0362889	PF3D7_0316700	protein YOP1, putative	YOP1
PF3D7_0316700	S(27)	KRISSNV	_RIS(ph)SNVFGEK_	105.733	0	3.96974	0	0	10.9563	Inf	NA	0.362325	Inf	NA	-1.46464	0	1	0.451758	PF3D7_0317200	cdc2-related protein kinase 4	CRK4
PF3D7_0317200	S(1031)	VMHSIDK	_DLVMHS(ph)IDKPENVEQNFSSYR_	0	0	25.8113	0	0	21.9774	NA	NA	1.17445	NA	NA	0.231985	1	1	1	PF3D7_0317200	cdc2-related protein kinase 4	CRK4
PF3D7_0317200	S(496)	LMTSLPT	_NHLMTS(ph)LPTEYR_	0	0	1.18835	0	0	2.80661	NA	NA	NA	NA	NA	NA	1	1	0.4889	PF3D7_0317200	cdc2-related protein kinase 4	CRK4
PF3D7_0317200	S(997)	NQYSPSL	_NQYS(ph)PSLETVQR_,_NQYS(ph)PSLETVQR_	0	0	14.3887	0	0	12.974	NA	NA	1.10904	NA	NA	0.149315	1	1	0.455135	PF3D7_0317200	cdc2-related protein kinase 4	CRK4
PF3D7_0317200	T(1002)	SLETVQR	_NQYSPSLET(ph)VQR_	0	0	12.4723	0	0	10.6754	NA	NA	1.16832	NA	NA	0.22444	1	1	1	PF3D7_0317200	cdc2-related protein kinase 4	CRK4
PF3D7_0317200	S(129)	RTSSNYS	_TSS(ph)NYSILNYFK_	0	0	2.20109	0	0	0.672629	NA	NA	NA	NA	NA	NA	1	1	0.363766	PF3D7_0317300	conserved Plasmodium protein, unknown function	N/A
PF3D7_0317300	S(2978)	KYFSDSE	_KYFS(ph)DSEITK_,_YFS(ph)DSEITK_	0	0	50.2311	0	0	37.2049	NA	NA	1.35012	NA	NA	0.433088	1	1	0.271453	PF3D7_0317300	conserved Plasmodium protein, unknown function	N/A
PF3D7_0317300	S(22)	EEYSLEN	_NEKDDYDKVNEEEYS(ph)LENFR_	0	0	7.47206	0	0	9.95479	NA	NA	0.750599	NA	NA	-0.413886	1	1	0.318743	PF3D7_0317300	conserved Plasmodium protein, unknown function	N/A
PF3D7_0317300	S(568)	SHFSGDN	_SHFS(ph)GDNEYIQDQLSNR_	0	0	12.5649	0	0	15.3883	NA	NA	0.816525	NA	NA	-0.292432	1	1	0.370737	PF3D7_0317300	conserved Plasmodium protein, unknown function	N/A
PF3D7_0317300	S(579)	DQLSNRE	_SHFSGDNEYIQDQLS(ph)NR_	0	0	12.2667	0	0	9.18939	NA	NA	1.33487	NA	NA	0.416705	1	1	1	PF3D7_0317300	conserved Plasmodium protein, unknown function	N/A
PF3D7_0317300	S(2947)	TNLSEYN	_SNNFSTNLS(ph)EYNYDAYVK_	0	0	8.14681	0	0	8.61321	NA	NA	NA	NA	NA	NA	1	1	1	PF3D7_0317500	kinesin-5	EG5
PF3D7_0317500	T(1236)	DMFTPMK	_ETFVNVIDMFT(ph)PMK_	0	0	1.88634	0	0	1.2815	NA	NA	NA	NA	NA	NA	1	1	0.23512	PF3D7_0317700	CPSF (cleavage and polyadenylation specific factor), subunit A, putative	N/A
PF3D7_0317700	S(1740)	FLESDNE	_FLES(ph)DNEINK_	0	0	21.5174	0	0	12.672	NA	NA	1.69803	NA	NA	0.763864	1	1	0.247484	PF3D7_0317700	CPSF (cleavage and polyadenylation specific factor), subunit A, putative	N/A
PF3D7_0317700	T(654)	EFRTITY	_T(ph)ITYIESINMNK_	0	0	26.2559	0	0	15.8434	NA	NA	1.65721	NA	NA	0.728756	1	1	0.118245	PF3D7_0317700	CPSF (cleavage and polyadenylation specific factor), subunit A, putative	N/A
PF3D7_0317700	T(656)	RTITYIE	_TIT(ph)YIESINMNK_	236.363	189.211	142.839	0	144.52	63.3678	Inf	1.30924	2.25413	Inf	0.38873	1.17257	0	0.220664	0.323717	PF3D7_0318200	DNA-directed RNA polymerase II subunit RPB1	RPB1
PF3D7_0318200	S(2377)	PKFSPTS	_FS(ph)PTSPAYSISSPVYDK_,_FS(ph)PTSPAYSISSPVYDK_	0	0	57.8884	0	0	40.1047	NA	NA	1.44343	NA	NA	0.529503	1	1	0.151928	PF3D7_0318200	DNA-directed RNA polymerase II subunit RPB1	RPB1
PF3D7_0318200	S(2384)	PAYSISS	_FSPTSPAYS(ph)ISSPVYDK_,_FSPTSPAYS(ph)ISSPVYDK_	0	0	6.66463	0	0	11.4875	NA	NA	0.580165	NA	NA	-0.785464	1	1	0.149014	PF3D7_0318200	DNA-directed RNA polymerase II subunit RPB1	RPB1
PF3D7_0318200	S(2161)	GKFSPTQ	_LGGKFS(ph)PTQSPK_,_LGGKFS(ph)PTQSPK_	15.1364	23.6194	46.3835	24.9898	19.7	22.4661	0.605704	1.19895	2.0646	-0.723315	0.261773	1.04586	0.116702	0.287486	0.166588	PF3D7_0318200	DNA-directed RNA polymerase II subunit RPB1	RPB1
PF3D7_0318200	S(2165)	PTQSPKS	_LGGKFSPTQS(ph)PK_	0	0	40.6396	0	0	20.5848	NA	NA	1.97425	NA	NA	0.981304	1	1	1	PF3D7_0318200	DNA-directed RNA polymerase II subunit RPB1	RPB1
PF3D7_0318200	S(1661)	DSISINS	_NEDSIS(ph)INSSNNEQVK_	0	0	5.81222	0	0	1.16046	NA	NA	NA	NA	NA	NA	1	1	1	PF3D7_0318200	DNA-directed RNA polymerase II subunit RPB1	RPB1
PF3D7_0318200	S(1664)	SINSSNN	_NEDSISINS(ph)SNNEQVK_	0	0	5.81222	0	0	1.16046	NA	NA	NA	NA	NA	NA	1	1	1	PF3D7_0318200	DNA-directed RNA polymerase II subunit RPB1	RPB1
PF3D7_0318200	S(2425)	NMFSPIQ	_QNVQDANMFS(ph)PIQQAHVDEAK_	0	0	4.09381	0	0	3.77915	NA	NA	NA	NA	NA	NA	1	1	0.448561	PF3D7_0318200	DNA-directed RNA polymerase II subunit RPB1	RPB1
PF3D7_0318200	S(2410)	ILQSPVQ	_SGVVNAHQPMSPAYILQS(ph)PVQIK_,_SGVVNAHQPMSPAYILQS(ph)PVQIK_	0	0	28.4194	0	0	28.2186	NA	NA	1.00712	NA	NA	0.0102305	1	1	0.0794979	PF3D7_0318200	DNA-directed RNA polymerase II subunit RPB1	RPB1
PF3D7_0318200	S(2296)	PKYSPTS	_YS(ph)PTSPKYSPTSPK_,_YS(ph)PTSPKYSPTSPKYSPTSPK_,_YSPTSPKYS(ph)PTSPKYSPTSPK_,_YS(ph)PTSPKYSPTSPK_	0	0	102.65	0	7.68739	39.6754	NA	NA	2.58726	NA	NA	1.37142	1	1	1	PF3D7_0318200	DNA-directed RNA polymerase II subunit RPB1	RPB1
PF3D7_0318200	S(2299)	SPTSPKY	_YSPTS(ph)PKYSPTSPK_	0	0	5.60958	0	0	0	NA	NA	NA	NA	NA	NA	1	1	0.16903	PF3D7_0318200	DNA-directed RNA polymerase II subunit RPB1	RPB1
PF3D7_0318200	S(2303)	PKYSPTS	_YSPTSPKYS(ph)PTSPK_,_YSPTSPKYS(ph)PTSPKYSPTSPK_,_YSPTSPKYSPTSPKYS(ph)PTSPK_,_YSPTSPKYS(ph)PTSPK_,_YSPTSPKYS(ph)PTSPK_	0	0	106.749	0	7.68739	54.3943	NA	NA	1.9625	NA	NA	0.972691	1	1	1	PF3D7_0318200	DNA-directed RNA polymerase II subunit RPB1	RPB1
PF3D7_0318200	S(2264)	AYYSPTS	_YS(ph)PTSPK_	63.6487	51.6741	0	155.448	0	0	0.409454	Inf	NA	-1.28823	Inf	NA	0.011978	0	0.0130518	PF3D7_0318200	DNA-directed RNA polymerase II subunit RPB1	RPB1
PF3D7_0318200	T(2298)	YSPTSPK	_YSPT(ph)SPKYSPTSPK_	0	0	4.09836	0	0	14.7189	NA	NA	0.278441	NA	NA	-1.84455	1	1	1	PF3D7_0318200	DNA-directed RNA polymerase II subunit RPB1	RPB1
PF3D7_0318200	S(2267)	SPTSPKN	_YSPTS(ph)PK_	0	0	0	0	28.0923	0	NA	0	NA	NA	#NAME?	NA	1	2.85804e-21	1	PF3D7_0318200	DNA-directed RNA polymerase II subunit RPB1	RPB1
PF3D7_0318200	S(2355)	SPTSPVA	_YSPTS(ph)PVAQNIASPNYSPYSITSPK_	0	0	5.42691	0	0	1.71503	NA	NA	NA	NA	NA	NA	1	1	1	PF3D7_0318200	DNA-directed RNA polymerase II subunit RPB1	RPB1
PF3D7_0318200	S(2367)	PNYSPYS	_YSPTSPVAQNIASPNYS(ph)PYSITSPK_	0	0	5.42691	0	0	1.71503	NA	NA	NA	NA	NA	NA	1	1	1	PF3D7_0321100	conserved Plasmodium protein, unknown function	N/A
PF3D7_0321100	S(1100)	PSESFYE	_FLQIPSES(ph)FYELYDQNK_	0	0	1.54563	0	0	6.50402	NA	NA	NA	NA	NA	NA	1	1	1	PF3D7_0321100	conserved Plasmodium protein, unknown function	N/A
PF3D7_0321100	S(765)	KLPSVPF	_LPS(ph)VPFK_	0	0	2.72957	0	0	0.974173	NA	NA	NA	NA	NA	NA	1	1	1	PF3D7_0321100	conserved Plasmodium protein, unknown function	N/A
PF3D7_0321100	S(773)	SLKSNLD	_SLKS(ph)NLDEQK_	33.2515	16.826	5.54907	57.3343	32.7658	0	0.579959	0.513522	NA	-0.785978	-0.961501	NA	0.0951146	0.0728314	1	PF3D7_0321100	conserved Plasmodium protein, unknown function	N/A
PF3D7_0321100	T(949)	KVVTTPR	_VVT(ph)TPRQEQEQEHNEK_	0	0	0.951947	0	3.23901	0.084274	NA	NA	NA	NA	NA	NA	1	1	1	PF3D7_0321100	conserved Plasmodium protein, unknown function	N/A
PF3D7_0321100	T(950)	VVTTPRQ	_VVTT(ph)PRQEQEQEHNEK_	49.5125	26.9555	8.3942	50.4872	18.0227	0.441341	0.980693	1.49564	NA	-0.028126	0.580766	NA	0.452064	0.138652	1	PF3D7_0321800	WD repeat-containing protein, putative	N/A
PF3D7_0321800	S(305)	LIYSDEE	_LIYS(ph)DEECDKYK_	0	0	0	0	0	2.49705	NA	NA	NA	NA	NA	NA	1	1	1	PF3D7_0321800	WD repeat-containing protein, putative	N/A
PF3D7_0321800	S(1452)	TSNSDDE	_TSNS(ph)DDELEIISR_	0	0	6.35138	0	0	8.5802	NA	NA	NA	NA	NA	NA	1	1	0.230704	PF3D7_0322200	conserved Plasmodium protein, unknown function	N/A
PF3D7_0322200	S(58)	KQFSVLK	_KLGESKQFS(ph)VLK_	7.82752	4.06209	613.659	0	0	358.206	NA	NA	1.71314	NA	NA	0.776646	1	1	1	PF3D7_0322400	regulator of initiation factor 2 (eIF2)	N/A
PF3D7_0322400	S(110)	FVFSEDD	_FVFS(ph)EDDILYK_	0	0	1.76866	0	0	3.11937	NA	NA	NA	NA	NA	NA	1	1	0.14975	PF3D7_0323700	U4/U6.U5 tri-snRNP-associated protein 1, putative	SART1
PF3D7_0323700	S(178)	ILNSDQE	_DQNILNS(ph)DQEDCLINEELK_	0	0	7.44621	0	0	12.9081	NA	NA	0.576862	NA	NA	-0.793702	1	1	0.365811	PF3D7_0323700	U4/U6.U5 tri-snRNP-associated protein 1, putative	SART1
PF3D7_0323700	S(116)	LKYSDDE	_LEQDELKYS(ph)DDENEEQSYNKK_	0	0	28.3121	0	0	32.05	NA	NA	0.883371	NA	NA	-0.178909	1	1	0.0173619	PF3D7_0401800	Plasmodium exported protein (PHISTb), unknown function	PfD80
PF3D7_0401800	S(302)	KEGSNVD	_EGS(ph)NVDITEEEEKEAESVDDNNK_,_EGS(ph)NVDITEEEEK_,_LEDYEKEGS(ph)NVDITEEEEK_	0	0	156.39	0	65.1247	39.2659	NA	0	3.98285	NA	#NAME?	1.9938	1	2.85804e-21	1	PF3D7_0401800	Plasmodium exported protein (PHISTb), unknown function	PfD80
PF3D7_0401800	S(279)	RLPSTGS	_LPS(ph)TGSTIR_	56.4183	77.1272	0	126.543	129.476	0	0.445844	0.595687	NA	-1.16539	-0.747373	NA	0.0213828	0.135193	1	PF3D7_0401800	Plasmodium exported protein (PHISTb), unknown function	PfD80
PF3D7_0401800	S(282)	STGSTIR	_LPSTGS(ph)TIR_	10.6573	6.62002	5.47727	36.4509	2.66082	4.80143	0.292374	NA	NA	-1.77411	NA	NA	0.00074949	1	1	PF3D7_0401800	Plasmodium exported protein (PHISTb), unknown function	PfD80
PF3D7_0401800	S(183)	SAASTTR	_SASTASTASAASAAS(ph)TTR_	0	0	1.51133	0	0	0.319846	NA	NA	NA	NA	NA	NA	1	1	0.35595	PF3D7_0402000	Plasmodium exported protein (PHISTa), unknown function	N/A
PF3D7_0402000	S(224)	RFGSYEQ	_FGS(ph)YEQVLISQPHEFNER_	0	0	31.1144	0	0	35.7962	NA	NA	0.869212	NA	NA	-0.202221	1	1	1	PF3D7_0402000	Plasmodium exported protein (PHISTa), unknown function	N/A
PF3D7_0402000	S(307)	YDTSKKD	_IIFLQTTTEIPIDGTIYDTS(ph)KK_	0	0	3.72092	0	0	2.87298	NA	NA	NA	NA	NA	NA	1	1	1	PF3D7_0402000	Plasmodium exported protein (PHISTa), unknown function	N/A
PF3D7_0402000	S(151)	KKLSQDY	_KLS(ph)QDYNDVNKK_	0	0	0.763214	0	0	0	NA	NA	NA	NA	NA	NA	1	1	0.144712	PF3D7_0403200	pre-mRNA splicing factor, putative	N/A
PF3D7_0403200	S(249)	ERFSDIE	_YQHERFS(ph)DIER_	0	8.8205	49.9914	11.3828	103.435	87.8321	0	0.0852756	0.56917	#NAME?	-3.55172	-0.813069	6.40186e-53	5.22329e-09	1	PF3D7_0403800	alpha/beta hydrolase, putative	N/A
PF3D7_0403800	S(365)	IPDSNTL	_GIPDS(ph)NTLCEK_	0	0	0	0	9.661	0	NA	0	NA	NA	#NAME?	NA	1	2.85804e-21	1	PF3D7_0403800	alpha/beta hydrolase, putative	N/A
PF3D7_0403800	S(467)	TLSSYTL	_TLSS(ph)YTLK_	26.447	19.8134	7.31544	0	14.7823	6.77435	Inf	1.34035	NA	Inf	0.422611	NA	0	0.204464	1	PF3D7_0404300	conserved Plasmodium protein, unknown function	N/A
PF3D7_0404300	S(28)	KITSPTK	_ITS(ph)PTKIPK_	4.91027	12.383	0	0	9.57412	0	NA	1.29338	NA	NA	0.371145	NA	1	0.229355	1	PF3D7_0404300	conserved Plasmodium protein, unknown function	N/A
PF3D7_0404300	S(99)	RKNSFAE	_KNS(ph)FAEETKK_	5.36283	6.8481	0	0	4.21803	0	NA	NA	NA	NA	NA	NA	1	1	0.154193	PF3D7_0404300	conserved Plasmodium protein, unknown function	N/A
PF3D7_0404300	S(461)	DYNSPNK	_LFASMNDYNS(ph)PNKLFSEQMSK_,_LFASMNDYNS(ph)PNK_	0	0	16.3182	0	0	8.01149	NA	NA	2.03685	NA	NA	1.02634	1	1	0.210382	PF3D7_0405400	pre-mRNA-processing-splicing factor 8, putative	PRPF8
PF3D7_0405400	S(851)	EIDSTVE	_NKDETYEIDS(ph)TVENDSHDGSLKK_,_NKDETYEIDS(ph)TVENDSHDGSLKK_	0	0	13.9227	0	0	20.9277	NA	NA	0.665276	NA	NA	-0.587975	1	1	0.206238	PF3D7_0405400	pre-mRNA-processing-splicing factor 8, putative	PRPF8
PF3D7_0405400	S(857)	ENDSHDG	_NKDETYEIDSTVENDS(ph)HDGSLKK_,_NKDETYEIDSTVENDS(ph)HDGSLKK_	0	0	15.7111	0	0	23.8262	NA	NA	0.659405	NA	NA	-0.600764	1	1	1	PF3D7_0406200	sexual stage-specific protein precursor	Pfs16
PF3D7_0406200	S(48)	TPGSSSG	_GSPSTLQTPGS(ph)SSGASLHAVGPNQGGLSQGLSGK_	0	0	0	0	0	4.50754	NA	NA	NA	NA	NA	NA	1	1	0.0730574	PF3D7_0406200	sexual stage-specific protein precursor	Pfs16
PF3D7_0406200	S(49)	PGSSSGA	_GSPSTLQTPGSS(ph)SGASLHAVGPNQGGLSQGLSGK_	0	0	15.5862	0	0	5.86038	NA	NA	2.65958	NA	NA	1.4112	1	1	0.220566	PF3D7_0406200	sexual stage-specific protein precursor	Pfs16
PF3D7_0406200	S(53)	SGASLHA	_GSPSTLQTPGSSSGAS(ph)LHAVGPNQGGLSQGLSGK_	0	0	9.32988	0	0	5.33443	NA	NA	1.74899	NA	NA	0.806524	1	1	1	PF3D7_0406500	NYN domain-containing protein, putative	N/A
PF3D7_0406500	S(2807)	GINSSEE	_NDMGINS(ph)SEELENDSK_	0	0	0	0	0	8.56416	NA	NA	NA	NA	NA	NA	1	1	1	PF3D7_0406500	NYN domain-containing protein, putative	N/A
PF3D7_0406500	T(2614)	ELITNEQ	_NVEMDDKEELIT(ph)NEQSNNESSPNK_	0	0	0	0	0	1.55429	NA	NA	NA	NA	NA	NA	1	1	1	PF3D7_0406500	NYN domain-containing protein, putative	N/A
PF3D7_0406500	S(2618)	NEQSNNE	_NVEMDDKEELITNEQS(ph)NNESSPNK_,_NVEMDDKEELITNEQS(ph)NNESSPNK_	0	0	0	0	0	5.99875	NA	NA	NA	NA	NA	NA	1	1	2.10833e-08	PF3D7_0406500	NYN domain-containing protein, putative	N/A
PF3D7_0406500	T(2948)	KTATNEN	_TAT(ph)NENIIYDLYEQEKPLNIPK_	0	0	0	0	0	20.4199	NA	NA	0	NA	NA	#NAME?	1	1	0.133675	PF3D7_0407700	conserved Plasmodium protein, unknown function	N/A
PF3D7_0407700	S(1038)	SGVSEFL	_SGVS(ph)EFLLPSASQYGR_,_SGVS(ph)EFLLPSASQYGR_	0	0	6.37885	0	0	11.555	NA	NA	0.552042	NA	NA	-0.85715	1	1	1	PF3D7_0407700	conserved Plasmodium protein, unknown function	N/A
PF3D7_0407700	S(1044)	LLPSASQ	_SGVSEFLLPS(ph)ASQYGR_	0	0	0	0	0	4.58319	NA	NA	NA	NA	NA	NA	1	1	1	PF3D7_0407700	conserved Plasmodium protein, unknown function	N/A
PF3D7_0407700	S(1046)	PSASQYG	_SGVSEFLLPSAS(ph)QYGR_	0	0	6.37885	0	0	6.97181	NA	NA	NA	NA	NA	NA	1	1	0.169519	PF3D7_0407800	conserved Plasmodium protein, unknown function	N/A
PF3D7_0407800	S(1764)	KFKSDLG	_FKS(ph)DLGLIYAR_	0	4.79558	234.678	0	6.72474	386.99	NA	NA	0.606419	NA	NA	-0.721612	1	1	1	PF3D7_0407800	conserved Plasmodium protein, unknown function	N/A
PF3D7_0407800	S(218)	RHFSEIT	_HFS(ph)EITTDK_	0	0	0	0	5.72255	0	NA	NA	NA	NA	NA	NA	1	1	1	PF3D7_0407800	conserved Plasmodium protein, unknown function	N/A
PF3D7_0407800	S(263)	KDTSSIS	_IKDTS(ph)SISNDYNNKK_	0	0	0	0	0	2.36826	NA	NA	NA	NA	NA	NA	1	1	1	PF3D7_0407800	conserved Plasmodium protein, unknown function	N/A
PF3D7_0407800	S(264)	DTSSISN	_IKDTSS(ph)ISNDYNNKK_,_IKDTSS(ph)ISNDYNNKK_	10.5293	16.1826	4.48894	13.3789	23.306	2.63285	0.787006	0.694354	NA	-0.345553	-0.526257	NA	0.316091	0.230316	1	PF3D7_0407800	conserved Plasmodium protein, unknown function	N/A
PF3D7_0407800	S(329)	DGISSVP	_KGEYMDGIS(ph)SVPFLSDGK_	0	0	3.42429	0	0	2.08552	NA	NA	NA	NA	NA	NA	1	1	2.10833e-08	PF3D7_0407800	conserved Plasmodium protein, unknown function	N/A
PF3D7_0407800	S(1610)	KKISSTY	_KIS(ph)STYLGIDK_	164.925	316.748	0	0	193.126	87.1768	Inf	1.64011	0	Inf	0.713795	#NAME?	0	0.0958428	1	PF3D7_0407800	conserved Plasmodium protein, unknown function	N/A
PF3D7_0407800	S(1611)	KISSTYL	_KISS(ph)TYLGIDK_	0	0	6.0002	0	0	1.25528	NA	NA	NA	NA	NA	NA	1	1	0.210367	PF3D7_0407800	conserved Plasmodium protein, unknown function	N/A
PF3D7_0407800	S(1916)	KKVSSNL	_KKVS(ph)SNLSNIK_,_KVS(ph)SNLSNIKDK_,_KVS(ph)SNLSNIKDK_,_KVS(ph)SNLSNIK_	125.297	97.9022	9.5889	100.608	88.804	5.3665	1.2454	1.10245	1.78681	0.316613	0.140717	0.837384	0.220324	0.358951	1	PF3D7_0407800	conserved Plasmodium protein, unknown function	N/A
PF3D7_0407800	S(1917)	KVSSNLS	_KVSS(ph)NLSNIKDK_,_KVSS(ph)NLSNIKDK_,_KVSS(ph)NLSNIK_,_VSS(ph)NLSNIKDK_,_VSS(ph)NLSNIKDK_	12.8131	49.7969	8.22273	18.6812	32.661	6.79488	0.68588	1.52466	NA	-0.543972	0.608489	NA	0.196789	0.1288	0.210432	PF3D7_0407800	conserved Plasmodium protein, unknown function	N/A
PF3D7_0407800	S(1920)	SNLSNIK	_KVSSNLS(ph)NIKDK_,_VSSNLS(ph)NIKDK_,_VSSNLS(ph)NIKDK_	25.4848	31.8274	11.6379	23.074	36.9909	6.5141	1.10448	0.86041	1.78656	0.143369	-0.216903	0.837187	0.328477	0.409808	0.398516	PF3D7_0407800	conserved Plasmodium protein, unknown function	N/A
PF3D7_0407800	S(923)	HLQSGKN	_KYEHLQS(ph)GKNEGDQFDLK_,_YEHLQS(ph)GKNEGDQFDLK_	0	0	23.4583	0	0	18.3751	NA	NA	1.27663	NA	NA	0.352342	1	1	1	PF3D7_0407800	conserved Plasmodium protein, unknown function	N/A
PF3D7_0407800	S(1788)	KYYSVDY	_KYYS(ph)VDYSNENNEYIHK_	0	0	4.2948	0	0	8.99114	NA	NA	NA	NA	NA	NA	1	1	1	PF3D7_0407800	conserved Plasmodium protein, unknown function	N/A
PF3D7_0407800	S(1868)	HSKSNIS	_LGNHSKS(ph)NISR_	9.21099	15.1374	0	11.3945	8.7781	0	0.808374	1.72445	NA	-0.306905	0.786138	NA	0.342477	0.0771047	0.0874058	PF3D7_0407800	conserved Plasmodium protein, unknown function	N/A
PF3D7_0407800	S(1875)	RNISNSD	_NIS(ph)NSDMEMVNLK_,_NIS(ph)NSDMEMVNLK_	0	0	13.9618	0	0	29.4427	NA	NA	0.474202	NA	NA	-1.07643	1	1	1	PF3D7_0407800	conserved Plasmodium protein, unknown function	N/A
PF3D7_0407800	S(1877)	ISNSDME	_NISNS(ph)DMEMVNLK_,_NISNS(ph)DMEMVNLK_	0	0	4.91034	0	0	8.51999	NA	NA	NA	NA	NA	NA	1	1	1	PF3D7_0407800	conserved Plasmodium protein, unknown function	N/A
PF3D7_0407800	S(238)	DEGSYGY	_NIYPVNSVVNDEGS(ph)YGYVDPLENLFNTNK_	0	0	0	0	0	7.90561	NA	NA	NA	NA	NA	NA	1	1	1	PF3D7_0407800	conserved Plasmodium protein, unknown function	N/A
PF3D7_0407800	S(32)	PMESLNN	_NKPMES(ph)LNNMR_	0	0	2.61763	0	0	0	NA	NA	NA	NA	NA	NA	1	1	0.495409	PF3D7_0407800	conserved Plasmodium protein, unknown function	N/A
PF3D7_0407800	T(276)	KNLTNIL	_NLT(ph)NILPFEK_	0	0	40.9297	0	0	37.2768	NA	NA	1.09799	NA	NA	0.134869	1	1	1	PF3D7_0407800	conserved Plasmodium protein, unknown function	N/A
PF3D7_0407800	S(1939)	SKKSSQT	_NYSESKKS(ph)SQTISR_	0	45.9029	0	23.2402	27.6422	0	0	1.66061	NA	#NAME?	0.731713	NA	6.40186e-53	0.090916	1	PF3D7_0407800	conserved Plasmodium protein, unknown function	N/A
PF3D7_0407800	T(645)	KRETELY	_RET(ph)ELYDK_	0	0	0	0	8.26464	0	NA	NA	NA	NA	NA	NA	1	1	0.184929	PF3D7_0407800	conserved Plasmodium protein, unknown function	N/A
PF3D7_0407800	S(1700)	RRKSTNE	_RKS(ph)TNEMYVNADDSYFYQTK_	0	0	16.0558	0	0	8.49473	NA	NA	1.8901	NA	NA	0.918459	1	1	1	PF3D7_0407800	conserved Plasmodium protein, unknown function	N/A
PF3D7_0407800	S(1567)	HANSRTH	_SLTHANS(ph)RTHENNDNNK_,_SLTHANS(ph)R_	14.7246	19.0801	0	6.34313	9.15404	0	2.32134	2.08434	NA	1.21496	1.05959	NA	0.00681979	0.0303671	0.00705579	PF3D7_0407800	conserved Plasmodium protein, unknown function	N/A
PF3D7_0407800	T(1669)	DKDTDDI	_YEDTINQDKDT(ph)DDISFKEFEQSNEK_,_YEDTINQDKDT(ph)DDISFK_	0	0	15.8123	0	0	65.3855	NA	NA	0.241833	NA	NA	-2.04792	1	1	0.155033	PF3D7_0407800	conserved Plasmodium protein, unknown function	N/A
PF3D7_0407800	S(1673)	DDISFKE	_YEDTINQDKDTDDIS(ph)FKEFEQSNEK_,_YEDTINQDKDTDDIS(ph)FKEFEQSNEK_	0	0	14.4743	0	0	24.7486	NA	NA	0.584854	NA	NA	-0.773852	1	1	1	PF3D7_0407800	conserved Plasmodium protein, unknown function	N/A
PF3D7_0407800	S(1851)	YLSSNSR	_YLSS(ph)NSR_	20.9677	0	0	0	0	0	Inf	NA	NA	Inf	NA	NA	0	1	1	PF3D7_0407800	conserved Plasmodium protein, unknown function	N/A
PF3D7_0407800	S(1853)	SSNSRLY	_YLSSNS(ph)R_	0	29.8569	0	29.8538	18	0	0	1.65872	NA	#NAME?	0.730067	NA	6.40186e-53	0.0913606	1	PF3D7_0408300	zinc finger Ran-binding domain-containing protein 2, putative	ZRANB2
PF3D7_0408300	S(117)	VHDSEDE	_RVHDS(ph)EDEEYDEFGR_	0	0	3.17984	0	0	0	NA	NA	NA	NA	NA	NA	1	1	1	PF3D7_0408500	flap endonuclease 1	FEN1
PF3D7_0408500	S(503)	LFDSDKE	_SLDNFSSNLFDS(ph)DKESESGNIIK_	0	0	8.02306	0	0	7.51095	NA	NA	NA	NA	NA	NA	1	1	1	PF3D7_0408500	flap endonuclease 1	FEN1
PF3D7_0408500	S(507)	DKESESG	_SLDNFSSNLFDSDKES(ph)ESGNIIK_	0	0	8.02306	0	0	7.51095	NA	NA	NA	NA	NA	NA	1	1	1	PF3D7_0408500	flap endonuclease 1	FEN1
PF3D7_0408500	S(443)	GIKSVDD	_SVDNEKNEDGIKS(ph)VDDEK_	0	0	2.17218	0	5.2073	0.666939	NA	NA	NA	NA	NA	NA	1	1	1	PF3D7_0409300	methyltransferase, putative	N/A
PF3D7_0409300	S(661)	EINSIHE	_EINS(ph)IHEK_	174.167	37.155	0	282.897	20.3802	0	0.615656	1.82309	NA	-0.699804	0.866387	NA	0.125637	0.0597285	1	PF3D7_0409600	replication protein A1, large subunit	RPA1
PF3D7_0409600	S(393)	ENNSPGN	_NNMCYENNS(ph)PGNEAYNK_	0	0	6.0837	0	0	0.572815	NA	NA	NA	NA	NA	NA	1	1	0.0115489	PF3D7_0410900	conserved Plasmodium protein, unknown function	N/A
PF3D7_0410900	S(690)	GKRSPQF	_S(ph)PQFFNPYDK_,_YTDEGKRS(ph)PQFFNPYDK_	0	0	9.8759	0	0	2.24741	NA	NA	4.39436	NA	NA	2.13565	1	1	1	PF3D7_0410900	conserved Plasmodium protein, unknown function	N/A
PF3D7_0410900	S(48)	WEPSEEN	_WEPS(ph)EENYEPASEK_	0	0	6.25224	0	0	7.31338	NA	NA	NA	NA	NA	NA	1	1	1	PF3D7_0411900	DNA polymerase alpha catalytic subunit A	N/A
PF3D7_0411900	S(601)	EQTSPKI	_NIDEQTS(ph)PK_	23.542	15.3855	0	22.4262	12.2643	0	1.04975	1.25449	NA	0.0700466	0.327105	NA	0.379903	0.251938	1	PF3D7_0411900	DNA polymerase alpha catalytic subunit A	N/A
PF3D7_0411900	S(146)	TRESYEN	_TRES(ph)YENSMYK_	0	0	2.50177	0	0	0	NA	NA	NA	NA	NA	NA	1	1	1	PF3D7_0413900	ubiquitin carboxyl-terminal hydrolase 13, putative	USP13
PF3D7_0413900	S(414)	NYDSDID	_NVEINYDS(ph)DIDDENSVSINPSMFR_	0	0	0	0	0	0.611145	NA	NA	NA	NA	NA	NA	1	1	4.15223e-14	PF3D7_0414100	conserved Plasmodium membrane protein, unknown function	N/A
PF3D7_0414100	S(203)	NYISFSL	_DNYIS(ph)FSLIK_	0	0	48.1039	0	0	0	NA	NA	Inf	NA	NA	Inf	1	1	4.15223e-14	PF3D7_0414100	conserved Plasmodium membrane protein, unknown function	N/A
PF3D7_0414100	S(205)	ISFSLIK	_DNYISFS(ph)LIK_	0	0	48.1039	0	0	0	NA	NA	Inf	NA	NA	Inf	1	1	0.0165887	PF3D7_0414900	armadillo-domain containing rhoptry protein	ARO
PF3D7_0414900	S(33)	KLLSFTS	_KLLS(ph)FTSNDILR_,_LLS(ph)FTSNDILR_	33.5813	32.8126	89.4437	121.343	43.6079	303.09	0.276748	0.752446	0.295106	-1.85336	-0.410341	-1.76069	0.000442972	0.29226	1	PF3D7_0414900	armadillo-domain containing rhoptry protein	ARO
PF3D7_0414900	S(36)	SFTSNDI	_LLSFTS(ph)NDILR_	0	0	6.12623	0	0	4.98299	NA	NA	NA	NA	NA	NA	1	1	0.178794	PF3D7_0414900	armadillo-domain containing rhoptry protein	ARO
PF3D7_0414900	T(27)	GSKTIRK	_LQEFGIEGSKT(ph)IR_	6.55915	0	10.079	0	0	5.25705	NA	NA	1.91723	NA	NA	0.939024	1	1	1	PF3D7_0414900	armadillo-domain containing rhoptry protein	ARO
PF3D7_0414900	T(253)	NLKTLQQ	_NLKT(ph)LQQCPEQDLAEASNVLLLR_	0	0	0.754839	0	0	7.03265	NA	NA	NA	NA	NA	NA	1	1	4.15223e-14	PF3D7_0415100	conserved protein, unknown function	N/A
PF3D7_0415100	T(298)	YKKTEYF	_KT(ph)EYFLLNKLIYHLFK_	0	0	15.2456	0	0	0	NA	NA	Inf	NA	NA	Inf	1	1	4.15223e-14	PF3D7_0415100	conserved protein, unknown function	N/A
PF3D7_0415100	Y(300)	KTEYFLL	_KTEY(ph)FLLNKLIYHLFK_	0	0	15.2456	0	0	0	NA	NA	Inf	NA	NA	Inf	1	1	4.15223e-14	PF3D7_0415100	conserved protein, unknown function	N/A
PF3D7_0415100	Y(308)	KLIYHLF	_KTEYFLLNKLIY(ph)HLFK_	0	0	15.2456	0	0	0	NA	NA	Inf	NA	NA	Inf	1	1	1	PF3D7_0415200	conserved Plasmodium protein, unknown function	N/A
PF3D7_0415200	S(544)	TLISDNE	_TLIS(ph)DNELDMTCK_	0	0	4.99715	0	0	2.43186	NA	NA	NA	NA	NA	NA	1	1	1	PF3D7_0415300	cdc2-related protein kinase 3	CRK3
PF3D7_0415300	S(775)	INASNMT	_FHSDINAS(ph)NMTNR_	0	6.00644	1.08481	0	8.70296	0	NA	NA	NA	NA	NA	NA	1	1	0.427959	PF3D7_0415300	cdc2-related protein kinase 3	CRK3
PF3D7_0415300	T(778)	SNMTNRV	_FHSDINASNMT(ph)NR_	16.9073	17.4252	16.7884	29.1209	21.213	13.7751	0.580591	0.821439	1.21875	-0.784407	-0.283775	0.285407	0.095617	0.367593	0.307342	PF3D7_0415800	RING zinc finger protein, putative	N/A
PF3D7_0415800	S(19)	ARHSLTN	_ARHS(ph)LTNTLSDMR_	0	17.1624	8.79843	23.0328	10.7889	10.9903	0	1.59075	0.800561	#NAME?	0.669706	-0.320918	6.40186e-53	0.108796	0.417233	PF3D7_0415800	RING zinc finger protein, putative	N/A
PF3D7_0415800	S(387)	KQKSIIF	_QKS(ph)IIFSSYK_,_S(ph)IIFSSYK_	12.5939	24.3294	9.15433	0	13.3718	9.54507	Inf	1.81945	0.959064	Inf	0.863504	-0.0603013	0	0.0602945	1	PF3D7_0416000	RNA-binding protein, putative	N/A
PF3D7_0416000	S(272)	KLSSVEL	_KLSS(ph)VELR_	23.5212	17.2979	1.91945	34.2912	22.2337	0	0.685926	0.778005	NA	-0.543876	-0.362148	NA	0.196839	0.320114	1	PF3D7_0416000	RNA-binding protein, putative	N/A
PF3D7_0416000	S(52)	KLLSDKE	_LLS(ph)DKEEDEKK_	19.5541	0	0	7.72087	0	0	2.53263	NA	NA	1.34063	NA	NA	0.00342747	1	1	PF3D7_0416400	histone acetyltransferase, putative	HAT1
PF3D7_0416400	S(484)	GNNSGEE	_EALIKNDADGNNS(ph)GEENKVVK_,_NDADGNNS(ph)GEENKVVK_	17.2554	10.3825	2.16552	0	50.4481	0.464342	Inf	0.205806	NA	Inf	-2.28064	NA	0	0.000142388	1	PF3D7_0416400	histone acetyltransferase, putative	HAT1
PF3D7_0416400	S(175)	KKNSYEE	_KNS(ph)YEELVR_	0	0	4.09945	0	0	3.84331	NA	NA	NA	NA	NA	NA	1	1	0.28331	PF3D7_0416400	histone acetyltransferase, putative	HAT1
PF3D7_0416400	S(769)	KELSEGT	_NNQSDVQNDKELS(ph)EGTLNVHKK_,_NNQSDVQNDKELS(ph)EGTLNVHK_	33.0075	24.8676	32.3232	25.1114	107.08	42.1382	1.31445	0.232233	0.767075	0.394455	-2.10635	-0.38256	0.179305	0.000416535	0.297237	PF3D7_0416400	histone acetyltransferase, putative	HAT1
PF3D7_0416400	S(555)	GEASDKC	_QTIEGGEAS(ph)DKCSINDQK_	0	0	10.0543	0	21.314	12.7843	NA	0	0.786459	NA	#NAME?	-0.346556	1	2.85804e-21	1	PF3D7_0416800	small GTP-binding protein sar1	SAR1
PF3D7_0416800	S(138)	DAASEDE	_IDKPDAAS(ph)EDELR_	0	0	8.52605	0	0	2.15179	NA	NA	NA	NA	NA	NA	1	1	1	PF3D7_0417400	conserved Plasmodium protein, unknown function	N/A
PF3D7_0417400	S(5246)	NFLSLEN	_NFLS(ph)LENILK_	0	0	0	0	0	1.67101	NA	NA	NA	NA	NA	NA	1	1	1	PF3D7_0417800	cdc2-related protein kinase 1	CRK1
PF3D7_0417800	T(514)	HNFTKNV	_FGHVTNHNFT(ph)K_	11.96	15.7617	0.769853	14.6099	20.8107	0	0.818621	0.757383	NA	-0.288732	-0.400904	NA	0.355165	0.297624	1	PF3D7_0418600	regulator of chromosome condensation, putative	N/A
PF3D7_0418600	S(1252)	GGESFSE	_GGES(ph)FSEENHIGK_	0	0	4.47822	0	0	1.30156	NA	NA	NA	NA	NA	NA	1	1	1	PF3D7_0418600	regulator of chromosome condensation, putative	N/A
PF3D7_0418600	S(888)	LADSFTF	_GLADS(ph)FTFSK_	0	0	0.603164	0	0	3.72407	NA	NA	NA	NA	NA	NA	1	1	1	PF3D7_0418600	regulator of chromosome condensation, putative	N/A
PF3D7_0418600	S(1708)	VRKSASN	_KS(ph)ASNSVQIIEVDKNK_	9.56365	0	0	0	0	4.42984	Inf	NA	NA	Inf	NA	NA	0	1	0.000363916	PF3D7_0418600	regulator of chromosome condensation, putative	N/A
PF3D7_0418600	S(1710)	KSASNSV	_KSAS(ph)NSVQIIEVDK_,_SAS(ph)NSVQIIEVDK_	0	0	2.08178	0	0	15.1796	NA	NA	0.137144	NA	NA	-2.86624	1	1	1	PF3D7_0418600	regulator of chromosome condensation, putative	N/A
PF3D7_0418600	S(195)	KLPSNFA	_LPS(ph)NFALK_	16.0719	12.1721	0	0	4.44533	0	Inf	2.73817	NA	Inf	1.45321	NA	0	0.00580049	1	PF3D7_0418600	regulator of chromosome condensation, putative	N/A
PF3D7_0418600	S(301)	RRESINK	_RES(ph)INKLEPLNIIDPINIMDTLK_	0	0	0.819577	0	0	3.94358	NA	NA	NA	NA	NA	NA	1	1	1	PF3D7_0418600	regulator of chromosome condensation, putative	N/A
PF3D7_0418600	S(129)	KRLSFYD	_RLS(ph)FYDNYNKK_	0	0	0	0	0	0.854255	NA	NA	NA	NA	NA	NA	1	1	2.10833e-08	PF3D7_0418600	regulator of chromosome condensation, putative	N/A
PF3D7_0418600	S(873)	KSISDTL	_SIS(ph)DTLMNLPFIK_	0	0	0	0	0	12.0548	NA	NA	0	NA	NA	#NAME?	1	1	1	PF3D7_0418700	RNA-binding protein NOB1, putative	N/A
PF3D7_0418700	S(222)	DKHSQGD	_EIIYLEHDKHS(ph)QGDDNSLGK_	0	0	2.25223	0	0	3.5444	NA	NA	NA	NA	NA	NA	1	1	1	PF3D7_0418700	RNA-binding protein NOB1, putative	N/A
PF3D7_0418700	S(228)	DDNSLGK	_EIIYLEHDKHSQGDDNS(ph)LGK_	0	0	2.25223	0	0	3.5444	NA	NA	NA	NA	NA	NA	1	1	1	PF3D7_0419600	ran-specific GTPase-activating protein 1, putative	RANBP1
PF3D7_0419600	S(270)	DKKSDEE	_SDDKKS(ph)DEEENIK_	41.1656	12.0422	0	25.2336	15.5196	0	1.63138	0.775933	NA	0.706092	-0.365996	NA	0.066009	0.317849	1	PF3D7_0419900	phosphatidylinositol 4-kinase, putative	N/A
PF3D7_0419900	S(3579)	NIPSCDE	_NYHDNDINIPS(ph)CDEKK_	0	0	0	0	0	3.26455	NA	NA	NA	NA	NA	NA	1	1	0.0385185	PF3D7_0419900	phosphatidylinositol 4-kinase, putative	N/A
PF3D7_0419900	S(3327)	EYPSDKE	_YIEYPS(ph)DKEEDFSLLK_	0	0	3.87364	0	0	10.5132	NA	NA	0.368453	NA	NA	-1.44045	1	1	1	PF3D7_0420300	AP2 domain transcription factor, putative	ApiAP2
PF3D7_0420300	S(3163)	RALSSSL	_ALS(ph)SSLYFDNK_	0	0	5.09958	0	0	5.68089	NA	NA	NA	NA	NA	NA	1	1	1	PF3D7_0420300	AP2 domain transcription factor, putative	ApiAP2
PF3D7_0420300	Y(2033)	SKKYSSS	_KY(ph)SSSAHNATSAGTNYTTTAAHR_	0	0	0	0	0	2.03489	NA	NA	NA	NA	NA	NA	1	1	0.182074	PF3D7_0420300	AP2 domain transcription factor, putative	ApiAP2
PF3D7_0420300	S(2034)	KKYSSSA	_KYS(ph)SSAHNATSAGTNYTTTAAHR_	12.5944	0	10.3719	0	16.4956	5.45144	Inf	0	1.90261	Inf	#NAME?	0.927977	0	2.85804e-21	1	PF3D7_0420300	AP2 domain transcription factor, putative	ApiAP2
PF3D7_0420300	S(2035)	KYSSSAH	_KYSS(ph)SAHNATSAGTNYTTTAAHR_	0	27.3657	0	0	0	0	NA	Inf	NA	NA	Inf	NA	1	0	1	PF3D7_0420300	AP2 domain transcription factor, putative	ApiAP2
PF3D7_0420300	S(1849)	RSVSNTN	_SVS(ph)NTNFGR_	12.674	12.6787	0	32.4263	16.9754	0	0.390857	0.746886	NA	-1.35529	-0.421041	NA	0.00855342	0.286232	1	PF3D7_0420300	AP2 domain transcription factor, putative	ApiAP2
PF3D7_0420300	S(2060)	KTSSLNL	_TSS(ph)LNLSR_	13.6234	18.1182	0	27.3425	22.4481	0	0.498249	0.807113	NA	-1.00506	-0.309157	NA	0.0424086	0.351951	0.0017488	PF3D7_0420300	AP2 domain transcription factor, putative	ApiAP2
PF3D7_0420300	S(1874)	KNTSDND	_YYDQMIGEDDDKKNTS(ph)DNDLTSLK_	0	0	2.83506	0	0	15.6018	NA	NA	0.181713	NA	NA	-2.46027	1	1	1	PF3D7_0420600	conserved Plasmodium protein, unknown function	N/A
PF3D7_0420600	T(462)	NFQTDSI	_FFNNFQT(ph)DSIDNEINNMNEK_	0	0	4.63806	0	0	2.42578	NA	NA	NA	NA	NA	NA	1	1	0.0930001	PF3D7_0420600	conserved Plasmodium protein, unknown function	N/A
PF3D7_0420600	S(464)	QTDSIDN	_FFNNFQTDS(ph)IDNEINNMNEK_,_FFNNFQTDS(ph)IDNEINNMNEK_	0	0	28.2036	0	0	11.4913	NA	NA	2.45435	NA	NA	1.29534	1	1	1	PF3D7_0420600	conserved Plasmodium protein, unknown function	N/A
PF3D7_0420600	S(434)	CNLSENL	_LDSIVNFNCNLS(ph)ENLEHVFK_	0	0	3.60371	0	0	2.93132	NA	NA	NA	NA	NA	NA	1	1	1	PF3D7_0420600	conserved Plasmodium protein, unknown function	N/A
PF3D7_0420600	S(425)	KLDSIVN	_NKLDS(ph)IVNFNCNLSENLEHVFK_	0	0	3.03629	0	0	1.56231	NA	NA	NA	NA	NA	NA	1	1	1	PF3D7_0420600	conserved Plasmodium protein, unknown function	N/A
PF3D7_0420600	S(507)	NNKSLIL	_S(ph)LILPLSK_	0	0	1.19031	0	0	2.59948	NA	NA	NA	NA	NA	NA	1	1	0.0037434	PF3D7_0420600	conserved Plasmodium protein, unknown function	N/A
PF3D7_0420600	S(513)	LPLSKVN	_SLILPLS(ph)K_	0	0	9.22984	0	0	1.6407	NA	NA	5.62555	NA	NA	2.49199	1	1	0.0743459	PF3D7_0420600	conserved Plasmodium protein, unknown function	N/A
PF3D7_0420600	S(183)	INISKDD	_VDEGINIS(ph)KDDLEK_	0	0	12.684	0	0	4.79623	NA	NA	2.64457	NA	NA	1.40303	1	1	1	PF3D7_0420600	conserved Plasmodium protein, unknown function	N/A
PF3D7_0420600	S(519)	NDLSLIN	_VNDLS(ph)LINNISR_	0	0	3.17099	0	0	0	NA	NA	NA	NA	NA	NA	1	1	1	PF3D7_0422500	pre-mRNA-splicing helicase BRR2, putative	BRR2
PF3D7_0422500	S(603)	DGGSGKE	_GVKEEDNDGGS(ph)GKEDNEPTQK_	73.4412	23.111	1.73243	29.3798	38.4828	2.72032	2.49971	0.600555	NA	1.32176	-0.735633	NA	0.00381302	0.139443	4.15223e-14	PF3D7_0423200	BSD-domain protein, putative	N/A
PF3D7_0423200	S(120)	RYFSSIK	_YFS(ph)SIKMIIIK_	0	0	34.3078	0	0	0	NA	NA	Inf	NA	NA	Inf	1	1	4.15223e-14	PF3D7_0423200	BSD-domain protein, putative	N/A
PF3D7_0423200	S(121)	YFSSIKM	_YFSS(ph)IKMIIIK_	0	0	34.3078	0	0	0	NA	NA	Inf	NA	NA	Inf	1	1	1	PF3D7_0423500	glideosome associated protein with multiple membrane spans 2	GAPM2
PF3D7_0423500	S(272)	ELHSRDI	_WSPELHS(ph)R_	0	0	7.53563	0	0	5.12325	NA	NA	NA	NA	NA	NA	1	1	1	PF3D7_0423600	conserved Plasmodium protein, unknown function	N/A
PF3D7_0423600	S(1041)	AIISPRS	_KNDPAIIS(ph)PR_	0	0	0	0	5.93835	0	NA	NA	NA	NA	NA	NA	1	1	0.274308	PF3D7_0423600	conserved Plasmodium protein, unknown function	N/A
PF3D7_0423600	S(677)	NVISDEQ	_NVIS(ph)DEQDGEDTLYK_	0	0	8.92333	0	0	11.8258	NA	NA	0.754566	NA	NA	-0.406281	1	1	0.149903	PF3D7_0424500	serine/threonine protein kinase, FIKK family	FIKK4.1
PF3D7_0424500	S(265)	IGYSQNN	_DWTLNTIPDIGYS(ph)QNNRR_,_DWTLNTIPDIGYS(ph)QNNR_	0	0	14.7604	0	0	25.5771	NA	NA	0.577096	NA	NA	-0.793117	1	1	1	PF3D7_0424500	serine/threonine protein kinase, FIKK family	FIKK4.1
PF3D7_0424500	S(523)	YLKSITN	_INDPYDYLKS(ph)ITNQEER_	0	0	7.15402	0	0	7.40564	NA	NA	NA	NA	NA	NA	1	1	0.482057	PF3D7_0424600	Plasmodium exported protein (PHISTb), unknown function	N/A
PF3D7_0424600	T(124)	RLNTIGN	_LNT(ph)IGNLFEGEK_	0	0	10.8501	0	0	10.2303	NA	NA	1.06058	NA	NA	0.0848557	1	1	1	PF3D7_0424600	Plasmodium exported protein (PHISTb), unknown function	N/A
PF3D7_0424600	T(299)	QCDTIMR	_TVSNAVQHQCDT(ph)IMR_	0	0	0	0	0	4.43384	NA	NA	NA	NA	NA	NA	1	1	2.10833e-08	PF3D7_0424600	Plasmodium exported protein (PHISTb), unknown function	N/A
PF3D7_0424600	S(157)	SNYSPIP	_YNSNYS(ph)PIPYPEQYNPVDYNK_	0	0	0	0	0	15.7106	NA	NA	0	NA	NA	#NAME?	1	1	0.397904	PF3D7_0500800	mature parasite-infected erythrocyte surface antigen	MESA
PF3D7_0500800	T(1114)	EKDTESK	_DT(ph)ESKDKMIGK_	0	7.21695	141.015	0	5.07838	151.596	NA	NA	0.930204	NA	NA	-0.104381	1	1	0.15774	PF3D7_0500800	mature parasite-infected erythrocyte surface antigen	MESA
PF3D7_0500800	S(383)	DGASENS	_EENEGEKLGENVNDGAS(ph)ENSEDPKK_,_EENEGEKLGENVNDGAS(ph)ENSEDPKK_,_EENEGEKLGENVNDGAS(ph)ENSEDPK_,_LAEKEENEGEKLGENVNDGAS(ph)ENSEDPK_,_LAEKEENEGEKLGENVNDGAS(ph)ENSEDPK_,_LGENVNDGAS(ph)ENSEDPKK_,_LGENVNDGAS(ph)ENSEDPK_,_LGENVNDGAS(ph)ENSEDPKK_,_LGENVNDGAS(ph)ENSEDPK_	53.3613	5.65004	1816.53	15.6217	268.579	899.982	3.41584	0.0210367	2.01841	1.77224	-5.57094	1.01322	0.000217066	7.10385e-20	0.274316	PF3D7_0500800	mature parasite-infected erythrocyte surface antigen	MESA
PF3D7_0500800	S(386)	SENSEDP	_EENEGEKLGENVNDGASENS(ph)EDPKK_,_LAEKEENEGEKLGENVNDGASENS(ph)EDPK_,_LGENVNDGASENS(ph)EDPKK_,_LGENVNDGASENS(ph)EDPK_,_LGENVNDGASENS(ph)EDPKK_	0	0	1103.2	0	0	700.309	NA	NA	1.5753	NA	NA	0.655625	1	1	0.0424834	PF3D7_0500800	mature parasite-infected erythrocyte surface antigen	MESA
PF3D7_0500800	S(342)	NKVSGPY	_EGNKVS(ph)GPYENSENSNVTSESEETKK_	0	0	18.841	0	0	6.00571	NA	NA	3.13718	NA	NA	1.64947	1	1	0.327653	PF3D7_0500800	mature parasite-infected erythrocyte surface antigen	MESA
PF3D7_0500800	S(177)	MDESDVE	_ELEEMDES(ph)DVEK_,_ELEEMDES(ph)DVEK_	0	0	167.599	0	0	116.892	NA	NA	1.43379	NA	NA	0.519831	1	1	0.377011	PF3D7_0500800	mature parasite-infected erythrocyte surface antigen	MESA
PF3D7_0500800	S(319)	KITSEFR	_ITS(ph)EFRETENVK_	0	0	13.2766	0	0	10.0475	NA	NA	1.32138	NA	NA	0.402046	1	1	0.338595	PF3D7_0500800	mature parasite-infected erythrocyte surface antigen	MESA
PF3D7_0500800	S(1165)	EIVSEEV	_KDVIEQEIVS(ph)EEVNEKDTK_	0	0	27.7445	0	0	19.7112	NA	NA	1.40755	NA	NA	0.493185	1	1	0.46779	PF3D7_0500800	mature parasite-infected erythrocyte surface antigen	MESA
PF3D7_0500800	T(448)	NIETDDE	_NIET(ph)DDEEETLVVKDDAK_,_NIET(ph)DDEEETLVVK_,_NIET(ph)DDEEETLVVKDDAKK_,_NIET(ph)DDEEETLVVKDDAK_,_NIET(ph)DDEEETLVVK_	0	0	2092.78	0	0	2017.11	NA	NA	1.03752	NA	NA	0.0531354	1	1	0.261499	PF3D7_0500800	mature parasite-infected erythrocyte surface antigen	MESA
PF3D7_0500800	T(454)	EEETLVV	_NIETDDEEET(ph)LVVKDDAK_,_NIETDDEEET(ph)LVVK_,_NIETDDEEET(ph)LVVKDDAK_,_NIETDDEEET(ph)LVVK_	0	0	65.9645	0	0	40.8862	NA	NA	1.61337	NA	NA	0.690075	1	1	1	PF3D7_0500800	mature parasite-infected erythrocyte surface antigen	MESA
PF3D7_0500800	S(1276)	KNTSGLV	_NTS(ph)GLVHR_	444.022	413.326	2.57029	526.448	441.253	0.53718	0.843429	0.93671	NA	-0.245661	-0.0943257	NA	0.385861	0.489608	1	PF3D7_0500800	mature parasite-infected erythrocyte surface antigen	MESA
PF3D7_0500800	T(612)	ENDTEGN	_QVEDGIKENDT(ph)EGNDKVK_	0	0	3.06534	0	0	0.720567	NA	NA	NA	NA	NA	NA	1	1	1	PF3D7_0500800	mature parasite-infected erythrocyte surface antigen	MESA
PF3D7_0500800	S(351)	SENSNVT	_VSGPYENSENS(ph)NVTSESEETKK_	0	0	0	0	0	4.91444	NA	NA	NA	NA	NA	NA	1	1	0.037386	PF3D7_0500800	mature parasite-infected erythrocyte surface antigen	MESA
PF3D7_0500800	S(355)	NVTSESE	_VSGPYENSENSNVTS(ph)ESEETKK_	0	0	57.4027	0	10.0821	17.6438	NA	0	3.25341	NA	#NAME?	1.70195	1	2.85804e-21	0.459434	PF3D7_0501000	Plasmodium exported protein, unknown function	N/A
PF3D7_0501000	S(136)	DDLSNEG	_NPCAIPQDDLS(ph)NEGIEIIDYVDKKEEEK_,_NPCAIPQDDLS(ph)NEGIEIIDYVDKK_,_NPCAIPQDDLS(ph)NEGIEIIDYVDK_	0	0	46.3338	0	0	39.9229	NA	NA	1.16058	NA	NA	0.214847	1	1	1	PF3D7_0501000	Plasmodium exported protein, unknown function	N/A
PF3D7_0501000	S(194)	YVGSLKR	_VVDHYVGS(ph)LKR_	8.23128	0	4.92239	12.5286	9.17259	2.54996	0.657002	0	NA	-0.60603	#NAME?	NA	0.165955	2.85804e-21	1	PF3D7_0501200	parasite-infected erythrocyte surface protein	PIESP2
PF3D7_0501200	S(313)	LLGSIFG	_LLGS(ph)IFGYFK_	0	0	2.88764	0	0	5.89471	NA	NA	NA	NA	NA	NA	1	1	0.155793	PF3D7_0501200	parasite-infected erythrocyte surface protein	PIESP2
PF3D7_0501200	T(58)	QKNTFNF	_NT(ph)FNFLK_	0	0	11.661	0	0	5.74864	NA	NA	2.02848	NA	NA	1.0204	1	1	0.0764667	PF3D7_0501200	parasite-infected erythrocyte surface protein	PIESP2
PF3D7_0501200	S(267)	RQESRTL	_QES(ph)RTLILGSFPQAGEILR_	0	0	4.46376	0	0	9.84043	NA	NA	0.453614	NA	NA	-1.14046	1	1	1	PF3D7_0501200	parasite-infected erythrocyte surface protein	PIESP2
PF3D7_0501200	T(269)	ESRTLIL	_T(ph)LILGSFPQAGEILR_	0	0	8.28494	0	0	8.77227	NA	NA	NA	NA	NA	NA	1	1	0.387608	PF3D7_0501200	parasite-infected erythrocyte surface protein	PIESP2
PF3D7_0501200	S(274)	ILGSFPQ	_TLILGS(ph)FPQAGEILR_	0	0	142.888	0	0	156.154	NA	NA	0.915042	NA	NA	-0.128091	1	1	0.17023	PF3D7_0501300	skeleton-binding protein 1	SBP1
PF3D7_0501300	S(142)	LVPSEVS	_DVIPENTESTTDLVPS(ph)EVSPPVDDYLDDDGFSSFR_	0	0	12.2384	0	0	20.1467	NA	NA	0.607466	NA	NA	-0.719124	1	1	1	PF3D7_0501300	skeleton-binding protein 1	SBP1
PF3D7_0501300	S(191)	PAESMSP	_MAQEALLNEYEVESPAES(ph)MSPILR_	0	0	3.82111	0	0	8.08276	NA	NA	NA	NA	NA	NA	1	1	0.00267068	PF3D7_0501300	skeleton-binding protein 1	SBP1
PF3D7_0501300	S(324)	QQQSTTK	_TQQNPQQNAQQNTQQNTQQQS(ph)TTKSTTK_,_TQQNPQQNAQQNTQQNTQQQS(ph)TTKSTTK_,_TQQNPQQNAQQNTQQNTQQQS(ph)TTK_	255.562	236.667	381.529	344.259	148.809	63.3434	0.742353	1.59041	6.02319	-0.429822	0.669399	2.59053	0.261833	0.10889	1	PF3D7_0501300	skeleton-binding protein 1	SBP1
PF3D7_0501300	S(328)	TTKSTTK	_TQQNPQQNAQQNTQQNTQQQSTTKS(ph)TTK_	0	0	0	0	0	0.815345	NA	NA	NA	NA	NA	NA	1	1	1	PF3D7_0501300	skeleton-binding protein 1	SBP1
PF3D7_0501300	T(329)	TKSTTKT	_TQQNPQQNAQQNTQQNTQQQSTTKST(ph)TK_	0	0	1.98855	0	0	0	NA	NA	NA	NA	NA	NA	1	1	1	PF3D7_0501300	skeleton-binding protein 1	SBP1
PF3D7_0501300	T(325)	QQSTTKS	_TQQNPQQNAQQNTQQNTQQQST(ph)TK_	0	0	0	0	0	8.40922	NA	NA	NA	NA	NA	NA	1	1	0.0945338	PF3D7_0503300	serine/arginine-rich splicing factor 12	SRSF12
PF3D7_0503300	S(255)	RSISFNS	_SIS(ph)FNSEKDDAK_,_SIS(ph)FNSEKDDAK_	0	0	19.3251	0	0	7.91819	NA	NA	2.44059	NA	NA	1.28723	1	1	0.0858133	PF3D7_0503300	serine/arginine-rich splicing factor 12	SRSF12
PF3D7_0503300	S(258)	SFNSEKD	_SISFNS(ph)EKDDAK_,_SISFNS(ph)EKDDAK_,_SISFNS(ph)EKDDAK_	0	0	19.9718	0	30.2799	7.91819	NA	0	2.52227	NA	#NAME?	1.33472	1	2.85804e-21	1	PF3D7_0503300	serine/arginine-rich splicing factor 12	SRSF12
PF3D7_0503300	S(151)	YRSSYDR	_YRSS(ph)YDRK_,_YRSS(ph)YDR_	36.9195	12.5988	0	52.3061	14.3252	0	0.705834	0.879484	NA	-0.502599	-0.18527	NA	0.219152	0.430181	1	PF3D7_0503600	myosin B	MyoB
PF3D7_0503600	S(16)	RINSTFI	_INS(ph)TFINK_	25.8554	24.2645	0	0	23.9697	0	Inf	1.0123	NA	Inf	0.0176351	NA	0	0.437054	1	PF3D7_0504000	cation transporting P-ATPase	ATPase3
PF3D7_0504000	S(1385)	REDSFVM	_EDS(ph)FVMDQR_	0	0	4.16249	0	0	1.55196	NA	NA	NA	NA	NA	NA	1	1	1	PF3D7_0504000	cation transporting P-ATPase	ATPase3
PF3D7_0504000	S(1782)	KFLSFEN	_FLS(ph)FENFFK_	0	0	1.55181	0	0	4.22671	NA	NA	NA	NA	NA	NA	1	1	0.164811	PF3D7_0504000	cation transporting P-ATPase	ATPase3
PF3D7_0504000	S(1016)	KLLSDDD	_LLS(ph)DDDLK_	0	0	38.5913	0	0	19.4619	NA	NA	1.98292	NA	NA	0.987626	1	1	0.401681	PF3D7_0504000	cation transporting P-ATPase	ATPase3
PF3D7_0504000	S(1028)	NQTSLLN	_NQTS(ph)LLNVSK_	0	0	23.649	0	0	18.6178	NA	NA	1.27023	NA	NA	0.345091	1	1	1	PF3D7_0504000	cation transporting P-ATPase	ATPase3
PF3D7_0504000	S(1003)	KSISNSV	_SIS(ph)NSVNNIYPNK_	0	13.696	0	0	0	0	NA	Inf	NA	NA	Inf	NA	1	0	1	PF3D7_0504000	cation transporting P-ATPase	ATPase3
PF3D7_0504000	S(1005)	ISNSVNN	_SISNS(ph)VNNIYPNK_	8.82518	0	0	0	13.8508	0	NA	0	NA	NA	#NAME?	NA	1	2.85804e-21	0.279269	PF3D7_0504000	cation transporting P-ATPase	ATPase3
PF3D7_0504000	S(1893)	NEFSNDE	_YDMNNEFS(ph)NDENSALIPHHVK_,_YDMNNEFS(ph)NDENSALIPHHVK_	0	0	47.8735	0	0	30.6673	NA	NA	1.56106	NA	NA	0.642526	1	1	1	PF3D7_0504800	conserved Plasmodium protein, unknown function	N/A
PF3D7_0504800	S(2786)	HQYSNER	_DLHQYS(ph)NER_	13.0835	4.66462	0	11.4055	8.46502	0	1.14713	NA	NA	0.19803	NA	NA	0.29209	1	1	PF3D7_0504800	conserved Plasmodium protein, unknown function	N/A
PF3D7_0504800	S(2573)	VGNSQGK	_FIDVGNS(ph)QGK_	0	0	5.29038	0	0	0	NA	NA	NA	NA	NA	NA	1	1	1	PF3D7_0504800	conserved Plasmodium protein, unknown function	N/A
PF3D7_0504800	S(66)	RIDSLPN	_IDS(ph)LPNIMSEYDNSIK_	0	0	3.93933	0	0	1.5665	NA	NA	NA	NA	NA	NA	1	1	1	PF3D7_0504800	conserved Plasmodium protein, unknown function	N/A
PF3D7_0504800	S(1839)	LIDSNIN	_NILIDS(ph)NINYNK_	0	0	4.37468	0	0	6.31944	NA	NA	NA	NA	NA	NA	1	1	1	PF3D7_0504800	conserved Plasmodium protein, unknown function	N/A
PF3D7_0504800	S(5624)	IDLSNIP	_NKNEFIDLS(ph)NIPLLTLPK_	0	0	3.18478	0	0	4.12994	NA	NA	NA	NA	NA	NA	1	1	0.0689369	PF3D7_0504800	conserved Plasmodium protein, unknown function	N/A
PF3D7_0504800	S(1550)	NVDSDHL	_NVDS(ph)DHLSELCK_	0	0	9.28262	0	0	3.42584	NA	NA	2.70959	NA	NA	1.43808	1	1	1	PF3D7_0504800	conserved Plasmodium protein, unknown function	N/A
PF3D7_0504800	T(634)	RRQTMNE	_RQT(ph)MNENYLNK_	0	0	1.2498	0	0	0.598405	NA	NA	NA	NA	NA	NA	1	1	1	PF3D7_0504800	conserved Plasmodium protein, unknown function	N/A
PF3D7_0504800	S(364)	KSVSFFM	_SVS(ph)FFMK_	0	0	1.91526	0	0	0.842923	NA	NA	NA	NA	NA	NA	1	1	1	PF3D7_0504800	conserved Plasmodium protein, unknown function	N/A
PF3D7_0504800	S(4684)	TSSSNPV	_TSSS(ph)NPVDNNTK_	11.7783	7.7725	0	12.3369	0	0	0.954725	NA	NA	-0.0668436	NA	NA	0.481108	1	1	PF3D7_0504800	conserved Plasmodium protein, unknown function	N/A
PF3D7_0504800	S(2200)	VILSNNN	_VILS(ph)NNNIK_	25.8002	14.5086	8.03539	0	21.3641	1.51966	Inf	0.679111	NA	Inf	-0.558281	NA	0	0.214595	1	PF3D7_0505100	trafficking protein particle complex subunit 8, putative	TRS85
PF3D7_0505100	S(1387)	NYFSDDN	_INYFS(ph)DDNTEDIIKPLNLR_	0	0	2.78545	0	0	3.0897	NA	NA	NA	NA	NA	NA	1	1	1	PF3D7_0505500	DNA mismatch repair protein MSH6, putative	MSH6
PF3D7_0505500	S(256)	ILDSVSD	_IILDS(ph)VSDKECSDAKENNINK_,_IILDS(ph)VSDKECSDAK_	0	0	8.13206	0	0	4.74413	NA	NA	NA	NA	NA	NA	1	1	0.413089	PF3D7_0505500	DNA mismatch repair protein MSH6, putative	MSH6
PF3D7_0505500	S(258)	DSVSDKE	_IILDSVS(ph)DKECSDAKENNINK_,_IILDSVS(ph)DKECSDAK_,_IILDSVS(ph)DKECSDAKENNINK_,_IILDSVS(ph)DKECSDAK_	0	0	20.7643	0	0	16.6444	NA	NA	1.24753	NA	NA	0.319074	1	1	1	PF3D7_0505500	DNA mismatch repair protein MSH6, putative	MSH6
PF3D7_0505500	S(263)	KECSDAK	_IILDSVSDKECS(ph)DAKENNINK_	0	0	0	0	0	7.09498	NA	NA	NA	NA	NA	NA	1	1	1	PF3D7_0505500	DNA mismatch repair protein MSH6, putative	MSH6
PF3D7_0505500	S(238)	NLESSTE	_NYMDNLES(ph)STEDDIIIKK_	0	0	2.06121	0	0	4.21738	NA	NA	NA	NA	NA	NA	1	1	1	PF3D7_0505500	DNA mismatch repair protein MSH6, putative	MSH6
PF3D7_0505500	S(239)	LESSTED	_NYMDNLESS(ph)TEDDIIIKK_	0	0	2.06121	0	0	4.21738	NA	NA	NA	NA	NA	NA	1	1	0.0162983	PF3D7_0506800	transcription factor 25, putative	TCF25
PF3D7_0506800	S(133)	DEISDIL	_NVDDEIS(ph)DILNEINKEEK_	0	0	4.74084	0	0	16.1349	NA	NA	0.293826	NA	NA	-1.76697	1	1	0.0739542	PF3D7_0506900	rhomboid protease ROM4	ROM4
PF3D7_0506900	T(281)	IIVTSDE	_IIVT(ph)SDENLHTLPSGAVGR_	0	0	10.4944	0	0	23.3878	NA	NA	0.448711	NA	NA	-1.15614	1	1	0.212524	PF3D7_0506900	rhomboid protease ROM4	ROM4
PF3D7_0506900	S(282)	IVTSDEN	_IIVTS(ph)DENLHTLPSGAVGR_,_IIVTS(ph)DENLHTLPSGAVGR_	0	8.2234	76.1486	0	0	113.943	NA	NA	0.668305	NA	NA	-0.581421	1	1	1	PF3D7_0506900	rhomboid protease ROM4	ROM4
PF3D7_0506900	T(288)	NLHTLPS	_IIVTSDENLHT(ph)LPSGAVGR_	8.17581	0	0	0	11.916	0.66406	NA	0	NA	NA	#NAME?	NA	1	2.85804e-21	0.271003	PF3D7_0506900	rhomboid protease ROM4	ROM4
PF3D7_0506900	S(291)	TLPSGAV	_IIVTSDENLHTLPS(ph)GAVGR_	11.2153	0	81.1018	0	7.55715	51.1694	Inf	NA	1.58497	Inf	NA	0.664452	0	1	0.112988	PF3D7_0506900	rhomboid protease ROM4	ROM4
PF3D7_0506900	S(222)	SIFSDLE	_ISIFS(ph)DLETSTNIDDISSKR_,_ISIFS(ph)DLETSTNIDDISSK_,_RISIFS(ph)DLETSTNIDDISSK_	0	0	38.8972	0	0	74.9928	NA	NA	0.518678	NA	NA	-0.947088	1	1	1	PF3D7_0506900	rhomboid protease ROM4	ROM4
PF3D7_0506900	S(169)	KKESFSI	_KES(ph)FSINEDETKK_	10.1175	5.49524	6.55372	0	0	0	Inf	NA	NA	Inf	NA	NA	0	1	1	PF3D7_0506900	rhomboid protease ROM4	ROM4
PF3D7_0506900	S(171)	ESFSINE	_KESFS(ph)INEDETKK_	0	0	0	17.6357	14.0864	2.08515	0	0	NA	#NAME?	#NAME?	NA	6.40186e-53	2.85804e-21	1	PF3D7_0506900	rhomboid protease ROM4	ROM4
PF3D7_0506900	S(254)	KKGSLLS	_KGS(ph)LLSPK_	38.1179	29.5098	0	55.4522	27.7087	0	0.6874	1.065	NA	-0.540778	0.0908519	NA	0.198465	0.390086	0.491745	PF3D7_0506900	rhomboid protease ROM4	ROM4
PF3D7_0506900	S(17)	KKRSSIF	_KRS(ph)SIFSDLEIPQGDVK_,_S(ph)SIFSDLEIPQGDVKK_,_S(ph)SIFSDLEIPQGDVK_	0	0	16.3238	0	0	15.1636	NA	NA	1.07651	NA	NA	0.106365	1	1	1	PF3D7_0506900	rhomboid protease ROM4	ROM4
PF3D7_0506900	S(18)	KRSSIFS	_KRSS(ph)IFSDLEIPQGDVK_	0	0	2.9667	0	0	5.84214	NA	NA	NA	NA	NA	NA	1	1	1	PF3D7_0506900	rhomboid protease ROM4	ROM4
PF3D7_0506900	S(94)	ESFSING	_SFS(ph)INGDEKK_	0	0	0.841435	0	6.62306	0	NA	NA	NA	NA	NA	NA	1	1	0.0326614	PF3D7_0506900	rhomboid protease ROM4	ROM4
PF3D7_0506900	S(21)	SIFSDLE	_SSIFS(ph)DLEIPQGDVKK_,_SSIFS(ph)DLEIPQGDVK_	0	0	22.2481	0	0	63.2221	NA	NA	0.351904	NA	NA	-1.50675	1	1	1	PF3D7_0510100	conserved protein, unknown function	N/A
PF3D7_0510100	S(84)	GNSSDTF	_LLVEGNSS(ph)DTFVDSSIGFK_	0	0	3.18714	0	0	2.74459	NA	NA	NA	NA	NA	NA	1	1	1	PF3D7_0511300	MORN repeat protein, putative	N/A
PF3D7_0511300	S(1205)	KKDSLPI	_KKDS(ph)LPIIFLEEK_	0	0	2.94198	0	0	7.81721	NA	NA	NA	NA	NA	NA	1	1	1	PF3D7_0511500	RNA pseudouridylate synthase, putative	N/A
PF3D7_0511500	S(7697)	INDSYEE	_NNVNINDS(ph)YEEGEEEGDGKLNTK_	0	0	0	0	0	5.53741	NA	NA	NA	NA	NA	NA	1	1	1	PF3D7_0511500	RNA pseudouridylate synthase, putative	N/A
PF3D7_0511500	S(7273)	NYFSDSQ	_NSHIITNYFS(ph)DSQILEDK_	0	0	3.47568	0	0	8.14259	NA	NA	NA	NA	NA	NA	1	1	1	PF3D7_0511500	RNA pseudouridylate synthase, putative	N/A
PF3D7_0511500	S(6877)	RRLSDQP	_RLS(ph)DQPLSAK_	13.5575	5.41775	0	15.1532	42.1811	0	0.894694	0.12844	NA	-0.160533	-2.96083	NA	0.448499	1.01904e-06	1	PF3D7_0511500	RNA pseudouridylate synthase, putative	N/A
PF3D7_0511500	S(6836)	GLNSPTS	_TSVGLNS(ph)PTSNR_	65.2808	64.5295	0	101.931	71.002	0	0.640443	0.90884	NA	-0.642857	-0.137901	NA	0.149221	0.461023	1	PF3D7_0512600	ras-related protein Rab-1B	RAB1b
PF3D7_0512600	T(183)	KGKTNIN	_GKT(ph)NINLNAR_	20.3425	22.955	1.22209	7.99563	21.3547	0	2.5442	1.07494	NA	1.34721	0.104253	NA	0.00330155	0.38164	1	PF3D7_0512600	ras-related protein Rab-1B	RAB1b
PF3D7_0512600	S(75)	TITSSYY	_TITS(ph)SYYR_	0	0	5.09332	0	0	1.99543	NA	NA	NA	NA	NA	NA	1	1	1	PF3D7_0513600	deoxyribodipyrimidine photo-lyase, putative	N/A
PF3D7_0513600	S(510)	DIGSPAT	_NKLPDIGS(ph)PATNNVK_	0	0	0	0	11.6867	0	NA	0	NA	NA	#NAME?	NA	1	2.85804e-21	1	PF3D7_0514100	ATP-dependent DNA helicase UvrD	UvrD
PF3D7_0514100	T(567)	QQATHKH	_NQQAT(ph)HKHSEEEEEQEEEK_	11.5636	0	0	12.6707	0	0	0.91262	NA	NA	-0.131914	NA	NA	0.469933	1	1	PF3D7_0514100	ATP-dependent DNA helicase UvrD	UvrD
PF3D7_0514100	S(571)	HKHSEEE	_NQQATHKHS(ph)EEEEEQEEEK_	12.2125	3.72462	0	9.56522	3.08709	0	1.27676	NA	NA	0.352487	NA	NA	0.200789	1	1	PF3D7_0515700	glideosome-associated protein 40, putative	GAP40
PF3D7_0515700	S(12)	PEWSDIE	_FNIPEWS(ph)DIER_	0	0	1.34859	0	0	2.65688	NA	NA	NA	NA	NA	NA	1	1	1	PF3D7_0515700	glideosome-associated protein 40, putative	GAP40
PF3D7_0515700	T(404)	HKGTSHM	_GT(ph)SHMDSSSNQTSHGVISADEGRGEHSR_,_GT(ph)SHMDSSSNQTSHGVISADEGR_,_GT(ph)SHMDSSSNQTSHGVISADEGR_	29.6053	20.2675	0	25.0406	46.6691	0	1.18229	0.43428	NA	0.241584	-1.2033	NA	0.264514	0.0319073	2.10833e-08	PF3D7_0515700	glideosome-associated protein 40, putative	GAP40
PF3D7_0515700	S(405)	KGTSHMD	_GTS(ph)HMDSSSNQTSHGVISADEGR_	0	0	0	0	0	14.7811	NA	NA	0	NA	NA	#NAME?	1	1	0.089447	PF3D7_0515700	glideosome-associated protein 40, putative	GAP40
PF3D7_0515700	S(409)	HMDSSSN	_GTSHMDS(ph)SSNQTSHGVISADEGRGEHSR_,_GTSHMDS(ph)SSNQTSHGVISADEGR_	0	41.3608	23.2397	0	22.2783	48.6265	NA	1.85655	0.477922	NA	0.892627	-1.06515	1	0.0547664	0.169365	PF3D7_0515700	glideosome-associated protein 40, putative	GAP40
PF3D7_0515700	T(414)	SNQTSHG	_GTSHMDSSSNQT(ph)SHGVISADEGRGEHSR_,_GTSHMDSSSNQT(ph)SHGVISADEGR_	323.743	85.8559	32.6892	28.9842	0	16.6705	11.1696	Inf	1.9609	3.48151	Inf	0.971517	7.68063e-12	0	0.000368305	PF3D7_0515700	glideosome-associated protein 40, putative	GAP40
PF3D7_0515700	S(415)	NQTSHGV	_GTSHMDSSSNQTS(ph)HGVISADEGRGEHSR_,_GTSHMDSSSNQTS(ph)HGVISADEGR_	12.6004	0	45.4227	13.9477	178.755	5.25123	0.903401	0	8.6499	-0.146562	#NAME?	3.11268	0.458948	2.85804e-21	0.340157	PF3D7_0515700	glideosome-associated protein 40, putative	GAP40
PF3D7_0515700	S(420)	GVISADE	_GTSHMDSSSNQTSHGVIS(ph)ADEGRGEHSR_,_GTSHMDSSSNQTSHGVIS(ph)ADEGRGEHSR_,_GTSHMDSSSNQTSHGVIS(ph)ADEGR_	528.197	120.814	294.722	476.51	323.553	348.076	1.10847	0.373399	0.846719	0.14857	-1.42121	-0.240044	0.324936	0.0134641	0.367892	PF3D7_0515700	glideosome-associated protein 40, putative	GAP40
PF3D7_0515700	S(445)	RNYSSKQ	_NYS(ph)SKQHEMLDSQA_,_NYS(ph)SKQHEMLDSQA_,_NYS(ph)SKQHEMLDSQA_,_NYS(ph)SKQHEMLDSQA_	210.519	212.948	199.811	0	109.705	225.425	Inf	1.9411	0.886372	Inf	0.956875	-0.174016	0	0.0439884	0.351	PF3D7_0515700	glideosome-associated protein 40, putative	GAP40
PF3D7_0515700	S(446)	NYSSKQH	_NYSS(ph)KQHEMLDSQA_,_NYSS(ph)KQHEMLDSQA_,_NYSS(ph)KQHEMLDSQA_,_NYSS(ph)KQHEMLDSQA_,_NYSS(ph)KQHEMLDSQA_,_NYSS(ph)KQHEMLDSQA_	336.199	352.676	649.26	799.206	615.453	753.08	0.420666	0.573035	0.862139	-1.24925	-0.803305	-0.214008	0.0144709	0.116173	0.0497245	PF3D7_0515700	glideosome-associated protein 40, putative	GAP40
PF3D7_0515700	S(454)	MLDSQAX	_NYSSKQHEMLDS(ph)QA_,_NYSSKQHEMLDS(ph)QA_,_QHEMLDS(ph)QA_,_QHEMLDS(ph)QA_	17.2448	7.86401	16.8751	16.3217	49.31	42.5328	1.05656	0.159481	0.396754	0.0793699	-2.64854	-1.33368	0.373222	1.14271e-05	1	PF3D7_0515700	glideosome-associated protein 40, putative	GAP40
PF3D7_0515700	S(382)	YQGSQDY	_SYQGS(ph)QDYDDKESVNSSSQQYSVHK_	0	0	7.65667	0	0	0	NA	NA	NA	NA	NA	NA	1	1	1	PF3D7_0515700	glideosome-associated protein 40, putative	GAP40
PF3D7_0515700	S(390)	DKESVNS	_SYQGSQDYDDKES(ph)VNSSSQQYSVHK_	0	0	8.77663	0	0	3.18914	NA	NA	NA	NA	NA	NA	1	1	1	PF3D7_0515700	glideosome-associated protein 40, putative	GAP40
PF3D7_0515700	S(393)	SVNSSSQ	_SYQGSQDYDDKESVNS(ph)SSQQYSVHK_	0	0	0	0	0	5.47783	NA	NA	NA	NA	NA	NA	1	1	0.449942	PF3D7_0516200	40S ribosomal protein S11	RPS11
PF3D7_0516200	T(8)	KVKTPQP	_KVKT(ph)PQPETAIVSGPQPK_,_VKT(ph)PQPETAIVSGPQPK_	36.7919	14.2603	21.656	46.7985	26.1558	18.3875	0.786178	0.545207	1.17776	-0.347073	-0.875125	0.236045	0.315072	0.094644	1	PF3D7_0516200	40S ribosomal protein S11	RPS11
PF3D7_0516200	S(17)	AIVSGPQ	_TPQPETAIVS(ph)GPQPK_	0	0	4.1742	0	0	2.92566	NA	NA	NA	NA	NA	NA	1	1	1	PF3D7_0516700	ubiquitin carboxyl-terminal hydrolase 2, putative	N/A
PF3D7_0516700	S(762)	GLLSNPL	_GLLS(ph)NPLRK_,_GLLS(ph)NPLR_	46.2552	27.2921	2.95362	0	22.4387	3.6082	Inf	1.21629	NA	Inf	0.282492	NA	0	0.275959	1	PF3D7_0516800	AP2 domain transcription factor AP2-O2, putative	ApiAP2
PF3D7_0516800	S(2016)	QMNSPTR	_HINDQVENQMNS(ph)PTR_	0	0	8.34877	0	6.3117	4.3005	NA	NA	NA	NA	NA	NA	1	1	1	PF3D7_0516800	AP2 domain transcription factor AP2-O2, putative	ApiAP2
PF3D7_0516800	S(1797)	KEDSSDD	_MVVDKDNKEDS(ph)SDDINSR_	0	0	5.53536	21.1568	0	7.13231	0	NA	NA	#NAME?	NA	NA	6.40186e-53	1	1	PF3D7_0517000	60S ribosomal protein L12, putative	N/A
PF3D7_0517000	S(38)	LGLSPKK	_LGPLGLS(ph)PK_	0	0	3.2334	0	2.7452	1.41489	NA	NA	NA	NA	NA	NA	1	1	2.52536e-05	PF3D7_0517300	serine/arginine-rich splicing factor 1	SR1
PF3D7_0517300	S(261)	RSYSRSL	_SYS(ph)RSLSYQER_,_SYS(ph)RSLSYQER_	0	0	1.33353	0	0	14.7072	NA	NA	0.090672	NA	NA	-3.4632	1	1	2.52536e-05	PF3D7_0517300	serine/arginine-rich splicing factor 1	SR1
PF3D7_0517300	S(263)	YSRSLSY	_SYSRS(ph)LSYQER_,_SYSRS(ph)LSYQER_	0	0	1.33353	0	0	14.7072	NA	NA	0.090672	NA	NA	-3.4632	1	1	2.10833e-08	PF3D7_0517300	serine/arginine-rich splicing factor 1	SR1
PF3D7_0517300	S(265)	RSLSYQE	_SYSRSLS(ph)YQER_	0	0	0	0	0	11.7015	NA	NA	0	NA	NA	#NAME?	1	1	1	PF3D7_0517400	FACT complex subunit SPT16, putative	FACT-L
PF3D7_0517400	S(759)	SKTSQDR	_EVEADVNESKTS(ph)QDR_,_QKEVEADVNESKTS(ph)QDR_	0	0	2.94438	0	0	0.0811136	NA	NA	NA	NA	NA	NA	1	1	0.0275729	PF3D7_0517400	FACT complex subunit SPT16, putative	FACT-L
PF3D7_0517400	S(1125)	AYKSDED	_FAYKS(ph)DEDDEGYNKR_,_FAYKS(ph)DEDDEGYNK_	0	0	1167.25	0	123.99	330.081	NA	0	3.53625	NA	#NAME?	1.82222	1	2.85804e-21	1	PF3D7_0517400	FACT complex subunit SPT16, putative	FACT-L
PF3D7_0517400	S(576)	NKNSLAH	_NKNS(ph)LAHNNEQEMEELNKR_	0	0	6.50996	0	0	4.5068	NA	NA	NA	NA	NA	NA	1	1	1	PF3D7_0517400	FACT complex subunit SPT16, putative	FACT-L
PF3D7_0517400	S(555)	ISASILN	_TGISAS(ph)ILNNAASVIVSDR_	0	0	1.7502	0	0	0.457441	NA	NA	NA	NA	NA	NA	1	1	1	PF3D7_0517400	FACT complex subunit SPT16, putative	FACT-L
PF3D7_0517400	S(562)	NAASVIV	_TGISASILNNAAS(ph)VIVSDR_	0	0	6.79183	0	0	2.2348	NA	NA	NA	NA	NA	NA	1	1	1	PF3D7_0517400	FACT complex subunit SPT16, putative	FACT-L
PF3D7_0517400	S(1027)	TILSDID	_TILS(ph)DIDSFVNSK_	0	0	5.01308	0	0	0.976266	NA	NA	NA	NA	NA	NA	1	1	1	PF3D7_0517400	FACT complex subunit SPT16, putative	FACT-L
PF3D7_0517400	S(1031)	DIDSFVN	_TILSDIDS(ph)FVNSK_	0	0	2.38406	0	0	2.23696	NA	NA	NA	NA	NA	NA	1	1	1	PF3D7_0517700	eukaryotic translation initiation factor 3 subunit B, putative	EIF3B
PF3D7_0517700	S(5)	VRVSDNE	_VRVS(ph)DNELSDK_	0	0	2.31233	0	0	0	NA	NA	NA	NA	NA	NA	1	1	1	PF3D7_0517700	eukaryotic translation initiation factor 3 subunit B, putative	EIF3B
PF3D7_0517700	S(10)	NELSDKE	_VRVSDNELS(ph)DK_	0	0	2.31233	0	0	0	NA	NA	NA	NA	NA	NA	1	1	1	PF3D7_0518500	ATP-dependent RNA helicase DDX23, putative	DDX23
PF3D7_0518500	S(251)	ARNSYED	_NS(ph)YEDIHPNNTK_	0	0	2.96684	0	13.1261	0	NA	0	NA	NA	#NAME?	NA	1	2.85804e-21	1	PF3D7_0519700	FoP domain-containing protein, putative	N/A
PF3D7_0519700	S(110)	KFKSANF	_FKS(ph)ANFR_	43.8474	24.8834	0	54.5214	19.6726	0	0.804223	1.26487	NA	-0.314332	0.338991	NA	0.337341	0.24573	0.000356805	PF3D7_0519700	FoP domain-containing protein, putative	N/A
PF3D7_0519700	S(145)	KLTSKDL	_LTS(ph)KDLDDELDKYMGSSNVK_,_LTS(ph)KDLDDELDK_	0	0	19.275	0	0	141.014	NA	NA	0.136688	NA	NA	-2.87104	1	1	0.212438	PF3D7_0519800	EELM2 domain-containing protein, putative	N/A
PF3D7_0519800	S(648)	PFPSPLT	_NPFPS(ph)PLTIR_	0	0	32.0904	0	0	18.0387	NA	NA	1.77898	NA	NA	0.831048	1	1	0.22791	PF3D7_0519800	EELM2 domain-containing protein, putative	N/A
PF3D7_0519800	S(228)	KTLSDEN	_TLS(ph)DENNLQNNVPHGR_	0	0	22.171	0	13.3429	12.8687	NA	0	1.72286	NA	#NAME?	0.784806	1	2.85804e-21	0.26109	PF3D7_0520000	40S ribosomal protein S9, putative	RPS9
PF3D7_0520000	S(152)	RVDSEKH	_VDS(ph)EKHIDFATTSPFGGAR_	0	0	9.23157	0	0	12.5394	NA	NA	0.736203	NA	NA	-0.441825	1	1	0.24085	PF3D7_0521000	conserved Plasmodium protein, unknown function	N/A
PF3D7_0521000	S(248)	EIQSCSD	_NIHTEIQS(ph)CSDTSKKDTHYR_	0	0	10.1889	0	0	14.3904	NA	NA	0.708035	NA	NA	-0.498108	1	1	0.24085	PF3D7_0521000	conserved Plasmodium protein, unknown function	N/A
PF3D7_0521000	S(250)	QSCSDTS	_NIHTEIQSCS(ph)DTSKKDTHYR_	0	0	10.1889	0	0	14.3904	NA	NA	0.708035	NA	NA	-0.498108	1	1	0.24085	PF3D7_0521000	conserved Plasmodium protein, unknown function	N/A
PF3D7_0521000	S(253)	SDTSKKD	_NIHTEIQSCSDTS(ph)KKDTHYR_	0	0	10.1889	0	0	14.3904	NA	NA	0.708035	NA	NA	-0.498108	1	1	1	PF3D7_0521000	conserved Plasmodium protein, unknown function	N/A
PF3D7_0521000	S(448)	ENDSVNN	_VDDIKKENDS(ph)VNNEQNNSSGNTK_	5.7979	8.58874	1.17588	0	7.13018	0	NA	NA	NA	NA	NA	NA	1	1	0.111155	PF3D7_0522400	conserved Plasmodium protein, unknown function	N/A
PF3D7_0522400	S(4911)	RKLSQTL	_KLS(ph)QTLLLSNK_	21.368	36.9166	6.43969	0	26.7797	12.489	Inf	1.37853	0.515627	Inf	0.463131	-0.9556	0	0.186048	1	PF3D7_0522400	conserved Plasmodium protein, unknown function	N/A
PF3D7_0522400	S(6207)	ENWSDAN	_QAIENWS(ph)DANILNDFNYK_	0	0	0	0	0	3.5746	NA	NA	NA	NA	NA	NA	1	1	1	PF3D7_0522400	conserved Plasmodium protein, unknown function	N/A
PF3D7_0522400	S(7110)	QKRSDQH	_RS(ph)DQHLFDEIIK_	0	0	2.08333	0	0	3.15047	NA	NA	NA	NA	NA	NA	1	1	1	PF3D7_0522400	conserved Plasmodium protein, unknown function	N/A
PF3D7_0522400	S(3045)	RSLSLFS	_SLS(ph)LFSFK_,_SLS(ph)LFSFK_	0	0	2.54394	0	0	4.35696	NA	NA	NA	NA	NA	NA	1	1	1	PF3D7_0522400	conserved Plasmodium protein, unknown function	N/A
PF3D7_0522400	S(3048)	SLFSFKS	_SLSLFS(ph)FK_,_SLSLFS(ph)FK_	0	0	3.60913	0	0	3.09955	NA	NA	NA	NA	NA	NA	1	1	1	PF3D7_0522400	conserved Plasmodium protein, unknown function	N/A
PF3D7_0522400	S(2836)	SINSNQI	_TKDDVEHSINS(ph)NQIR_	32.6899	12.1372	3.02482	25.8367	15.5157	3.95977	1.26525	0.782252	NA	0.339419	-0.354294	NA	0.207781	0.324757	0.00294304	PF3D7_0522600	inner membrane complex protein	N/A
PF3D7_0522600	T(208)	KPETEDE	_KPET(ph)EDENISSLINSK_	0	0	3.38302	0	0	16.8127	NA	NA	0.201219	NA	NA	-2.31316	1	1	0.300391	PF3D7_0522600	inner membrane complex protein	N/A
PF3D7_0522600	S(219)	LINSKNI	_KPETEDENISSLINS(ph)K_	0	0	11.694	0	5.83237	7.78028	NA	NA	1.50303	NA	NA	0.587877	1	1	1	PF3D7_0523000	multidrug resistance protein 1	MDR1
PF3D7_0523000	S(509)	SLISNSM	_NFSLIS(ph)NSMTSNELLEMK_,_NFSLIS(ph)NSMTSNELLEMK_	0	0	0.58825	0	0	4.68082	NA	NA	NA	NA	NA	NA	1	1	0.00171374	PF3D7_0523000	multidrug resistance protein 1	MDR1
PF3D7_0523000	S(514)	SMTSNEL	_NFSLISNSMTS(ph)NELLEMK_,_NFSLISNSMTS(ph)NELLEMK_,_NFSLISNSMTS(ph)NELLEMKK_,_NFSLISNSMTS(ph)NELLEMK_,_NFSLISNSMTS(ph)NELLEMK_	0	0	9.69916	0	0	53.5831	NA	NA	0.181012	NA	NA	-2.46585	1	1	1	PF3D7_0523000	multidrug resistance protein 1	MDR1
PF3D7_0523000	S(511)	ISNSMTS	_NFSLISNS(ph)MTSNELLEMK_	0	0	2.47288	0	0	1.58922	NA	NA	NA	NA	NA	NA	1	1	0.00151468	PF3D7_0523000	multidrug resistance protein 1	MDR1
PF3D7_0523000	T(513)	NSMTSNE	_NFSLISNSMT(ph)SNELLEMK_,_NFSLISNSMT(ph)SNELLEMK_	0	0	3.36769	0	0	19.046	NA	NA	0.176819	NA	NA	-2.49966	1	1	1	PF3D7_0523400	DnaJ protein, putative	N/A
PF3D7_0523400	S(10)	VSNSSNF	_NVSNS(ph)SNFGGEASYDNNQIVPK_	0	0	0	0	0	5.82972	NA	NA	NA	NA	NA	NA	1	1	0.0038616	PF3D7_0523400	DnaJ protein, putative	N/A
PF3D7_0523400	S(11)	SNSSNFG	_NVSNSS(ph)NFGGEASYDNNQIVPK_	0	0	16.7406	0	0	2.99494	NA	NA	5.58963	NA	NA	2.48275	1	1	4.85135e-06	PF3D7_0523400	DnaJ protein, putative	N/A
PF3D7_0523400	S(416)	KTSSLAN	_TSS(ph)LANQIR_	68.7751	51.8161	14.4361	0	0	0.877303	Inf	Inf	16.4551	Inf	Inf	4.04046	0	0	1	PF3D7_0523900	MerC domain-containing protein, putative	N/A
PF3D7_0523900	S(143)	HCCSIKR	_NLDHCCS(ph)IKR_	293.567	133.114	0.867062	220.052	82.5603	1.71479	1.33408	1.61232	NA	0.415846	0.689141	NA	0.168933	0.102939	2.10833e-08	PF3D7_0525100	acyl-CoA synthetase	ACS10
PF3D7_0525100	S(375)	RLSSSGS	_LSS(ph)SGSTTHVLWDK_	15.6445	0	0	0	4.28111	17.5144	Inf	NA	0	Inf	NA	#NAME?	0	1	1	PF3D7_0525100	acyl-CoA synthetase	ACS10
PF3D7_0525100	S(374)	KRLSSSG	_RLS(ph)SSGSTTHVLWDK_	0	0	0.612132	0	0	8.57004	NA	NA	NA	NA	NA	NA	1	1	0.222548	PF3D7_0525800	inner membrane complex protein 1g, putative	IMC1g
PF3D7_0525800	S(281)	GFPSIRI	_DSGFPS(ph)IR_,_SKDSGFPS(ph)IR_	0	0	23.3251	0	0	34.1797	NA	NA	0.682425	NA	NA	-0.551257	1	1	0.0916731	PF3D7_0525800	inner membrane complex protein 1g, putative	IMC1g
PF3D7_0525800	T(189)	ENQTISL	_EEIPINELKENQT(ph)ISLADEK_,_ENQT(ph)ISLADEKEIQILNDLTSQK_,_ENQT(ph)ISLADEKEIQILNDLTSQK_,_ENQT(ph)ISLADEKEIQILNDLTSQK_,_ENQT(ph)ISLADEK_,_ENQT(ph)ISLADEKEIQILNDLTSQK_,_EVEDKEEIPINELKENQT(ph)ISLADEK_,_EVEDKEEIPINELKENQT(ph)ISLADEK_	0	0	243.434	0	0	505.111	NA	NA	0.481941	NA	NA	-1.05307	1	1	0.021525	PF3D7_0525800	inner membrane complex protein 1g, putative	IMC1g
PF3D7_0525800	S(191)	QTISLAD	_EEIPINELKENQTIS(ph)LADEK_,_ENQTIS(ph)LADEKEIQILNDLTSQK_,_ENQTIS(ph)LADEKEIQILNDLTSQK_,_ENQTIS(ph)LADEKEIQILNDLTSQK_,_ENQTIS(ph)LADEK_,_ENQTIS(ph)LADEKEIQILNDLTSQK_,_EVEDKEEIPINELKENQTIS(ph)LADEK_,_EVEDKEEIPINELKENQTIS(ph)LADEK_	0	0	195.252	0	0	619.703	NA	NA	0.315073	NA	NA	-1.66624	1	1	0.00221592	PF3D7_0525800	inner membrane complex protein 1g, putative	IMC1g
PF3D7_0525800	T(205)	NDLTSQK	_EIQILNDLT(ph)SQK_,_ENQTISLADEKEIQILNDLT(ph)SQK_	0	0	2.22731	0	0	11.7091	NA	NA	0.190221	NA	NA	-2.39425	1	1	0.26531	PF3D7_0525800	inner membrane complex protein 1g, putative	IMC1g
PF3D7_0525800	S(206)	DLTSQKV	_EIQILNDLTS(ph)QK_,_ENQTISLADEKEIQILNDLTS(ph)QK_	0	0	241.095	0	0	324.897	NA	NA	0.742066	NA	NA	-0.430381	1	1	2.0887e-07	PF3D7_0525800	inner membrane complex protein 1g, putative	IMC1g
PF3D7_0525800	S(170)	IDISKEV	_ESIMEVPEVNCPHIDIS(ph)KEVEDKEEIPINELK_,_ESIMEVPEVNCPHIDIS(ph)K_	0	0	2.80017	0	0	57.3001	NA	NA	0.0488685	NA	NA	-4.35495	1	1	0.077088	PF3D7_0525800	inner membrane complex protein 1g, putative	IMC1g
PF3D7_0525800	S(268)	RFSSISI	_FSS(ph)ISIYKSKDSGFPSIR_,_FSS(ph)ISIYK_,_FSS(ph)ISIYKSKDSGFPSIR_,_FSS(ph)ISIYKSKDSGFPSIR_,_FSS(ph)ISIYK_,_RFSS(ph)ISIYK_	61.3214	46.6988	63.2295	0	32.9412	139.022	Inf	1.41764	0.454816	Inf	0.503495	-1.13665	0	0.168763	0.0282617	PF3D7_0525800	inner membrane complex protein 1g, putative	IMC1g
PF3D7_0525800	S(270)	SSISIYK	_FSSIS(ph)IYKSKDSGFPSIR_,_FSSIS(ph)IYK_,_FSSIS(ph)IYKSKDSGFPSIR_,_FSSIS(ph)IYKSKDSGFPSIR_,_FSSIS(ph)IYK_,_RFSSIS(ph)IYK_,_RFSSIS(ph)IYK_	66.83	46.1747	99.8547	0	56.5469	295.108	Inf	0.816572	0.338366	Inf	-0.292347	-1.56334	0	0.362284	0.0610128	PF3D7_0525800	inner membrane complex protein 1g, putative	IMC1g
PF3D7_0525800	S(274)	IYKSKDS	_FSSISIYKS(ph)KDSGFPSIR_,_FSSISIYKS(ph)KDSGFPSIR_,_FSSISIYKS(ph)KDSGFPSIR_,_FSSISIYKS(ph)KDSGFPSIR_,_FSSISIYKS(ph)KDSGFPSIR_,_FSSISIYKS(ph)KDSGFPSIR_,_FSSISIYKS(ph)K_,_S(ph)KDSGFPSIR_,_S(ph)KDSGFPSIR_	0	24.4863	180.519	0	219.154	427.597	NA	0.111731	0.422171	NA	-3.1619	-1.2441	1	1.8778e-07	0.237609	PF3D7_0525800	inner membrane complex protein 1g, putative	IMC1g
PF3D7_0525800	S(277)	SKDSGFP	_FSSISIYKSKDS(ph)GFPSIR_,_FSSISIYKSKDS(ph)GFPSIR_,_FSSISIYKSKDS(ph)GFPSIR_,_FSSISIYKSKDS(ph)GFPSIR_,_FSSISIYKSKDS(ph)GFPSIR_,_SKDS(ph)GFPSIR_,_SKDS(ph)GFPSIR_,_SKDS(ph)GFPSIR_	127.675	108.409	252	0	370.676	358.203	Inf	0.292464	0.703513	Inf	-1.77367	-0.507352	0	0.00260823	1	PF3D7_0525800	inner membrane complex protein 1g, putative	IMC1g
PF3D7_0525800	Y(272)	ISIYKSK	_FSSISIY(ph)KSKDSGFPSIR_	0	0	0	0	0	3.09908	NA	NA	NA	NA	NA	NA	1	1	0.216062	PF3D7_0525800	inner membrane complex protein 1g, putative	IMC1g
PF3D7_0525800	T(287)	IAKTPQM	_IAKT(ph)PQMFQR_,_IAKT(ph)PQMFQR_,_T(ph)PQMFQR_	478.643	333.022	264.331	392.384	130.458	149.723	1.21983	2.55271	1.76546	0.286684	1.35203	0.820047	0.237424	0.0092036	0.0530413	PF3D7_0525800	inner membrane complex protein 1g, putative	IMC1g
PF3D7_0525800	S(155)	KRESIME	_RES(ph)IMEVPEVNCPHIDISK_,_RES(ph)IMEVPEVNCPHIDISK_	0	0	25.7614	0	0	63.6883	NA	NA	0.404491	NA	NA	-1.30582	1	1	0.0177956	PF3D7_0525800	inner membrane complex protein 1g, putative	IMC1g
PF3D7_0525800	S(267)	KRFSSIS	_RFS(ph)SISIYK_,_RFS(ph)SISIYK_	33.194	34.7883	15.4247	0	13.8994	51.3664	Inf	2.50287	0.300287	Inf	1.32358	-1.73559	0	0.0104317	0.0461996	PF3D7_0526200	ADP-ribosylation factor GTPase-activating protein, putative	ARF-GAP
PF3D7_0526200.2	S(353)	NLSSLEE	_NLSS(ph)LEEFKK_	19.1172	22.4834	15.5297	0	34.3907	40.0001	Inf	0.653763	0.388243	Inf	-0.613161	-1.36497	0	0.189156	1	PF3D7_0526500	conserved Plasmodium protein, unknown function	N/A
PF3D7_0526500	S(782)	SHLSDDE	_IGSHLS(ph)DDEIRR_	0	0	6.05647	0	11.6921	5.52857	NA	0	NA	NA	#NAME?	NA	1	2.85804e-21	1	PF3D7_0526500	conserved Plasmodium protein, unknown function	N/A
PF3D7_0526500	S(12)	SVESNEY	_ILSVES(ph)NEYGVMELVIPK_	0	0	2.1863	0	0	1.37195	NA	NA	NA	NA	NA	NA	1	1	1	PF3D7_0526800	conserved Plasmodium protein, unknown function	N/A
PF3D7_0526800	S(280)	INPSILS	_LSLTNINPS(ph)ILSSK_	0	0	2.5959	0	0	1.81732	NA	NA	NA	NA	NA	NA	1	1	1	PF3D7_0526800	conserved Plasmodium protein, unknown function	N/A
PF3D7_0526800	S(361)	PPRSRSS	_SVLFEDPPRS(ph)R_	0	0	6.25584	0	0	2.91874	NA	NA	NA	NA	NA	NA	1	1	1	PF3D7_0526800	conserved Plasmodium protein, unknown function	N/A
PF3D7_0526800	S(266)	INTSELQ	_YTENYINTS(ph)ELQSR_	0	0	4.78782	0	0	2.98894	NA	NA	NA	NA	NA	NA	1	1	1	PF3D7_0527000	DNA replication licensing factor MCM3, putative	MCM3
PF3D7_0527000	S(23)	TFNSELN	_TFNS(ph)ELNYTLMDSSLNHSSILDNSMK_	0	0	6.2045	0	0	0	NA	NA	NA	NA	NA	NA	1	1	1	PF3D7_0528400	palmitoyltransferase DHHC7	DHHC7
PF3D7_0528400	S(392)	KEYSEKS	_EYS(ph)EKSVEEIIPIK_	0	7.55968	5.27814	0	0	2.77125	NA	NA	NA	NA	NA	NA	1	1	0.424565	PF3D7_0528400	palmitoyltransferase DHHC7	DHHC7
PF3D7_0528400	S(395)	SEKSVEE	_EYSEKS(ph)VEEIIPIK_,_EYSEKS(ph)VEEIIPIK_	0	7.55968	9.50753	0	0	7.7597	NA	NA	1.22524	NA	NA	0.29307	1	1	1	PF3D7_0528400	palmitoyltransferase DHHC7	DHHC7
PF3D7_0528400	S(56)	KYSSDKS	_YSS(ph)DKSIINVTK_	0	0	3.46273	0	0	5.74289	NA	NA	NA	NA	NA	NA	1	1	0.369917	PF3D7_0528400	palmitoyltransferase DHHC7	DHHC7
PF3D7_0528400	S(59)	SDKSIIN	_YSSDKS(ph)IINVTK_,_YSSDKS(ph)IINVTK_	0	0	10.8551	0	6.16322	8.12108	NA	NA	1.33665	NA	NA	0.418627	1	1	0.124417	PF3D7_0528700	peptidyl-prolyl cis-trans isomerase	CYP23
PF3D7_0528700	S(9)	KGYSEDE	_GYS(ph)EDEDEEEVKDIIDNLK_	0	0	18.1765	0	0	33.8271	NA	NA	0.537338	NA	NA	-0.896099	1	1	0.000119799	PF3D7_0529400	conserved Plasmodium protein, unknown function	N/A
PF3D7_0529400.1	S(1474)	ETNSNAD	_DMNETNS(ph)NADIKDDEKK_,_DMNETNS(ph)NADIKDDEKK_,_DMNETNS(ph)NADIKDDEK_,_DMNETNS(ph)NADIKDDEK_	42.3127	13.3028	59.3284	11.3017	31.8696	5.71432	3.74391	0.417413	10.3824	1.90455	-1.26045	3.37607	8.22396e-05	0.0257285	0.0882575	PF3D7_0529400	conserved Plasmodium protein, unknown function	N/A
PF3D7_0529400.1	S(897)	SQYSDME	_GDLYLNSQYS(ph)DMEKHEDVR_,_GDLYLNSQYS(ph)DMEKHEDVR_,_GDLYLNSQYS(ph)DMEK_	0	0	134.605	0	0	53.8744	NA	NA	2.4985	NA	NA	1.32106	1	1	0.110552	PF3D7_0529400	conserved Plasmodium protein, unknown function	N/A
PF3D7_0529400.1	S(965)	VPLSDES	_HEDIPNIASCVVPLS(ph)DESLKESLEK_	0	0	10.6757	0	0	4.62183	NA	NA	2.30983	NA	NA	1.20779	1	1	0.110552	PF3D7_0529400	conserved Plasmodium protein, unknown function	N/A
PF3D7_0529400.1	S(968)	SDESLKE	_HEDIPNIASCVVPLSDES(ph)LKESLEK_	0	0	10.6757	0	0	4.62183	NA	NA	2.30983	NA	NA	1.20779	1	1	0.110552	PF3D7_0529400	conserved Plasmodium protein, unknown function	N/A
PF3D7_0529400.1	S(972)	LKESLEK	_HEDIPNIASCVVPLSDESLKES(ph)LEK_	0	0	10.6757	0	0	4.62183	NA	NA	2.30983	NA	NA	1.20779	1	1	1	PF3D7_0529400	conserved Plasmodium protein, unknown function	N/A
PF3D7_0529400.1	S(101)	KHNSNEK	_IYYDKHNS(ph)NEK_	13.3384	10.2151	0	4.54109	0	0	2.93726	Inf	NA	1.55447	Inf	NA	0.000943703	0	1	PF3D7_0529400	conserved Plasmodium protein, unknown function	N/A
PF3D7_0529400.1	S(1044)	HILSDEL	_KIEEHILS(ph)DELK_	0	0	7.30413	0	0	2.53757	NA	NA	NA	NA	NA	NA	1	1	1	PF3D7_0529400	conserved Plasmodium protein, unknown function	N/A
PF3D7_0529400.1	S(735)	HFGSSPK	_KNIAHFGS(ph)SPK_,_NIAHFGS(ph)SPKYDESQLR_,_NIAHFGS(ph)SPK_	159.453	138.306	0.147211	214.278	20.7264	0	0.74414	6.67294	NA	-0.426354	2.73832	NA	0.263969	1.7276e-06	1	PF3D7_0529400	conserved Plasmodium protein, unknown function	N/A
PF3D7_0529400.1	T(1486)	KKVTDEN	_KVT(ph)DENDAIDTQNKNEHND_	0	0	2.73358	0	0	0	NA	NA	NA	NA	NA	NA	1	1	1	PF3D7_0529400	conserved Plasmodium protein, unknown function	N/A
PF3D7_0529400.1	S(68)	KMFSYNM	_MFS(ph)YNMK_	0	0	6.20528	0	0	2.72082	NA	NA	NA	NA	NA	NA	1	1	0.484429	PF3D7_0529400	conserved Plasmodium protein, unknown function	N/A
PF3D7_0529400.1	S(1405)	DVKSQLL	_MISNDDVKS(ph)QLLSIQDMSEEGLLSK_,_MISNDDVKS(ph)QLLSIQDMSEEGLLSK_	0	0	20.3061	0	0	19.0764	NA	NA	1.06446	NA	NA	0.0901237	1	1	0.493942	PF3D7_0529400	conserved Plasmodium protein, unknown function	N/A
PF3D7_0529400.1	S(1409)	QLLSIQD	_MISNDDVKSQLLS(ph)IQDMSEEGLLSK_,_SQLLS(ph)IQDMSEEGLLSK_,_SQLLS(ph)IQDMSEEGLLSK_	0	0	40.0084	0	0	37.0394	NA	NA	1.08016	NA	NA	0.111241	1	1	0.195589	PF3D7_0529400	conserved Plasmodium protein, unknown function	N/A
PF3D7_0529400.1	S(361)	AKDSLNN	_NDSIAKDS(ph)LNNDEFVENNLEK_	0	0	16.9451	0	0	9.18375	NA	NA	1.84512	NA	NA	0.883712	1	1	3.07427e-05	PF3D7_0529400	conserved Plasmodium protein, unknown function	N/A
PF3D7_0529400.1	S(736)	FGSSPKY	_NIAHFGSS(ph)PKYDESQLR_,_NIAHFGSS(ph)PK_	0	0	41.8435	0	232.691	3.28363	NA	0	12.7431	NA	#NAME?	3.67164	1	2.85804e-21	0.0801118	PF3D7_0529400	conserved Plasmodium protein, unknown function	N/A
PF3D7_0529400.1	S(1027)	KTDSVEK	_NVLTEKTDS(ph)VEK_	7.92006	4.82784	70.7129	4.95193	127.457	27.4007	NA	0.0378783	2.5807	NA	-4.72249	1.36776	1	9.85147e-15	0.0570003	PF3D7_0529400	conserved Plasmodium protein, unknown function	N/A
PF3D7_0529400.1	S(1007)	TLKSPSP	_S(ph)PSPLFVNQNMNVK_,_SVVEINEFDDITHVTLKS(ph)PSPLFVNQNMNVK_	0	0	24.0539	0	0	8.36589	NA	NA	2.87524	NA	NA	1.52368	1	1	1	PF3D7_0529400	conserved Plasmodium protein, unknown function	N/A
PF3D7_0529400.1	S(981)	ESLSGGE	_SKESLS(ph)GGENDKNLK_	0	17.7325	6.01664	0	24.5161	0.509969	NA	0.723302	NA	NA	-0.46733	NA	1	0.260857	0.105787	PF3D7_0529400	conserved Plasmodium protein, unknown function	N/A
PF3D7_0529400.1	S(1009)	﻿KSPSPLF	_SPS(ph)PLFVNQNMNVK_,_SPS(ph)PLFVNQNMNVK_	54.4209	80.949	197.42	0	49.7835	84.1346	Inf	1.62602	2.34648	Inf	0.701344	1.2305	0	0.0993801	0.347481	PF3D7_0529400	conserved Plasmodium protein, unknown function	N/A
PF3D7_0529400.1	S(1414)	QDMSEEG	_SQLLSIQDMS(ph)EEGLLSK_,_SQLLSIQDMS(ph)EEGLLSK_	0	0	17.923	0	0	12.9237	NA	NA	1.38683	NA	NA	0.471789	1	1	1	PF3D7_0529400	conserved Plasmodium protein, unknown function	N/A
PF3D7_0529400.1	T(1004)	THVTLKS	_SVVEINEFDDITHVT(ph)LKSPSPLFVNQNMNVK_	0	0	8.20715	0	0	1.50455	NA	NA	NA	NA	NA	NA	1	1	0.106606	PF3D7_0529400	conserved Plasmodium protein, unknown function	N/A
PF3D7_0529400.1	S(424)	DNNSNME	_YVVEDNNS(ph)NMEEEQVNANHMMK_	0	0	15.3408	0	0	6.55577	NA	NA	2.34005	NA	NA	1.22654	1	1	1	PF3D7_0529800	conserved Plasmodium protein, unknown function	N/A
PF3D7_0529800	S(638)	KRKSVEN	_RKS(ph)VENIIK_	65.1173	39.6724	2.23027	95.508	48.3825	0.19034	0.6818	0.819975	NA	-0.55258	-0.286347	NA	0.192316	0.365997	1	PF3D7_0529800	conserved Plasmodium protein, unknown function	N/A
PF3D7_0529800	S(1243)	ANDSVKN	_YANDS(ph)VKNEGEDKNIER_	0	0	0	0	6.62674	0	NA	NA	NA	NA	NA	NA	1	1	0.356133	PF3D7_0530100	SNARE protein, putative	SYN6
PF3D7_0530100	S(57)	HQLSNDY	_FLVHQLS(ph)NDYIK_	0	0	13.8138	0	0	10.1043	NA	NA	1.36713	NA	NA	0.451149	1	1	1	PF3D7_0530300	conserved Plasmodium membrane protein, unknown function	N/A
PF3D7_0530300	S(192)	SHMSFEE	_FSHMS(ph)FEEYKK_	0	0	5.73656	0	0	5.12103	NA	NA	NA	NA	NA	NA	1	1	1	PF3D7_0530300	conserved Plasmodium membrane protein, unknown function	N/A
PF3D7_0530300	S(279)	KNVSLDE	_KNVS(ph)LDEVK_	0	0	1.38851	0	19.0684	0	NA	0	NA	NA	#NAME?	NA	1	2.85804e-21	1	PF3D7_0531100	conserved Plasmodium protein, unknown function	N/A
PF3D7_0531100	S(920)	KISSLHI	_ISS(ph)LHINK_	12.5444	10.6641	0	9.49791	10.875	0	1.32076	0.980604	NA	0.401366	-0.0282574	NA	0.175911	0.466997	0.245117	PF3D7_0532100	early transcribed membrane protein 5	ETRAMP5
PF3D7_0532100	S(94)	KNASLDK	_NAS(ph)LDKIDEELQK_	0	0	52.0311	0	0	31.2525	NA	NA	1.66486	NA	NA	0.735402	1	1	0.256813	PF3D7_0532100	early transcribed membrane protein 5	ETRAMP5
PF3D7_0532100	S(152)	DLDSDVE	_NNVDDLDS(ph)DVEEADVTEESAVETK_	0	0	34.0302	0	0	46.6002	NA	NA	0.730258	NA	NA	-0.453521	1	1	0.210017	PF3D7_0532300	Plasmodium exported protein (PHISTb), unknown function	N/A
PF3D7_0532300	S(459)	ERFSEVA	_EFQEVNERFS(ph)EVAKR_,_EFQEVNERFS(ph)EVAK_	0	0	38.6278	0	0	21.6022	NA	NA	1.78814	NA	NA	0.838461	1	1	0.0308533	PF3D7_0532300	Plasmodium exported protein (PHISTb), unknown function	N/A
PF3D7_0532300	Y(347)	ENTYPTL	_NYSTHENTY(ph)PTLK_	6.56606	0	12.5598	7.78544	8.56285	3.66086	NA	NA	3.43082	NA	NA	1.77855	1	1	2.28502e-05	PF3D7_0532400	lysine-rich membrane-associated PHISTb protein	LyMP
PF3D7_0532400	S(310)	RRKSNPN	_RKS(ph)NPNNEISLR_	27.9318	117.806	63.5607	66.8673	142.813	4.77947	0.41772	0.824894	13.2987	-1.25939	-0.277719	3.73321	0.0137828	0.37136	0.0838297	PF3D7_0532400	lysine-rich membrane-associated PHISTb protein	LyMP
PF3D7_0532400	S(338)	YYPSNSA	_RPNYYPS(ph)NSAPHVIDYIYK_	0	0	13.0539	0	0	5.13507	NA	NA	2.54211	NA	NA	1.34602	1	1	0.40355	PF3D7_0601200	Pfmc-2TM Maurer's cleft two transmembrane protein	MC-2TM
PF3D7_0601200	T(58)	FGNTLTN	_KPFGNT(ph)LTNILLK_	0	0	19.9288	0	5.87127	15.7356	NA	NA	1.26647	NA	NA	0.340815	1	1	1	PF3D7_0601900	conserved Plasmodium protein, unknown function	N/A
PF3D7_0601900	S(95)	PRHSSLP	_HS(ph)SLPNER_	36.4443	58.9635	0	0	0	0	Inf	Inf	NA	Inf	Inf	NA	0	0	1	PF3D7_0601900	conserved Plasmodium protein, unknown function	N/A
PF3D7_0601900	S(96)	RHSSLPN	_HSS(ph)LPNER_	0	0	0	45.0002	26.4564	0	0	0	NA	#NAME?	#NAME?	NA	6.40186e-53	2.85804e-21	0.255753	PF3D7_0601900	conserved Plasmodium protein, unknown function	N/A
PF3D7_0601900	S(64)	FKLSGLF	_NFKLS(ph)GLFK_	0	3.2043	21.3331	14.5275	0	13.0794	0	NA	1.63105	#NAME?	NA	0.7058	6.40186e-53	1	2.10833e-08	PF3D7_0601900	conserved Plasmodium protein, unknown function	N/A
PF3D7_0601900	S(113)	AARSHSS	_S(ph)HSSSSSVYASANAEN_,_S(ph)HSSSSSVYASANAEN_	0	0	0	45.5071	0	17.253	0	NA	0	#NAME?	NA	#NAME?	6.40186e-53	1	0.0243298	PF3D7_0601900	conserved Plasmodium protein, unknown function	N/A
PF3D7_0601900	S(119)	SSSSVYA	_SHSSSSS(ph)VYASANAEN_,_SHSSSSS(ph)VYASANAEN_,_SHSSSSS(ph)VYASANAEN_	0	0	31.4841	0	0	8.61396	NA	NA	3.65501	NA	NA	1.86987	1	1	0.00137595	PF3D7_0601900	conserved Plasmodium protein, unknown function	N/A
PF3D7_0601900	S(115)	RSHSSSS	_SHS(ph)SSSSVYASANAEN_,_SHS(ph)SSSSVYASANAEN_	0	29.8534	110.039	0	0	16.0756	NA	Inf	6.8451	NA	Inf	2.77507	1	0	0.3729	PF3D7_0601900	conserved Plasmodium protein, unknown function	N/A
PF3D7_0601900	S(118)	SSSSSVY	_SHSSSS(ph)SVYASANAEN_,_SHSSSS(ph)SVYASANAEN_,_SHSSSS(ph)SVYASANAEN_,_SHSSSS(ph)SVYASANAEN_	0	0	58.1217	0	0	43.6939	NA	NA	1.3302	NA	NA	0.411643	1	1	0.00127391	PF3D7_0601900	conserved Plasmodium protein, unknown function	N/A
PF3D7_0601900	S(116)	SHSSSSS	_SHSS(ph)SSSVYASANAEN_,_SHSS(ph)SSSVYASANAEN_,_SHSS(ph)SSSVYASANAEN_	25.7633	0	212.872	0	39.8541	30.6546	Inf	0	6.94421	Inf	#NAME?	2.79581	0	2.85804e-21	0.499547	PF3D7_0601900	conserved Plasmodium protein, unknown function	N/A
PF3D7_0601900	S(117)	HSSSSSV	_SHSSS(ph)SSVYASANAEN_,_SHSSS(ph)SSVYASANAEN_	0	0	13.3303	0	0	12.2181	NA	NA	1.09103	NA	NA	0.125688	1	1	0.0104011	PF3D7_0602100	ATP-dependent RNA helicase, putative	N/A
PF3D7_0602100	S(635)	LITSGEY	_LITS(ph)GEYIQMAGR_	0	0	56.8125	0	0	12.6171	NA	NA	4.50283	NA	NA	2.17083	1	1	0.0104011	PF3D7_0602100	ATP-dependent RNA helicase, putative	N/A
PF3D7_0602100	Y(638)	SGEYIQM	_LITSGEY(ph)IQMAGR_	0	0	56.8125	0	0	12.6171	NA	NA	4.50283	NA	NA	2.17083	1	1	1	PF3D7_0603400	trophozoite exported protein 1	TEX1
PF3D7_0603400	S(326)	KKRSLEC	_KRS(ph)LECNPNEAK_	23.0931	15.2969	0	0	7.629	0	Inf	2.0051	NA	Inf	1.00368	NA	0	0.0372695	1	PF3D7_0603400	trophozoite exported protein 1	TEX1
PF3D7_0603400	S(231)	KNISYDK	_NIS(ph)YDKNLVK_	15.6332	14.909	6.98212	0	0	3.4457	Inf	Inf	NA	Inf	Inf	NA	0	0	1	PF3D7_0603400	trophozoite exported protein 1	TEX1
PF3D7_0603400	S(310)	KNESEEQ	_SYDYVKNES(ph)EEQEEKENMLNNK_	0	0	0	0	0	3.62829	NA	NA	NA	NA	NA	NA	1	1	4.15223e-14	PF3D7_0603500	cation/H+ antiporter	CAX
PF3D7_0603500	S(17)	RTISQPL	_RTIS(ph)QPLNK_,_TIS(ph)QPLNK_	179.74	213.849	16.2105	277.443	202.972	0	0.647846	1.05359	Inf	-0.626278	0.0753137	Inf	0.15661	0.399945	1	PF3D7_0604100	AP2 domain transcription factor	SIP2
PF3D7_0604100	S(32)	NMCSSDI	_NMCS(ph)SDIILDDTNSK_	0	0	3.69344	0	0	1.61055	NA	NA	NA	NA	NA	NA	1	1	1	PF3D7_0604100	AP2 domain transcription factor	SIP2
PF3D7_0604100	S(48)	LCDSNKL	_SLCDS(ph)NKLKK_,_SLCDS(ph)NKLK_	17.8177	30.008	0	25.7227	10.5431	0	0.692684	2.84622	NA	-0.529731	1.50905	NA	0.204326	0.00444752	1	PF3D7_0604100	AP2 domain transcription factor	SIP2
PF3D7_0604100	S(1831)	TIHSNSI	_TIHS(ph)NSIYK_	60.5756	36.161	0	11.2365	40.2266	0	5.39098	0.898932	NA	2.43055	-0.153716	NA	9.63733e-07	0.45069	1	PF3D7_0604500	conserved Plasmodium protein, unknown function	N/A
PF3D7_0604500	S(1275)	KEHSNEC	_KEHS(ph)NECFTHNDNEVYNTEELK_	0	0	5.0235	0	0	3.90221	NA	NA	NA	NA	NA	NA	1	1	2.98381e-06	PF3D7_0604500	conserved Plasmodium protein, unknown function	N/A
PF3D7_0604500	S(2465)	MENSSKE	_KSQLMENS(ph)SKEQLPDLNK_,_SQLMENS(ph)SKEQLPDLNK_	0	0	0.732834	0	0	10.8121	NA	NA	0.0677793	NA	NA	-3.88301	1	1	2.98381e-06	PF3D7_0604500	conserved Plasmodium protein, unknown function	N/A
PF3D7_0604500	S(2466)	ENSSKEQ	_KSQLMENSS(ph)KEQLPDLNK_,_SQLMENSS(ph)KEQLPDLNK_	0	0	0.732834	0	0	10.8121	NA	NA	0.0677793	NA	NA	-3.88301	1	1	1	PF3D7_0604500	conserved Plasmodium protein, unknown function	N/A
PF3D7_0604500	T(808)	KSNTPSH	_SNT(ph)PSHHSFDNAK_	8.30126	7.09756	0	9.47799	5.37707	0	0.875847	NA	NA	-0.19125	NA	NA	0.425663	1	1	PF3D7_0604500	conserved Plasmodium protein, unknown function	N/A
PF3D7_0604500	S(813)	SHHSFDN	_SNTPSHHS(ph)FDNAK_	9.3933	8.3789	0	0	0	0	Inf	NA	NA	Inf	NA	NA	0	1	1	PF3D7_0604500	conserved Plasmodium protein, unknown function	N/A
PF3D7_0604500	S(1352)	RSVSNMH	_SVS(ph)NMHMSHVNR_	22.3136	0	1.6774	34.3318	8.85089	0.213506	0.649942	NA	NA	-0.621618	NA	NA	0.158729	1	0.0318759	PF3D7_0604500	conserved Plasmodium protein, unknown function	N/A
PF3D7_0604500	S(1736)	RTNSSMI	_TNS(ph)SMIIMQNVIGK_	0	0	5.37055	0	0	15.3635	NA	NA	0.349565	NA	NA	-1.51637	1	1	2.10833e-08	PF3D7_0604500	conserved Plasmodium protein, unknown function	N/A
PF3D7_0604500	S(2432)	NNASLTK	_VNKNNNAS(ph)LTKK_	139.657	150.589	0	0	226.97	555.946	Inf	0.663473	0	Inf	-0.59189	#NAME?	0	0.198787	2.10833e-08	PF3D7_0604500	conserved Plasmodium protein, unknown function	N/A
PF3D7_0604500	T(2434)	ASLTKKE	_VNKNNNASLT(ph)KK_	139.657	150.589	0	0	226.97	555.946	Inf	0.663473	0	Inf	-0.59189	#NAME?	0	0.198787	0.143231	PF3D7_0605100	RNA-binding protein, putative	N/A
PF3D7_0605100	S(22)	SNISDEE	_SYALVDNEVGNSNIS(ph)DEENIIKR_,_SYALVDNEVGNSNIS(ph)DEENIIK_	0	0	54.948	0	0	96.9281	NA	NA	0.566895	NA	NA	-0.818847	1	1	1	PF3D7_0605500	cyclin dependent kinase binding protein, putative	N/A
PF3D7_0605500	S(156)	KKGSLNT	_KGS(ph)LNTTSHIK_	8.29643	11.0501	0	0	0	0	NA	Inf	NA	NA	Inf	NA	1	0	1	PF3D7_0605500	cyclin dependent kinase binding protein, putative	N/A
PF3D7_0605500	S(362)	KSTSVNN	_STS(ph)VNNLDIDTK_	0	0	8.05619	0	0	4.39597	NA	NA	NA	NA	NA	NA	1	1	1	PF3D7_0605900	long chain polyunsaturated fatty acid elongation enzyme, putative	N/A
PF3D7_0605900	S(87)	SHKSTPL	_SHKS(ph)TPLEQMVEK_	0	0	0	0	0	2.13237	NA	NA	NA	NA	NA	NA	1	1	1	PF3D7_0605900	long chain polyunsaturated fatty acid elongation enzyme, putative	N/A
PF3D7_0605900	T(88)	HKSTPLE	_SHKST(ph)PLEQMVEK_	0	0	0.782183	0	0	1.87838	NA	NA	NA	NA	NA	NA	1	1	2.10833e-08	PF3D7_0606000	conserved Plasmodium protein, unknown function	N/A
PF3D7_0606000	T(338)	TFNTFDN	_FITFNT(ph)FDNHSEGSVIFPMEK_	0	0	0	0	0	12.6939	NA	NA	0	NA	NA	#NAME?	1	1	1	PF3D7_0606000	conserved Plasmodium protein, unknown function	N/A
PF3D7_0606000	S(343)	DNHSEGS	_FITFNTFDNHS(ph)EGSVIFPMEK_	0	0	1.36921	0	0	8.65925	NA	NA	NA	NA	NA	NA	1	1	2.10833e-08	PF3D7_0606000	conserved Plasmodium protein, unknown function	N/A
PF3D7_0606000	S(57)	GVSSNEE	_GVSS(ph)NEELSYDLSNRR_	0	0	0	0	0	9.58664	NA	NA	0	NA	NA	#NAME?	1	1	1	PF3D7_0606000	conserved Plasmodium protein, unknown function	N/A
PF3D7_0606000	S(380)	TFDSLEK	_HNSTFDS(ph)LEKLDMLLK_	0	0	1.10365	0	0	1.27076	NA	NA	NA	NA	NA	NA	1	1	0.00129314	PF3D7_0606000	conserved Plasmodium protein, unknown function	N/A
PF3D7_0606000	S(735)	DVCSLSK	_IEDVCS(ph)LSKEEEDALINIDR_	0	0	1.61127	0	0	9.38674	NA	NA	0.171654	NA	NA	-2.54242	1	1	0.079132	PF3D7_0606000	conserved Plasmodium protein, unknown function	N/A
PF3D7_0606000	S(458)	SVMSEIY	_IGSVMS(ph)EIYNR_	0	0	13.8586	0	0	30.2102	NA	NA	0.45874	NA	NA	-1.12425	1	1	1	PF3D7_0606000	conserved Plasmodium protein, unknown function	N/A
PF3D7_0606000	S(361)	TLPSEEK	_NFTLPS(ph)EEKITSYNFLK_	0	0	1.31362	0	0	4.78782	NA	NA	NA	NA	NA	NA	1	1	8.18205e-06	PF3D7_0606000	conserved Plasmodium protein, unknown function	N/A
PF3D7_0606000	S(476)	SPLSEQN	_NTDVDKSDESPLS(ph)EQNAEIDNHNVLINR_	0	0	1.47011	0	0	18.9735	NA	NA	0.0774822	NA	NA	-3.68999	1	1	1	PF3D7_0606000	conserved Plasmodium protein, unknown function	N/A
PF3D7_0606000	S(247)	LRRSSLF	_RS(ph)SLFNLK_	0	0	0	0	0	1.79825	NA	NA	NA	NA	NA	NA	1	1	1	PF3D7_0606000	conserved Plasmodium protein, unknown function	N/A
PF3D7_0606000	S(248)	RRSSLFN	_RSS(ph)LFNLK_	17.9685	15.6774	1.77574	0	36.5127	5.29774	Inf	0.429368	NA	Inf	-1.21971	NA	0	0.0300187	1	PF3D7_0606000	conserved Plasmodium protein, unknown function	N/A
PF3D7_0606000	S(625)	GQKSKIS	_S(ph)KISDHGLNNDNVEQNICNLK_	0	0	0	0	0	5.59577	NA	NA	NA	NA	NA	NA	1	1	0.0456111	PF3D7_0606000	conserved Plasmodium protein, unknown function	N/A
PF3D7_0606000	S(446)	SFLSGEH	_SFLS(ph)GEHNYK_	0	0	19.0649	0	0	49.29	NA	NA	0.38679	NA	NA	-1.37038	1	1	1	PF3D7_0606000	conserved Plasmodium protein, unknown function	N/A
PF3D7_0606000	S(188)	KSGSYKC	_SGS(ph)YKCDAENNNTNMK_	0	0	0.775986	0	0	0	NA	NA	NA	NA	NA	NA	1	1	0.0434395	PF3D7_0606000	conserved Plasmodium protein, unknown function	N/A
PF3D7_0606000	S(628)	SKISDHG	_SKIS(ph)DHGLNNDNVEQNICNLK_	0	0	34.8876	0	0	91.4858	NA	NA	0.381344	NA	NA	-1.39084	1	1	1	PF3D7_0606100	RNA-binding protein, putative	N/A
PF3D7_0606100	S(546)	RRDSEVS	_RDS(ph)EVSKPWWVK_	0	0	4.14547	0	0	2.41248	NA	NA	NA	NA	NA	NA	1	1	0.00671641	PF3D7_0606600	conserved Plasmodium protein, unknown function	N/A
PF3D7_0606600	S(754)	KKNSLSE	_KNS(ph)LSEPYENIVNILK_	0	0	4.00989	0	0	16.762	NA	NA	0.239225	NA	NA	-2.06356	1	1	1	PF3D7_0606600	conserved Plasmodium protein, unknown function	N/A
PF3D7_0606600	S(993)	SGLSFDE	_TSGLS(ph)FDEVLFSHDIK_	0	0	2.19676	0	0	6.28304	NA	NA	NA	NA	NA	NA	1	1	1	PF3D7_0606600	conserved Plasmodium protein, unknown function	N/A
PF3D7_0606600	S(1272)	LSLSENE	_VSILSLS(ph)ENEK_	0	0	3.13028	0	0	7.31412	NA	NA	NA	NA	NA	NA	1	1	1	PF3D7_0606600	conserved Plasmodium protein, unknown function	N/A
PF3D7_0606600	S(951)	CNKSLDH	_YDMNECNKS(ph)LDHTSSVEK_	0	0	4.68636	0	0	3.85509	NA	NA	NA	NA	NA	NA	1	1	1	PF3D7_0606700	coatomer alpha subunit, putative	N/A
PF3D7_0606700	S(1164)	EGKSDFS	_FEGKS(ph)DFSDENDIWK_	0	0	1.81817	0	0	3.36142	NA	NA	NA	NA	NA	NA	1	1	0.0831903	PF3D7_0606700	coatomer alpha subunit, putative	N/A
PF3D7_0606700	S(1167)	SDFSDEN	_FEGKSDFS(ph)DENDIWK_,_SDFS(ph)DENDIWK_	0	0	5.99903	0	0	12.8623	NA	NA	0.466404	NA	NA	-1.10035	1	1	1	PF3D7_0606700	coatomer alpha subunit, putative	N/A
PF3D7_0606700	T(1130)	GDKTNIS	_GDKT(ph)NISQEHITNILTDEKK_	0	36.5327	0	0	0	0	NA	Inf	NA	NA	Inf	NA	1	0	0.398165	PF3D7_0606700	coatomer alpha subunit, putative	N/A
PF3D7_0606700	S(1133)	TNISQEH	_GDKTNIS(ph)QEHITNILTDEKK_,_TNIS(ph)QEHITNILTDEKK_	97.4596	30.772	12.0965	0	27.1029	9.47007	Inf	1.13538	1.27734	Inf	0.18317	0.353147	0	0.333154	1	PF3D7_0606700	coatomer alpha subunit, putative	N/A
PF3D7_0606700	S(1032)	LNTSQKK	_IDDTLNTS(ph)QK_	3.64651	0	2.34158	0	12.0827	0	NA	0	NA	NA	#NAME?	NA	1	2.85804e-21	1	PF3D7_0607200	RING zinc finger protein, putative	N/A
PF3D7_0607200	S(223)	KKPSFEL	_KPS(ph)FELILDK_	0	0	2.82379	0	0	9.02726	NA	NA	NA	NA	NA	NA	1	1	1	PF3D7_0607400	G-protein associated signal transduction protein, putative	N/A
PF3D7_0607400	T(570)	WAITIMP	_LTWAIT(ph)IMPINIFENK_	0	0	0	0	23.8617	0	NA	0	NA	NA	#NAME?	NA	1	2.85804e-21	0.110481	PF3D7_0608100	conserved Plasmodium protein, unknown function	N/A
PF3D7_0608100	S(438)	FLCSLKK	_YKDMNFLCS(ph)LKK_	317.737	320.535	17.1679	565.423	425.004	33.3681	0.561946	0.754193	0.5145	-0.831498	-0.406994	-0.958758	0.0813851	0.294157	1	PF3D7_0608500	proteasome subunit alpha type-2, putative	N/A
PF3D7_0608500	S(33)	SSSSPAL	_VSSSS(ph)PALGIR_	9.42645	6.05482	0	11.8004	6.22545	0	0.798823	NA	NA	-0.324053	NA	NA	0.330666	1	1	PF3D7_0609000	nucleoporin NUP637, putative	NUP637
PF3D7_0609000	S(4684)	IEQSDNE	_CIEQS(ph)DNEDDYDKEWR_	0	0	6.19393	0	0	8.87733	NA	NA	NA	NA	NA	NA	1	1	0.422283	PF3D7_0609000	nucleoporin NUP637, putative	NUP637
PF3D7_0609000	S(5144)	RGESNQM	_GES(ph)NQMNNTNIMNVNK_	0	0	12.0467	0	0	12.4617	NA	NA	0.966698	NA	NA	-0.0488625	1	1	0.393689	PF3D7_0609000	nucleoporin NUP637, putative	NUP637
PF3D7_0609000	T(5171)	QLFTDTE	_KSQLFT(ph)DTEDLLDR_,_SQLFT(ph)DTEDLLDR_	0	0	13.7072	0	0	10.6548	NA	NA	1.28648	NA	NA	0.363431	1	1	0.436211	PF3D7_0609000	nucleoporin NUP637, putative	NUP637
PF3D7_0609000	S(4476)	EIDSIGD	_VEEDEIDS(ph)IGDSR_	0	0	11.178	0	0	11.3141	NA	NA	0.987968	NA	NA	-0.0174632	1	1	0.0924139	PF3D7_0609000	nucleoporin NUP637, putative	NUP637
PF3D7_0609000	S(3505)	DYLSDND	_YIYDYLS(ph)DNDLIDTIK_	0	0	23.1679	0	0	47.9399	NA	NA	0.483269	NA	NA	-1.0491	1	1	0.425796	PF3D7_0609100	zinc transporter ZIP1, putative	ZIP1
PF3D7_0609100	S(136)	DTLSQHI	_KKLEDTLS(ph)QHITK_,_KLEDTLS(ph)QHITK_,_LEDTLS(ph)QHITK_	84.737	65.5149	201.664	119.175	182.149	164.909	0.711031	0.359679	1.22289	-0.492015	-1.47522	0.29029	0.225099	0.0106802	1	PF3D7_0609700	conserved Plasmodium protein, unknown function	N/A
PF3D7_0609700	S(551)	HVRSLEK	_EHVRS(ph)LEKPK_	2.15257	4.91321	0	0	0	0	NA	NA	NA	NA	NA	NA	1	1	1	PF3D7_0609700	conserved Plasmodium protein, unknown function	N/A
PF3D7_0609700	S(1085)	HIYSDGS	_IIHVTPNDYDEGDGYVEHIYS(ph)DGSNSVVNIK_	0	0	0	0	0	3.91555	NA	NA	NA	NA	NA	NA	1	1	1	PF3D7_0609700	conserved Plasmodium protein, unknown function	N/A
PF3D7_0609700	S(1088)	SDGSNSV	_IIHVTPNDYDEGDGYVEHIYSDGS(ph)NSVVNIK_	0	0	0	0	0	3.91555	NA	NA	NA	NA	NA	NA	1	1	0.0323402	PF3D7_0609700	conserved Plasmodium protein, unknown function	N/A
PF3D7_0609700	S(1729)	PINSNEI	_LLSSEPINS(ph)NEIK_	0	0	11.842	0	0	3.49628	NA	NA	3.38703	NA	NA	1.76002	1	1	1	PF3D7_0609800	palmitoyltransferase DHHC2, putative	DHHC2
PF3D7_0609800	S(277)	WRVSVAH	_WRVS(ph)VAHENPV_	0	21.8032	6.30168	0	0	3.72088	NA	Inf	NA	NA	Inf	NA	1	0	1.80207e-05	PF3D7_0610400	histone H3	H3
PF3D7_0610400	S(29)	ARKSAPI	_KS(ph)APISAGIK_,_KS(ph)APISAGIK_,_S(ph)APISAGIK_,_S(ph)APISAGIK_	279.631	62.0524	136.934	321.625	51.1376	9.95578	0.869431	1.21344	13.7543	-0.201857	0.279102	3.78181	0.41783	0.27783	0.000176305	PF3D7_0610400	histone H3	H3
PF3D7_0610400	S(33)	APISAGI	_KSAPIS(ph)AGIK_,_KSAPIS(ph)AGIK_,_SAPIS(ph)AGIK_,_SAPIS(ph)AGIKK_,_SAPIS(ph)AGIK_	4709.97	796.229	1938.14	6660.17	846.347	198.475	0.707184	0.940783	9.76513	-0.499842	-0.088066	3.28764	0.220692	0.493723	4.15223e-14	PF3D7_0610400	histone H3	H3
PF3D7_0610400	S(58)	YQKSTDL	_YQKS(ph)TDLLIR_	0	0	9.26294	0	0	0	NA	NA	Inf	NA	NA	Inf	1	1	0.0305693	PF3D7_0610900	transcription elongation factor SPT5, putative	SPT5
PF3D7_0610900	S(512)	KKDSLDE	_KKDS(ph)LDEALQLR_	0	0	44.9439	0	3.83004	13.0672	NA	NA	3.43945	NA	NA	1.78218	1	1	0.0483324	PF3D7_0610900	transcription elongation factor SPT5, putative	SPT5
PF3D7_0610900	S(16)	NIFSDDE	_NIFS(ph)DDESDVDKEMIK_,_NIFS(ph)DDESDVDKEMIK_	0	0	8.79798	0	0	22.3622	NA	NA	0.39343	NA	NA	-1.34582	1	1	0.0483324	PF3D7_0610900	transcription elongation factor SPT5, putative	SPT5
PF3D7_0610900	S(20)	DDESDVD	_NIFSDDES(ph)DVDKEMIK_,_NIFSDDES(ph)DVDKEMIK_	0	0	8.79798	0	0	22.3622	NA	NA	0.39343	NA	NA	-1.34582	1	1	0.43611	PF3D7_0611400	SWIB/MDM2 domain-containing protein	SWIB
PF3D7_0611400	S(455)	DNNSEDI	_ENLDNNS(ph)EDISLSNIK_	0	0	12.6221	0	0	12.7778	NA	NA	0.987813	NA	NA	-0.0176897	1	1	1	PF3D7_0611400	SWIB/MDM2 domain-containing protein	SWIB
PF3D7_0611400	T(470)	NNLTDVE	_ESNNLT(ph)DVENDNEVIDENITK_	0	0	6.03637	0	0	7.15801	NA	NA	NA	NA	NA	NA	1	1	0.372441	PF3D7_0611600	basal complex transmembrane protein 1	BTP1
PF3D7_0611600	T(156)	RKNTIYD	_KNT(ph)IYDIYEK_	0	0	10.5062	0	0	11.7657	NA	NA	0.892948	NA	NA	-0.163352	1	1	0.490881	PF3D7_0611600	basal complex transmembrane protein 1	BTP1
PF3D7_0611600	S(413)	KKTSQNE	_KTS(ph)QNENINHSLNDQTYK_	107.683	166.603	70.6867	44.2659	189.862	65.7501	2.43263	0.877496	1.07508	1.28252	-0.188536	0.104446	0.00474162	0.428068	1	PF3D7_0611600	basal complex transmembrane protein 1	BTP1
PF3D7_0611600	S(465)	LNISYEI	_LNIS(ph)YEIFK_	0	0	1.9249	0	0	3.42981	NA	NA	NA	NA	NA	NA	1	1	0.0505552	PF3D7_0611600	basal complex transmembrane protein 1	BTP1
PF3D7_0611600	S(339)	RQRSITI	_QRS(ph)ITIMQDK_	28.5234	16.5516	11.5791	21.7599	28.2191	3.88393	1.31082	0.586541	2.98128	0.39047	-0.769697	1.57593	0.181281	0.12736	0.398197	PF3D7_0611600	basal complex transmembrane protein 1	BTP1
PF3D7_0611600	S(365)	SIISDEL	_SIIS(ph)DELKEK_	0	0	59.8811	0	0	46.8817	NA	NA	1.27728	NA	NA	0.353075	1	1	0.00239585	PF3D7_0611600	basal complex transmembrane protein 1	BTP1
PF3D7_0611600	T(341)	RSITIMQ	_SIT(ph)IMQDK_	0	0	9.95694	0	0	1.61796	NA	NA	6.15402	NA	NA	2.62153	1	1	1	PF3D7_0611600	basal complex transmembrane protein 1	BTP1
PF3D7_0611600	S(81)	RSLSNNK	_SLS(ph)NNKNNTTYLK_	8.83186	25.2094	4.85508	0	24.2672	0.32317	NA	1.03883	NA	NA	0.054959	NA	1	0.412956	1	PF3D7_0611600	basal complex transmembrane protein 1	BTP1
PF3D7_0611600	T(412)	QKKTSQN	_T(ph)SQNENINHSLNDQTYK_	0	5.78362	0	0	17.9241	7.59693	NA	0.322673	NA	NA	-1.63185	NA	1	0.0052387	1	PF3D7_0611600	basal complex transmembrane protein 1	BTP1
PF3D7_0611600	S(147)	RYNSHNK	_YNS(ph)HNKIER_	8.91266	11.0185	0	0	0	0	NA	Inf	NA	NA	Inf	NA	1	0	1	PF3D7_0611800	conserved Plasmodium protein, unknown function	N/A
PF3D7_0611800	S(1277)	QMNSPLK	_TVQMNS(ph)PLK_	0	8.92393	0	0	7.33431	0	NA	NA	NA	NA	NA	NA	1	1	1	PF3D7_0612200	leucine-rich repeat protein	LRR6
PF3D7_0612200	S(1319)	LPMSNPQ	_NKLPMS(ph)NPQNR_	20.7492	10.1478	4.28087	30.9899	11.2029	0.933063	0.669548	0.905813	NA	-0.578742	-0.142715	NA	0.179108	0.457875	1	PF3D7_0612200	leucine-rich repeat protein	LRR6
PF3D7_0612200	S(1132)	KGNSNPL	_QKGNS(ph)NPLTINYGK_	0	8.08981	0	0	5.6763	0.575605	NA	NA	NA	NA	NA	NA	1	1	0.160103	PF3D7_0613300	rhoptry protein ROP14	ROP14
PF3D7_0613300	S(486)	IPKSSSK	_S(ph)SSKEINLFYK_	0	0	7.44781	12.1095	0	12.5711	0	NA	0.592455	#NAME?	NA	-0.755221	6.40186e-53	1	0.160103	PF3D7_0613300	rhoptry protein ROP14	ROP14
PF3D7_0613300	S(487)	PKSSSKE	_SS(ph)SKEINLFYK_	0	0	7.44781	12.1095	0	12.5711	0	NA	0.592455	#NAME?	NA	-0.755221	6.40186e-53	1	7.34131e-07	PF3D7_0613300	rhoptry protein ROP14	ROP14
PF3D7_0613300	S(488)	KSSSKEI	_SSS(ph)KEINLFYK_	0	0	1.65902	0	0	29.2072	NA	NA	0.0568018	NA	NA	-4.13792	1	1	0.15841	PF3D7_0613800	AP2 domain transcription factor, putative	ApiAP2
PF3D7_0613800	S(1303)	EKESNDG	_CIEKES(ph)NDGNTPHASPLIIK_	0	0	10.8309	0	0	18.3597	NA	NA	0.589924	NA	NA	-0.761399	1	1	1	PF3D7_0613800	AP2 domain transcription factor, putative	ApiAP2
PF3D7_0613800	S(843)	TITSSNI	_DKDTITS(ph)SNISFLK_	0	0	4.03267	0	5.34842	8.40618	NA	NA	NA	NA	NA	NA	1	1	0.065104	PF3D7_0613800	AP2 domain transcription factor, putative	ApiAP2
PF3D7_0613800	S(130)	KFKSFII	_FKS(ph)FIIEDSNSSSSGK_	0	0	13.8644	0	0	5.02491	NA	NA	2.75913	NA	NA	1.46421	1	1	1	PF3D7_0613800	AP2 domain transcription factor, putative	ApiAP2
PF3D7_0613800	S(1216)	ESTSFEK	_IKESTS(ph)FEKETLNILTR_	0	0	0	0	0	3.14238	NA	NA	NA	NA	NA	NA	1	1	1	PF3D7_0613800	AP2 domain transcription factor, putative	ApiAP2
PF3D7_0613800	S(829)	NETSPLE	_NETS(ph)PLER_	17.4761	8.70813	0	20.7825	27.3503	0	0.840907	0.318393	NA	-0.249982	-1.65112	NA	0.382745	0.00477917	0.383561	PF3D7_0613800	AP2 domain transcription factor, putative	ApiAP2
PF3D7_0613800	S(2917)	NMYSQSL	_NMYS(ph)QSLLNHR_,_NMYS(ph)QSLLNHR_	21.1712	12.9832	19.0137	0	19.895	14.5419	Inf	0.652586	1.30751	Inf	-0.61576	0.386822	0	0.187999	0.14889	PF3D7_0613800	AP2 domain transcription factor, putative	ApiAP2
PF3D7_0613800	S(697)	NRISSDE	_NRIS(ph)SDEFNDEHNK_,_NRIS(ph)SDEFNDEHNK_	7.82706	0	9.56733	0	11.426	4.63246	NA	0	2.06528	NA	#NAME?	1.04634	1	2.85804e-21	1	PF3D7_0613800	AP2 domain transcription factor, putative	ApiAP2
PF3D7_0613800	S(698)	RISSDEF	_NRISS(ph)DEFNDEHNK_	0	0	2.91153	0	0	3.44711	NA	NA	NA	NA	NA	NA	1	1	0.33562	PF3D7_0613800	AP2 domain transcription factor, putative	ApiAP2
PF3D7_0613800	S(2815)	NSSSPFF	_NSSS(ph)PFFINK_	0.0971857	27.3657	21.2481	0	27.6352	15.0205	NA	0.990251	1.4146	NA	-0.014134	0.500394	1	0.457754	0.451517	PF3D7_0613800	AP2 domain transcription factor, putative	ApiAP2
PF3D7_0613800	T(2971)	TDITPEY	_SGFLNTDIT(ph)PEYGR_	0	0	25.2622	0	0	24.9691	NA	NA	1.01174	NA	NA	0.0168406	1	1	1	PF3D7_0613800	AP2 domain transcription factor, putative	ApiAP2
PF3D7_0613800	T(1203)	HDSTKIN	_VLSNISQNHDST(ph)KINSTIK_	0	0	4.95268	0	22.9718	3.48188	NA	0	NA	NA	#NAME?	NA	1	2.85804e-21	1	PF3D7_0613800	AP2 domain transcription factor, putative	ApiAP2
PF3D7_0613800	S(2770)	IFGSNNH	_YNEHNNIFGS(ph)NNHTNRR_	0	10.1232	0	0	13.9056	0	NA	0.727994	NA	NA	-0.458001	NA	1	0.265876	1	PF3D7_0613900	myosin E, putative	myoE
PF3D7_0613900	S(1580)	KKKSVLN	_KKS(ph)VLNNVEDK_	0	13.7984	0.100365	15.2618	0	0	0	Inf	NA	#NAME?	Inf	NA	6.40186e-53	0	1	PF3D7_0613900	myosin E, putative	myoE
PF3D7_0613900	S(1008)	HRKSSTN	_KS(ph)STNMSYDDNQNMEGGLLK_	0	0	0	0	0	3.79609	NA	NA	NA	NA	NA	NA	1	1	1	PF3D7_0613900	myosin E, putative	myoE
PF3D7_0613900	S(1009)	RKSSTNM	_KSS(ph)TNMSYDDNQNMEGGLLK_	0	0	1.02106	0	0	7.54402	NA	NA	NA	NA	NA	NA	1	1	2.10833e-08	PF3D7_0613900	myosin E, putative	myoE
PF3D7_0613900	T(1083)	RLSTSLR	_LST(ph)SLRNSFQK_	0	0	0	0	0	9.33039	NA	NA	0	NA	NA	#NAME?	1	1	2.10833e-08	PF3D7_0613900	myosin E, putative	myoE
PF3D7_0613900	S(1084)	LSTSLRN	_LSTS(ph)LRNSFQK_	0	0	0	0	0	9.33039	NA	NA	0	NA	NA	#NAME?	1	1	1	PF3D7_0613900	myosin E, putative	myoE
PF3D7_0613900	S(1233)	FLDSKRG	_NFFLDS(ph)K_	0	0	1.80824	0	0	5.50426	NA	NA	NA	NA	NA	NA	1	1	0.0072967	PF3D7_0613900	myosin E, putative	myoE
PF3D7_0613900	S(1596)	NDVSVEK	_NMFDNDVS(ph)VEKDMMEK_,_NMFDNDVS(ph)VEK_	0	0	8.16827	0	0	33.5268	NA	NA	0.243634	NA	NA	-2.03721	1	1	1	PF3D7_0613900	myosin E, putative	myoE
PF3D7_0613900	S(1463)	VDLSNLE	_VEDNIIDLDYVDLS(ph)NLEK_	0	0	0	0	0	3.66951	NA	NA	NA	NA	NA	NA	1	1	1	PF3D7_0613900	myosin E, putative	myoE
PF3D7_0613900	S(1654)	NMMSEKK	_VMIYDYHNVPDDDNMMS(ph)EK_	0	0	0	0	0	7.67969	NA	NA	NA	NA	NA	NA	1	1	0.00917459	PF3D7_0613900	myosin E, putative	myoE
PF3D7_0613900	S(153)	YSHSSDD	_YSHS(ph)SDDIKLNEYHVGMSALK_	0	0	2.63396	0	0	10.2692	NA	NA	0.256492	NA	NA	-1.96302	1	1	1	PF3D7_0613900	myosin E, putative	myoE
PF3D7_0613900	S(154)	SHSSDDI	_YSHSS(ph)DDIKLNEYHVGMSALK_	0	0	3.38968	0	0	5.2453	NA	NA	NA	NA	NA	NA	1	1	1	PF3D7_0614300	major facilitator superfamily-related transporter, putative	MFR1
PF3D7_0614300	S(285)	LEESQPQ	_ELEES(ph)QPQK_	10.5793	12.5832	1.00814	11.6562	13.3272	0.149444	0.90761	0.94417	NA	-0.139855	-0.082881	NA	0.463974	0.497131	1	PF3D7_0614300	major facilitator superfamily-related transporter, putative	MFR1
PF3D7_0614300	S(530)	GNNSYIN	_HSGNNS(ph)YINNNLDK_	0	4.50106	0	0	14.4081	0	NA	0.312397	NA	NA	-1.67855	NA	1	0.004187	0.405754	PF3D7_0614300	major facilitator superfamily-related transporter, putative	MFR1
PF3D7_0614300	S(44)	KVVSKID	_KVVS(ph)KIDENIIDGCGK_,_VVS(ph)KIDENIIDGCGK_	209.154	109.393	375.801	0	206.704	297.768	Inf	0.529223	1.26206	Inf	-0.918051	0.335782	0	0.0832674	0.3334	PF3D7_0614300	major facilitator superfamily-related transporter, putative	MFR1
PF3D7_0614300	S(32)	FLKSNTT	_KYEGEFLKS(ph)NTTEMK_,_KYEGEFLKS(ph)NTTEMK_	0	0	43.218	0	0	30.4373	NA	NA	1.4199	NA	NA	0.505791	1	1	0.105186	PF3D7_0614300	major facilitator superfamily-related transporter, putative	MFR1
PF3D7_0614300	S(490)	KNDSNNL	_NDS(ph)NNLSFSSSQK_,_NNALHKNDS(ph)NNLSFSSSQK_	0	8.66114	26.1214	0	16.9966	11.1097	NA	0.509582	2.35122	NA	-0.972613	1.23341	1	0.0703304	0.0262871	PF3D7_0614300	major facilitator superfamily-related transporter, putative	MFR1
PF3D7_0614300	S(494)	NNLSFSS	_NDSNNLS(ph)FSSSQK_	5.95466	0	16.4176	0	15.0187	4.58414	NA	0	3.58139	NA	#NAME?	1.84052	1	2.85804e-21	0.330677	PF3D7_0614300	major facilitator superfamily-related transporter, putative	MFR1
PF3D7_0614300	S(22)	KNESKKY	_NES(ph)KKYEGEFLK_	99.7708	55.7833	41.5882	0	62.6849	49.907	Inf	0.8899	0.833314	Inf	-0.168285	-0.263068	0	0.441202	1	PF3D7_0614300	major facilitator superfamily-related transporter, putative	MFR1
PF3D7_0614300	S(12)	VINSNDT	_NEVINS(ph)NDTR_	12.131	0	4.60757	0	32.1913	0	Inf	0	NA	Inf	#NAME?	NA	0	2.85804e-21	4.35183e-05	PF3D7_0614300	major facilitator superfamily-related transporter, putative	MFR1
PF3D7_0614300	S(435)	SGKSIDD	_NISSGKS(ph)IDDSTDNSK_	50.6151	14.0512	34.1741	26.514	100.688	2.82169	1.90899	0.139552	12.1112	0.932811	-2.84113	3.59827	0.0265507	2.65241e-06	0.0797275	PF3D7_0614300	major facilitator superfamily-related transporter, putative	MFR1
PF3D7_0614300	S(452)	TDYSDHK	_NSTDYS(ph)DHKLYNENFK_	0	0	8.01748	0	0	17.4341	NA	NA	0.459875	NA	NA	-1.12069	1	1	1.0291e-07	PF3D7_0614300	major facilitator superfamily-related transporter, putative	MFR1
PF3D7_0614300	S(321)	PHVSNDF	_QDDPHVS(ph)NDFK_,_SKQDDPHVS(ph)NDFK_	24.8633	12.0225	51.2425	27.4771	107.303	1.9412	0.904873	0.112042	26.3974	-0.144213	-3.15788	4.72232	0.460707	1.94434e-07	1	PF3D7_0614300	major facilitator superfamily-related transporter, putative	MFR1
PF3D7_0614300	S(311)	KDKSKSK	_S(ph)KSKQDDPHVSNDFK_	9.62074	6.12512	0.739023	13.4641	6.43756	0.513834	0.714546	NA	NA	-0.484901	NA	NA	0.229147	1	1	PF3D7_0614300	major facilitator superfamily-related transporter, putative	MFR1
PF3D7_0614300	S(398)	TNTSYEH	_TNTS(ph)YEHPLNK_	103.956	64.54	3.77404	43.5274	60.6225	1.4692	2.38828	1.06462	NA	1.25597	0.0903409	NA	0.00547922	0.39041	1	PF3D7_0615400	ribonuclease, putative	N/A
PF3D7_0615400	S(957)	SIKSPRL	_DMNQSIKS(ph)PR_,_DMNQSIKS(ph)PR_	20.4205	13.3394	1.06331	10.0804	13.9011	0	2.02576	0.959596	NA	1.01847	-0.0595004	NA	0.0180518	0.487501	1	PF3D7_0615400	ribonuclease, putative	N/A
PF3D7_0615400	S(885)	KEHSPYD	_EHS(ph)PYDDNSLEEPSK_	0	0	2.97749	0	0	0.985499	NA	NA	NA	NA	NA	NA	1	1	0.363021	PF3D7_0615400	ribonuclease, putative	N/A
PF3D7_0615400	S(1872)	LDNSDYE	_IFLDNS(ph)DYESILK_	0	0	14.2357	0	0	16.1887	NA	NA	0.879356	NA	NA	-0.185481	1	1	1	PF3D7_0615400	ribonuclease, putative	N/A
PF3D7_0615400	S(141)	TLLSEDN	_KSTLLS(ph)EDNKNDDK_	0	0	2.9553	0	6.56812	0.506371	NA	NA	NA	NA	NA	NA	1	1	1	PF3D7_0615400	ribonuclease, putative	N/A
PF3D7_0615400	S(1493)	KYGSFLK	_YGS(ph)FLKEEK_	0	10.3313	6.66065	0	11.3258	5.81086	NA	0.912191	NA	NA	-0.132592	NA	1	0.464498	1	PF3D7_0616200	kinetochore protein NDC80, putative	NDC80
PF3D7_0616200	S(180)	KDLSLSY	_DLS(ph)LSYDFNELNEIK_	0	0	2.07767	0	0	0	NA	NA	NA	NA	NA	NA	1	1	1	PF3D7_0616200	kinetochore protein NDC80, putative	NDC80
PF3D7_0616200	S(182)	LSLSYDF	_DLSLS(ph)YDFNELNEIK_	0	0	1.38745	0	0	3.44686	NA	NA	NA	NA	NA	NA	1	1	0.270035	PF3D7_0616200	kinetochore protein NDC80, putative	NDC80
PF3D7_0616200	T(39)	KSRTSLN	_T(ph)SLNNLSFYKPNASVYVK_	0	0	9.27593	0	0	5.84197	NA	NA	1.58781	NA	NA	0.667039	1	1	1	PF3D7_0616400	conserved Plasmodium protein, unknown function	N/A
PF3D7_0616400	Y(1405)	LIFYIIM	_LIFY(ph)IIMK_	0	0	4.74183	0	0	1.47235	NA	NA	NA	NA	NA	NA	1	1	0.354484	PF3D7_0616900	conserved Plasmodium protein, unknown function	N/A
PF3D7_0616900	S(580)	KEYSDDD	_NKEYS(ph)DDDLFSLSR_	0	0	10.1784	0	0	11.7382	NA	NA	0.867114	NA	NA	-0.205706	1	1	0.265101	PF3D7_0617200	conserved protein, unknown function	N/A
PF3D7_0617200	S(68)	CFQSDID	_IDCFQS(ph)DIDKLENERR_,_IDCFQS(ph)DIDKLENER_	0	0	32.5098	0	0	43.827	NA	NA	0.741776	NA	NA	-0.430945	1	1	1	PF3D7_0617200	conserved protein, unknown function	N/A
PF3D7_0617200	T(2)	XXMTEAE	_T(ph)EAENIKIEKPDFDAYNEK_	0	0	6.87985	0	0	8.77492	NA	NA	NA	NA	NA	NA	1	1	1	PF3D7_0617300	conserved Plasmodium protein, unknown function	N/A
PF3D7_0617300	T(10)	KLRTVEL	_KLRT(ph)VELQK_	0	51.625	0.529507	133.563	51.367	0	0	1.00502	NA	#NAME?	0.00722986	NA	6.40186e-53	0.443818	1	PF3D7_0617800	histone H2A	H2A
PF3D7_0617800	T(127)	KAGTANQ	_AGT(ph)ANQDY_	51.1353	36.6256	0	34.5509	48.2972	0	1.48	0.758338	NA	0.565598	-0.399087	NA	0.107298	0.298663	1	PF3D7_0617800	histone H2A	H2A
PF3D7_0617800	S(105)	TFASGGV	_FLAGVTFAS(ph)GGVLPNIHNVLLPK_	0	0	2.85753	0	0	3.65656	NA	NA	NA	NA	NA	NA	1	1	1	PF3D7_0617900	histone H3 variant	H3.3
PF3D7_0617900	S(29)	ARKSAPV	_KS(ph)APVSTGIK_,_S(ph)APVSTGIK_	112.111	35.4303	1.36281	156.423	29.2006	0	0.716719	1.21334	NA	-0.48052	0.278987	NA	0.23166	0.277893	4.15223e-14	PF3D7_0617900	histone H3 variant	H3.3
PF3D7_0617900	S(33)	APVSTGI	_KSAPVS(ph)TGIK_,_SAPVS(ph)TGIK_	176.626	25.911	32.1424	185.871	16.8399	0.302186	0.95026	1.53867	106.366	-0.0736065	0.621686	6.73289	0.486196	0.124285	1	PF3D7_0618000	conserved Plasmodium membrane protein, unknown function	N/A
PF3D7_0618000	T(46)	ESNTSDK	_AQDESNT(ph)SDKYIKPVEK_	0	0	3.23546	0	0	0	NA	NA	NA	NA	NA	NA	1	1	1	PF3D7_0618000	conserved Plasmodium membrane protein, unknown function	N/A
PF3D7_0618000	S(47)	SNTSDKY	_AQDESNTS(ph)DKYIKPVEK_	6.73732	0	0	0	23.5533	0	NA	0	NA	NA	#NAME?	NA	1	2.85804e-21	0.000983521	PF3D7_0618000	conserved Plasmodium membrane protein, unknown function	N/A
PF3D7_0618000	S(489)	DKKSLIL	_DKKS(ph)LILEK_,_KS(ph)LILEK_	226.143	181.899	14.0226	396.299	226.519	1.92548	0.570636	0.80302	7.28267	-0.809357	-0.316492	2.86447	0.0878638	0.347475	0.242038	PF3D7_0618000	conserved Plasmodium membrane protein, unknown function	N/A
PF3D7_0618000	S(295)	KKGSIAS	_GS(ph)IASSSHDKENEYIMK_,_KGS(ph)IASSSHDKENEYIMK_,_KGS(ph)IASSSHDKENEYIMK_,_KGS(ph)IASSSHDKENEYIMK_	81.4565	94.6318	26.4029	136.83	67.2137	37.2033	0.59531	1.40792	0.709692	-0.748287	0.49357	-0.494734	0.107716	0.172914	0.326142	PF3D7_0618000	conserved Plasmodium membrane protein, unknown function	N/A
PF3D7_0618000	S(299)	IASSSHD	_GSIASS(ph)SHDKENEYIMK_,_GSIASS(ph)SHDKENEYIMK_,_KGSIASS(ph)SHDKENEYIMK_,_KGSIASS(ph)SHDKENEYIMK_	0	0	37.2397	0	8.82037	25.9063	NA	NA	1.43748	NA	NA	0.523537	1	1	0.422227	PF3D7_0618000	conserved Plasmodium membrane protein, unknown function	N/A
PF3D7_0618000	S(298)	SIASSSH	_GSIAS(ph)SSHDKENEYIMK_,_KGSIAS(ph)SSHDKENEYIMK_,_KGSIAS(ph)SSHDKENEYIMK_	0	0	28.0484	0	0	22.8084	NA	NA	1.22974	NA	NA	0.298356	1	1	0.361255	PF3D7_0618000	conserved Plasmodium membrane protein, unknown function	N/A
PF3D7_0618000	S(476)	KIKSFVS	_IKS(ph)FVSNNTYLK_,_IKS(ph)FVSNNTYLK_,_IKS(ph)FVSNNTYLK_	378.301	505.276	102.493	0	379.325	116.892	Inf	1.33204	0.876817	Inf	0.413636	-0.189652	0	0.208685	0.218485	PF3D7_0618000	conserved Plasmodium membrane protein, unknown function	N/A
PF3D7_0618000	S(479)	SFVSNNT	_IKSFVS(ph)NNTYLK_,_IKSFVS(ph)NNTYLK_,_SFVS(ph)NNTYLK_,_SFVS(ph)NNTYLK_	14.403	7.77741	31.2394	0	0	46.1635	Inf	NA	0.676712	Inf	NA	-0.563386	0	1	0.314058	PF3D7_0618000	conserved Plasmodium membrane protein, unknown function	N/A
PF3D7_0618000	T(482)	SNNTYLK	_IKSFVSNNT(ph)YLK_,_SFVSNNT(ph)YLK_,_SFVSNNT(ph)YLK_	0	0	13.6129	0	0	16.8069	NA	NA	0.809956	NA	NA	-0.304084	1	1	1	PF3D7_0618000	conserved Plasmodium membrane protein, unknown function	N/A
PF3D7_0618000	S(418)	RIYSMKT	_IYS(ph)MKTDDNIIFEFQK_	0	0	3.10631	0	0	2.03665	NA	NA	NA	NA	NA	NA	1	1	0.418524	PF3D7_0618000	conserved Plasmodium membrane protein, unknown function	N/A
PF3D7_0618000	T(421)	SMKTDDN	_IYSMKT(ph)DDNIIFEFQK_,_IYSMKT(ph)DDNIIFEFQK_,_IYSMKT(ph)DDNIIFEFQK_	0	0	68.0088	0	0	70.768	NA	NA	0.961011	NA	NA	-0.0573752	1	1	1	PF3D7_0618000	conserved Plasmodium membrane protein, unknown function	N/A
PF3D7_0618000	S(300)	ASSSHDK	_KGSIASSS(ph)HDKENEYIMK_	0	0	0	0	0	3.08476	NA	NA	NA	NA	NA	NA	1	1	1	PF3D7_0618000	conserved Plasmodium membrane protein, unknown function	N/A
PF3D7_0618000	S(374)	KKNSEQN	_KKNS(ph)EQNTIYNNSSITNTIK_	6.99031	16.9136	7.63758	0	29.9058	7.30039	NA	0.565564	NA	NA	-0.822238	NA	1	0.110186	1	PF3D7_0618000	conserved Plasmodium membrane protein, unknown function	N/A
PF3D7_0618000	S(470)	KTYSFEK	_KTYS(ph)FEK_	164.145	112.655	2.59468	302.68	110.213	0	0.542304	1.02216	NA	-0.882827	0.0316152	NA	0.0677589	0.427995	1	PF3D7_0618000	conserved Plasmodium membrane protein, unknown function	N/A
PF3D7_0618000	S(411)	NICSREN	_NDLNIQNDENICS(ph)R_	0	0	7.44144	0	0	3.89823	NA	NA	NA	NA	NA	NA	1	1	0.258972	PF3D7_0618000	conserved Plasmodium membrane protein, unknown function	N/A
PF3D7_0618000	S(444)	KNISQIT	_NIS(ph)QITIKTNDDEK_,_NIS(ph)QITIK_	106.147	75.4127	10.3319	0	81.0262	6.37341	Inf	0.93072	1.62109	Inf	-0.103581	0.696968	0	0.483528	0.252628	PF3D7_0618000	conserved Plasmodium membrane protein, unknown function	N/A
PF3D7_0618000	T(447)	SQITIKT	_NISQIT(ph)IKTNDDEK_,_NISQIT(ph)IKTNDDEK_	0	0	20.1431	0	0	12.2761	NA	NA	1.64083	NA	NA	0.714428	1	1	0.468423	PF3D7_0618000	conserved Plasmodium membrane protein, unknown function	N/A
PF3D7_0618000	T(450)	TIKTNDD	_NISQITIKT(ph)NDDEK_,_NISQITIKT(ph)NDDEK_,_NISQITIKT(ph)NDDEK_	0	0	26.613	0	0	25.6256	NA	NA	1.03853	NA	NA	0.0545459	1	1	0.0478189	PF3D7_0618000	conserved Plasmodium membrane protein, unknown function	N/A
PF3D7_0618000	S(254)	NKNSIEL	_NYHMEHNKNS(ph)IELHK_,_NYHMEHNKNS(ph)IELHK_	205.283	100.494	31.7024	135.863	117.27	10.4598	1.51095	0.856944	3.03087	0.595456	-0.222727	1.59973	0.0972502	0.406081	0.107428	PF3D7_0618000	conserved Plasmodium membrane protein, unknown function	N/A
PF3D7_0618000	S(793)	IEGSMVX	_SHTIEGS(ph)MV_,_SHTIEGS(ph)MV_	49.3147	14.5712	25.4486	47.855	62.5636	10.905	1.0305	0.232902	2.33366	0.04335	-2.10221	1.22259	0.399226	0.000426904	1	PF3D7_0618000	conserved Plasmodium membrane protein, unknown function	N/A
PF3D7_0618000	S(99)	NMLSNSL	_SNNENPNMLS(ph)NSLKK_,_SNNENPNMLS(ph)NSLKK_,_SNNENPNMLS(ph)NSLK_,_SNNENPNMLS(ph)NSLK_	389.448	242.914	5.7327	172.702	280.656	0.888906	2.25502	0.865521	NA	1.17314	-0.208359	NA	0.0084773	0.415289	4.15223e-14	PF3D7_0618600	rhomboid protease ROM10	ROM10
PF3D7_0618600	T(5)	SFRTRAS	_T(ph)RASNNFNNDYSHDSNLLINK_	20.2389	0	10.7165	0	23.641	0	Inf	0	Inf	Inf	#NAME?	Inf	0	2.85804e-21	0.410576	PF3D7_0618600	rhomboid protease ROM10	ROM10
PF3D7_0618600	S(8)	TRASNNF	_TRAS(ph)NNFNNDYSHDSNLLINK_	0	21.1002	26.7307	0	0	21.3422	NA	Inf	1.25248	NA	Inf	0.324789	1	0	1	PF3D7_0618900	phosphatidylinositol N-acetylglucosaminyltransferase subunit GPI1	GPI1
PF3D7_0618900.2	S(199)	NSKSDKD	_FTDIYDTNSKS(ph)DKDIQK_	0	0	9.00729	0	16.4737	8.69027	NA	0	NA	NA	#NAME?	NA	1	2.85804e-21	0.0682299	PF3D7_0618900	phosphatidylinositol N-acetylglucosaminyltransferase subunit GPI1	GPI1
PF3D7_0618900.2	S(227)	PFESDSY	_NSSLFIDPFES(ph)DSYEKNNFSNEK_,_NSSLFIDPFES(ph)DSYEK_	0	0	9.40088	0	0	21.4997	NA	NA	0.437257	NA	NA	-1.19345	1	1	0.128033	PF3D7_0619200	conserved Plasmodium protein, unknown function	N/A
PF3D7_0619200	S(1054)	FVLSDDD	_IFLSNFVLS(ph)DDDLENVT_	0	0	14.5421	0	0	26.775	NA	NA	0.543122	NA	NA	-0.880653	1	1	1	PF3D7_0619400	cell division cycle protein 48 homologue, putative	N/A
PF3D7_0619400	S(720)	LELSNKK	_LELS(ph)NKKENEQNETNENDVHNK_	18.698	0	0.633658	0	14.7244	0.50854	Inf	0	NA	Inf	#NAME?	NA	0	2.85804e-21	0.1963	PF3D7_0619500	acyl-CoA synthetase	ACS12
PF3D7_0619500	S(644)	KKVSESI	_VS(ph)ESIEELKK_	82.322	0	21.8321	439.094	152.378	11.8511	0.187482	0	1.84221	-2.41518	#NAME?	0.881436	5.8043e-06	2.85804e-21	1	PF3D7_0622800	leucine--tRNA ligase, putative	N/A
PF3D7_0622800	S(125)	RSISDDK	_SIS(ph)DDKNNVDKNK_	6.26128	5.25033	0	0	2.36801	0	NA	NA	NA	NA	NA	NA	1	1	1	PF3D7_0623100	nuclear polyadenylated RNA-binding protein NAB2, putative	NAB2
PF3D7_0623100	S(262)	ISDSADE	_ISDS(ph)ADEYNNSEKK_,_ISDS(ph)ADEYNNSEK_	0	0	3.30857	0	12.8877	0	NA	0	NA	NA	#NAME?	NA	1	2.85804e-21	1	PF3D7_0623100	nuclear polyadenylated RNA-binding protein NAB2, putative	NAB2
PF3D7_0623100	S(224)	QSFSPSR	_SHSQSFS(ph)PSR_	0	28.2809	0	0	18.8508	0	NA	1.50025	NA	NA	0.5852	NA	1	0.137042	0.168378	PF3D7_0623600	transcription or splicing factor-like protein, putative	N/A
PF3D7_0623600	S(105)	RPPSPPP	_GELEYVDPDIRPPS(ph)PPPIYDK_	0	0	18.5189	0	0	30.623	NA	NA	0.604738	NA	NA	-0.725619	1	1	1	PF3D7_0623800	tyrosine kinase-like protein, putative	TKL4
PF3D7_0623800	S(2039)	HILSPEC	_INDKEEQQPHILS(ph)PECSAK_	0	0	0	0	0	6.9557	NA	NA	NA	NA	NA	NA	1	1	0.00748553	PF3D7_0623800	tyrosine kinase-like protein, putative	TKL4
PF3D7_0623800	S(2011)	KNISKEY	_NIS(ph)KEYIINEK_	0	0	3.1115	0	0	12.699	NA	NA	0.245019	NA	NA	-2.02904	1	1	0.00723401	PF3D7_0623800	tyrosine kinase-like protein, putative	TKL4
PF3D7_0623800	S(949)	VNISDSE	_NIYVDVHNVNIS(ph)DSEKK_	0	0	7.00901	0	0	28.8236	NA	NA	0.243169	NA	NA	-2.03997	1	1	0.000483051	PF3D7_0624000	hexokinase	HK
PF3D7_0624000	T(18)	KLDTIEC	_LDT(ph)IECDIPINEELSWR_	0	0	15.8143	0	0	109.879	NA	NA	0.143925	NA	NA	-2.79661	1	1	1	PF3D7_0624600	SNF2 helicase, putative	ISWI
PF3D7_0624600	T(1806)	EGSTTPS	_CEPNEGST(ph)TPSR_	0	14.5685	0	0	9.8418	0	NA	1.48027	NA	NA	0.565861	NA	1	0.144155	0.000291275	PF3D7_0624600	SNF2 helicase, putative	ISWI
PF3D7_0624600	T(1807)	GSTTPSR	_CEPNEGSTT(ph)PSRNDGIKK_,_CEPNEGSTT(ph)PSRNDGIK_,_CEPNEGSTT(ph)PSR_	93.7243	56.9225	13.8943	104.035	47.3023	1.54441	0.900895	1.20338	8.99651	-0.150569	0.267088	3.16937	0.455948	0.284507	1	PF3D7_0624600	SNF2 helicase, putative	ISWI
PF3D7_0624600	S(2115)	EIRSDLT	_DIIEIRS(ph)DLTDDMKEK_	0	0	3.07066	0	0	4.86112	NA	NA	NA	NA	NA	NA	1	1	0.158132	PF3D7_0624600	SNF2 helicase, putative	ISWI
PF3D7_0624600	T(2118)	SDLTDDM	_DIIEIRSDLT(ph)DDMKEK_,_SDLT(ph)DDMKEK_	0	0	9.80196	0	0	4.86112	NA	NA	2.0164	NA	NA	1.01178	1	1	1	PF3D7_0624600	SNF2 helicase, putative	ISWI
PF3D7_0624600	S(2378)	YVNSRSN	_ELNYVNS(ph)R_,_LKELNYVNS(ph)R_	9.50509	7.24167	6.48737	0	45.1303	0.983058	Inf	0.160461	NA	Inf	-2.6397	NA	0	1.21911e-05	0.22203	PF3D7_0624600	SNF2 helicase, putative	ISWI
PF3D7_0624600	S(2326)	SSNSPYD	_GITTGNNNIFNLVSSSNS(ph)PYDK_	0	0	10.7621	0	0	6.17196	NA	NA	1.74371	NA	NA	0.802162	1	1	1	PF3D7_0624600	SNF2 helicase, putative	ISWI
PF3D7_0624600	S(1895)	TFLSDGS	_GVGTTFLS(ph)DGSMRFEK_,_GVGTTFLS(ph)DGSMR_	0	0	5.63488	0	0	5.68272	NA	NA	NA	NA	NA	NA	1	1	0.444192	PF3D7_0624600	SNF2 helicase, putative	ISWI
PF3D7_0624600	S(1898)	SDGSMRF	_GVGTTFLSDGS(ph)MRFEK_,_GVGTTFLSDGS(ph)MR_,_GVGTTFLSDGS(ph)MR_,_GVGTTFLSDGS(ph)MR_	0	0	29.6179	0	0	24.9243	NA	NA	1.18831	NA	NA	0.248916	1	1	1	PF3D7_0624600	SNF2 helicase, putative	ISWI
PF3D7_0624600	S(787)	LENSPLF	_IEALENS(ph)PLFMEIYNK_	0	0	1.0393	0	0	1.11708	NA	NA	NA	NA	NA	NA	1	1	1	PF3D7_0624600	SNF2 helicase, putative	ISWI
PF3D7_0624600	S(1790)	IMNSSPH	_IMNS(ph)SPHK_	19.294	0	0	0	0	0	Inf	NA	NA	Inf	NA	NA	0	1	1	PF3D7_0624600	SNF2 helicase, putative	ISWI
PF3D7_0624600	S(1791)	MNSSPHK	_IMNSS(ph)PHKGGTK_,_IMNSS(ph)PHK_	0	25.0383	0	27.4242	7.28727	0	0	3.4359	NA	#NAME?	1.78069	NA	6.40186e-53	0.00109314	1	PF3D7_0624600	SNF2 helicase, putative	ISWI
PF3D7_0624600	S(2102)	TISSDYS	_LTHFLSNQPLTISS(ph)DYSDTKDIIEIR_	0	0	1.69918	0	0	7.6847	NA	NA	NA	NA	NA	NA	1	1	1	PF3D7_0624600	SNF2 helicase, putative	ISWI
PF3D7_0624600	S(2105)	SDYSDTK	_LTHFLSNQPLTISSDYS(ph)DTKDIIEIR_	0	0	1.69918	0	0	7.6847	NA	NA	NA	NA	NA	NA	1	1	1	PF3D7_0624600	SNF2 helicase, putative	ISWI
PF3D7_0624600	S(1751)	KRVSEGK	_RVS(ph)EGKNDSCSSHIHFK_	77.9092	74.4853	7.06245	66.1529	74.572	5.07271	1.17771	0.998838	NA	0.23599	-0.00167743	NA	0.26798	0.449621	1	PF3D7_0624600	SNF2 helicase, putative	ISWI
PF3D7_0624600	S(1598)	LHDSKQE	_SQLHDS(ph)KQEELEAK_	28.9907	15.0685	8.24748	26.5195	26.9464	0	1.09318	0.559204	NA	0.128532	-0.838554	NA	0.338661	0.105207	1	PF3D7_0625200	conserved Plasmodium protein, unknown function	N/A
PF3D7_0625200	S(383)	DIFSDTX	_ELFENSIDKDIFS(ph)DT_	0	0	0.950548	0	0	5.19242	NA	NA	NA	NA	NA	NA	1	1	0.100852	PF3D7_0626800	pyruvate kinase	PyrK
PF3D7_0626800	S(461)	KVGSFQG	_VGS(ph)FQGTDIVIR_	2083.35	1625.62	1193.56	78.9466	1544.68	2396.15	26.3894	1.0524	0.498118	4.72188	0.0736857	-1.00544	0	0.400982	1	PF3D7_0627100	ankyrin-repeat protein, putative	N/A
PF3D7_0627100	S(220)	RTHSISI	_THS(ph)ISINDLFK_	0	0	0	0	0	7.19037	NA	NA	NA	NA	NA	NA	1	1	0.100564	PF3D7_0627800	acetyl-CoA synthetase, putative	ACS
PF3D7_0627800	S(306)	SHQSDHQ	_STHSHQS(ph)DHQNDFSLQQEDNNYTK_	0	0	14.2777	0	0	5.97707	NA	NA	2.38874	NA	NA	1.25625	1	1	2.10833e-08	PF3D7_0627800	acetyl-CoA synthetase, putative	ACS
PF3D7_0627800	S(458)	KSYSKEL	_SYS(ph)KELINTDMVNNDNQFGDLK_	0	0	0	0	0	11.3158	NA	NA	0	NA	NA	#NAME?	1	1	1	PF3D7_0627800	acetyl-CoA synthetase, putative	ACS
PF3D7_0627800	S(281)	SFDSNSA	_TPMENPIYNFTSFDS(ph)NSAQNFTINNSNDFIQIK_	0	0	0	0	0	2.80586	NA	NA	NA	NA	NA	NA	1	1	1	PF3D7_0628100	HECT-domain (ubiquitin-transferase), putative	N/A
PF3D7_0628100	S(5459)	HAKSCEE	_DGLHNIHHAKS(ph)CEEK_	6.88004	4.564	0	5.32142	0	0	NA	NA	NA	NA	NA	NA	1	1	1	PF3D7_0628100	HECT-domain (ubiquitin-transferase), putative	N/A
PF3D7_0628100	S(8200)	INHSNDN	_EIDQEINHS(ph)NDNIK_	0	0	2.34498	0	16.9112	2.18177	NA	0	NA	NA	#NAME?	NA	1	2.85804e-21	1	PF3D7_0628100	HECT-domain (ubiquitin-transferase), putative	N/A
PF3D7_0628100	S(8950)	KFPSYSK	_IKFPS(ph)YSK_	25.3835	21.4876	4.05259	0	11.6436	4.31685	Inf	1.84545	NA	Inf	0.883969	NA	0	0.0563663	1	PF3D7_0628100	HECT-domain (ubiquitin-transferase), putative	N/A
PF3D7_0628100	S(4886)	RKGSPYF	_KGS(ph)PYFPSR_	44.6047	35.3125	0	39.7783	30.1015	0	1.12133	1.17312	NA	0.165216	0.230345	NA	0.313712	0.305391	1	PF3D7_0628100	HECT-domain (ubiquitin-transferase), putative	N/A
PF3D7_0628100	S(9833)	EMTSKEK	_NIQEMTS(ph)KEK_	9.46812	3.42571	0.282793	8.97173	3.86956	0	1.05533	NA	NA	0.0776909	NA	NA	0.374422	1	1	PF3D7_0628100	HECT-domain (ubiquitin-transferase), putative	N/A
PF3D7_0628100	S(2427)	RRNSYDI	_RNS(ph)YDIPITVR_	0	0	3.88554	0	0	3.92645	NA	NA	NA	NA	NA	NA	1	1	1	PF3D7_0628100	HECT-domain (ubiquitin-transferase), putative	N/A
PF3D7_0628100	S(8289)	RTISKNS	_TIS(ph)KNSPNLSSAK_	9.53787	7.1917	0.651565	14.2671	5.94931	0	0.668521	NA	NA	-0.580956	NA	NA	0.178017	1	1	PF3D7_0628200	eukaryotic translation initiation factor 2-alpha kinase	PK4
PF3D7_0628200	S(1897)	RAASQDV	_AAS(ph)QDVLNKK_,_RAAS(ph)QDVLNKK_	27.0943	20.7952	0	28.4223	16.2136	0	0.953277	1.28257	NA	-0.069032	0.359042	NA	0.482754	0.235445	1	PF3D7_0628200	eukaryotic translation initiation factor 2-alpha kinase	PK4
PF3D7_0628200	S(1973)	KKNSLVD	_KNS(ph)LVDHLIK_	0	5.62234	0	0	5.07478	1.95345	NA	NA	NA	NA	NA	NA	1	1	0.352466	PF3D7_0628200	eukaryotic translation initiation factor 2-alpha kinase	PK4
PF3D7_0628200	S(2340)	PFLSDKN	_NHNPFLS(ph)DKNFSDSIYKK_,_NHNPFLS(ph)DKNFSDSIYK_	0	0	10.6323	0	0	7.73018	NA	NA	1.37542	NA	NA	0.459875	1	1	0.352466	PF3D7_0628200	eukaryotic translation initiation factor 2-alpha kinase	PK4
PF3D7_0628200	S(2345)	KNFSDSI	_NHNPFLSDKNFS(ph)DSIYKK_,_NHNPFLSDKNFS(ph)DSIYK_	0	0	10.6323	0	0	7.73018	NA	NA	1.37542	NA	NA	0.459875	1	1	1	PF3D7_0629500	amino acid transporter AAT1	AAT1
PF3D7_0629500	S(113)	TKGSNDK	_SNNLITKGS(ph)NDKK_	8.38989	8.45971	0	0	3.82174	0	NA	NA	NA	NA	NA	NA	1	1	1	PF3D7_0629700	SET domain protein, putative	SET1
PF3D7_0629700	S(266)	DSFSDTY	_DSFS(ph)DTYISYGCR_	0	0	6.08664	0	0	5.54934	NA	NA	NA	NA	NA	NA	1	1	1	PF3D7_0629700	SET domain protein, putative	SET1
PF3D7_0629700	S(3601)	RSVSMNN	_SVS(ph)MNNMNCIR_	12.3603	4.68514	0	0	0	0	Inf	NA	NA	Inf	NA	NA	0	1	1	PF3D7_0629800	cullin-like protein, putative	N/A
PF3D7_0629800	S(861)	EEGSFDL	_NFKEEGS(ph)FDLGKR_	0	0	2.0318	0	0	0.67554	NA	NA	NA	NA	NA	NA	1	1	1	PF3D7_0629900	sec14-like cytosolic factor or phosphatidylinositol/phosphatidylcholine transfer protein, putative	N/A
PF3D7_0629900	S(323)	EKNSPLM	_TEKNS(ph)PLMGK_	17.8644	7.49604	0	21.4563	27.1468	0	0.832596	0.27613	NA	-0.264311	-1.85658	NA	0.372469	0.00169494	1	PF3D7_0630300	DNA polymerase epsilon catalytic subunit A, putative	N/A
PF3D7_0630300	T(1329)	KEDTTSP	_KEDT(ph)TSPLHSADVK_	0	15.4838	0	20.8409	24.6084	0	0	0.629208	NA	#NAME?	-0.66839	NA	6.40186e-53	0.16552	1	PF3D7_0630300	DNA polymerase epsilon catalytic subunit A, putative	N/A
PF3D7_0630300	S(1331)	DTTSPLH	_KEDTTS(ph)PLHSADVK_	21.0711	0	0	0	10.241	0	Inf	0	NA	Inf	#NAME?	NA	0	2.85804e-21	1	PF3D7_0701900	Plasmodium exported protein, unknown function	N/A
PF3D7_0701900	T(591)	VKPTNTL	_EVKPT(ph)NTLKK_	0	10.2582	0	78.1841	5.16503	0	0	1.98609	NA	#NAME?	0.989931	NA	6.40186e-53	0.0391498	1	PF3D7_0701900	Plasmodium exported protein, unknown function	N/A
PF3D7_0701900	T(593)	PTNTLKK	_EVKPTNT(ph)LKK_	0	10.2582	0	78.1841	5.16503	0	0	1.98609	NA	#NAME?	0.989931	NA	6.40186e-53	0.0391498	1	PF3D7_0702300	sporozoite threonine and asparagine-rich protein	STARP
PF3D7_0702300	S(143)	ENTSATK	_LTGNNSTTINTNSTENTS(ph)ATKK_	0	0	6.80695	0	0	3.91862	NA	NA	NA	NA	NA	NA	1	1	4.15223e-14	PF3D7_0702400	small exported membrane protein 1	SEMP1
PF3D7_0702400	S(118)	FQASLQN	_FQAS(ph)LQNAK_	10.0052	14.9886	9.10205	22.3356	18.5698	0	0.447947	0.807147	Inf	-1.1586	-0.309096	Inf	0.022048	0.351988	0.0209997	PF3D7_0702400	small exported membrane protein 1	SEMP1
PF3D7_0702400	S(31)	RNPSQSG	_NPS(ph)QSGPYR_	246.607	174.908	17.0677	402.749	167.931	4.49547	0.612309	1.04155	3.79664	-0.707668	0.0587282	1.92472	0.122597	0.410539	1	PF3D7_0702500	Plasmodium exported protein, unknown function	N/A
PF3D7_0702500	S(180)	KEHSTHD	_EHS(ph)THDLPAGR_,_KEHS(ph)THDLPAGR_	48.6428	12.6442	0.532625	51.2057	90.1432	0	0.949949	0.140268	NA	-0.0740787	-2.83375	NA	0.486551	2.81006e-06	0.0114486	PF3D7_0702500	Plasmodium exported protein, unknown function	N/A
PF3D7_0702500	S(211)	RHYSLGG	_HYS(ph)LGGQPSSSGR_,_HYS(ph)LGGQPSSSGR_,_HYS(ph)LGGQPSSSGR_,_HYS(ph)LGGQPSSSGR_	0	0	21.6425	0	0	4.91502	NA	NA	4.40335	NA	NA	2.1386	1	1	0.00214796	PF3D7_0702500	Plasmodium exported protein, unknown function	N/A
PF3D7_0702500	S(217)	GQPSSSG	_HYSLGGQPS(ph)SSGR_,_HYSLGGQPS(ph)SSGR_	14.8178	22.2239	67.7728	21.8204	17.4153	10.7797	0.679082	1.27611	6.28706	-0.558342	0.351758	2.65239	0.189357	0.239154	1	PF3D7_0702500	Plasmodium exported protein, unknown function	N/A
PF3D7_0702500	S(218)	QPSSSGR	_HYSLGGQPSS(ph)SGR_	0	0	0	0	0	2.78577	NA	NA	NA	NA	NA	NA	1	1	1	PF3D7_0702500	Plasmodium exported protein, unknown function	N/A
PF3D7_0702500	S(219)	PSSSGRS	_HYSLGGQPSSS(ph)GR_,_HYSLGGQPSSS(ph)GR_	0	0	2.69581	0	38.3019	0	NA	0	NA	NA	#NAME?	NA	1	2.85804e-21	1	PF3D7_0702500	Plasmodium exported protein, unknown function	N/A
PF3D7_0702500	T(181)	EHSTHDL	_KEHST(ph)HDLPAGR_	0	64.9695	0.657159	0	0	0.115388	NA	Inf	NA	NA	Inf	NA	1	0	1	PF3D7_0702500	Plasmodium exported protein, unknown function	N/A
PF3D7_0702500	S(160)	GRNSSQH	_NS(ph)SQHSVGSHSVSSQEHK_	91.4377	98.699	0	0	0	0	Inf	Inf	NA	Inf	Inf	NA	0	0	1	PF3D7_0702500	Plasmodium exported protein, unknown function	N/A
PF3D7_0702500	S(161)	RNSSQHS	_NSS(ph)QHSVGSHSVSSQEHK_	0	70.1832	0	0	0	0	NA	Inf	NA	NA	Inf	NA	1	0	1	PF3D7_0702500	Plasmodium exported protein, unknown function	N/A
PF3D7_0702500	S(164)	SQHSVGS	_NSSQHS(ph)VGSHSVSSQEHKK_,_NSSQHS(ph)VGSHSVSSQEHK_	106.283	95.7987	0.783221	186.664	116.005	1.88004	0.56938	0.825817	NA	-0.812536	-0.276106	NA	0.0869105	0.372365	0.187882	PF3D7_0702500	Plasmodium exported protein, unknown function	N/A
PF3D7_0702500	S(191)	RNYSLGN	_NYS(ph)LGNLSTGTTSQGSTSSR_,_NYS(ph)LGNLSTGTTSQGSTSSR_	0	18.0113	106.041	0	10.2598	56.4838	NA	1.75552	1.87737	NA	0.8119	0.908712	1	0.0711512	0.107993	PF3D7_0702500	Plasmodium exported protein, unknown function	N/A
PF3D7_0702500	S(204)	SQGSTSS	_NYSLGNLSTGTTSQGS(ph)TSSR_,_NYSLGNLSTGTTSQGS(ph)TSSR_	0	0	300.069	0	3.99229	128.824	NA	NA	2.3293	NA	NA	1.21989	1	1	4.15223e-14	PF3D7_0702500	Plasmodium exported protein, unknown function	N/A
PF3D7_0702500	S(196)	GNLSTGT	_NYSLGNLS(ph)TGTTSQGSTSSR_	0	0	14.4126	0	0	0	NA	NA	Inf	NA	NA	Inf	1	1	1	PF3D7_0702500	Plasmodium exported protein, unknown function	N/A
PF3D7_0702500	T(199)	STGTTSQ	_NYSLGNLSTGT(ph)TSQGSTSSR_	0	0	0	0	12.3011	7.04547	NA	0	NA	NA	#NAME?	NA	1	2.85804e-21	0.131249	PF3D7_0702500	Plasmodium exported protein, unknown function	N/A
PF3D7_0702500	S(237)	ASSSTTE	_YNTSNLASSS(ph)TTESSVSGLNTNEAHV_	0	0	119.561	0	0	55.1416	NA	NA	2.16825	NA	NA	1.11653	1	1	0.249534	PF3D7_0702500	Plasmodium exported protein, unknown function	N/A
PF3D7_0702500	T(238)	SSSTTES	_YNTSNLASSST(ph)TESSVSGLNTNEAHV_	0	0	71.0452	0	0	43.041	NA	NA	1.65064	NA	NA	0.723026	1	1	4.15223e-14	PF3D7_0702500	Plasmodium exported protein, unknown function	N/A
PF3D7_0702500	T(239)	SSTTESS	_YNTSNLASSSTT(ph)ESSVSGLNTNEAHV_	0	0	18.2943	0	0	0	NA	NA	Inf	NA	NA	Inf	1	1	1	PF3D7_0703200	conserved Plasmodium protein, unknown function	N/A
PF3D7_0703200	S(1456)	TYQSDDD	_QNFLTYQS(ph)DDDDKCSKPK_	0	0	0	0	0	6.88174	NA	NA	NA	NA	NA	NA	1	1	1	PF3D7_0703500	erythrocyte membrane-associated antigen	N/A
PF3D7_0703500	S(727)	KHNSFHN	_HNS(ph)FHNNNNNDLNQINNFGIK_	0	17.1671	0	0	15.3568	0	NA	1.11789	NA	NA	0.160774	NA	1	0.346674	1	PF3D7_0703500	erythrocyte membrane-associated antigen	N/A
PF3D7_0703500	S(403)	GVNSLKN	_NVNNANTGVNS(ph)LK_	7.85998	0	0	0	5.65626	0	NA	NA	NA	NA	NA	NA	1	1	1	PF3D7_0703500	erythrocyte membrane-associated antigen	N/A
PF3D7_0703500	S(719)	RSSSNMF	_SSS(ph)NMFTK_	44.8073	31.6819	0	53.5213	45.38	0	0.837186	0.698146	NA	-0.256379	-0.5184	NA	0.378147	0.234269	1	PF3D7_0703500	erythrocyte membrane-associated antigen	N/A
PF3D7_0703500	S(606)	SSSSSNN	_TNHHNNTTTTSSSS(ph)SNNNMLK_	9.58828	5.05311	0	0	7.87798	0	Inf	NA	NA	Inf	NA	NA	0	1	1	PF3D7_0703500	erythrocyte membrane-associated antigen	N/A
PF3D7_0703500	S(1015)	SSNSKNF	_YMSSNS(ph)KNFDDGNMLNQNK_	0	0	0	0	0	8.41407	NA	NA	NA	NA	NA	NA	1	1	1	PF3D7_0704100	conserved Plasmodium membrane protein, unknown function	N/A
PF3D7_0704100	S(782)	DFLSTQY	_DFLS(ph)TQYLSNK_	0	0	4.11147	0	0	3.16924	NA	NA	NA	NA	NA	NA	1	1	0.385735	PF3D7_0704100	conserved Plasmodium membrane protein, unknown function	N/A
PF3D7_0704100	S(787)	QYLSNKN	_DFLSTQYLS(ph)NK_	0	0	15.3992	0	0	11.8187	NA	NA	1.30295	NA	NA	0.381786	1	1	0.34369	PF3D7_0704100	conserved Plasmodium membrane protein, unknown function	N/A
PF3D7_0704100	S(2031)	CIHSNEI	_FCIHS(ph)NEIKK_,_FCIHS(ph)NEIK_	76.4498	36.4678	32.8343	49.0426	115.586	23.5269	1.55884	0.315504	1.39561	0.640476	-1.66427	0.480892	0.0834321	0.00448648	1	PF3D7_0704100	conserved Plasmodium membrane protein, unknown function	N/A
PF3D7_0704100	S(813)	TNISKLQ	_GINFLLTNIS(ph)KLQSER_,_GINFLLTNIS(ph)K_	0	0	3.27555	0	0	2.26498	NA	NA	NA	NA	NA	NA	1	1	0.298765	PF3D7_0704100	conserved Plasmodium membrane protein, unknown function	N/A
PF3D7_0704100	S(2804)	RGMSLNS	_GMS(ph)LNSYFTEK_,_GMS(ph)LNSYFTEK_	0	0	25.7454	0	0	17.0799	NA	NA	1.50736	NA	NA	0.59202	1	1	0.4771	PF3D7_0704100	conserved Plasmodium membrane protein, unknown function	N/A
PF3D7_0704100	S(990)	IKLSYIK	_IDNDFIFNDIKLS(ph)YIKNK_,_IDNDFIFNDIKLS(ph)YIKNK_	0	12.7565	13.0141	0	20.5211	12.3648	NA	0.62163	1.05252	NA	-0.685872	0.0738439	1	0.158455	0.0436086	PF3D7_0704100	conserved Plasmodium membrane protein, unknown function	N/A
PF3D7_0704100	Y(991)	KLSYIKN	_IDNDFIFNDIKLSY(ph)IKNK_	0	0	4.72053	0	0	12.3648	NA	NA	0.381773	NA	NA	-1.38921	1	1	1	PF3D7_0704100	conserved Plasmodium membrane protein, unknown function	N/A
PF3D7_0704100	S(2336)	IHMSNGI	_IHMS(ph)NGIENVNK_	0	0	2.02349	0	0	3.05433	NA	NA	NA	NA	NA	NA	1	1	1	PF3D7_0704100	conserved Plasmodium membrane protein, unknown function	N/A
PF3D7_0704100	T(1457)	KINTTST	_INT(ph)TSTLPQTNK_	10.1985	12.5171	1.50999	0	13.753	0.7344	Inf	0.910133	NA	Inf	-0.135851	NA	0	0.462365	1	PF3D7_0704100	conserved Plasmodium membrane protein, unknown function	N/A
PF3D7_0704100	S(1953)	EEESNKT	_LFPKEDEEES(ph)NKTR_	0	8.8198	6.7736	0	0	3.52101	NA	NA	NA	NA	NA	NA	1	1	1	PF3D7_0704100	conserved Plasmodium membrane protein, unknown function	N/A
PF3D7_0704100	T(1956)	SNKTREL	_LFPKEDEEESNKT(ph)R_	0	0	0	0	17.6626	0	NA	0	NA	NA	#NAME?	NA	1	2.85804e-21	1	PF3D7_0704100	conserved Plasmodium membrane protein, unknown function	N/A
PF3D7_0704100	S(685)	DIKSQSF	_NDIKS(ph)QSFHHK_	13.7873	11.2396	0	18.6338	6.37009	0	0.739905	1.76443	NA	-0.434588	0.819204	NA	0.258914	0.0695292	1	PF3D7_0704100	conserved Plasmodium membrane protein, unknown function	N/A
PF3D7_0704100	S(2666)	QHNSYKN	_NIITNQHNS(ph)YK_	0	0	2.42763	0	0	0	NA	NA	NA	NA	NA	NA	1	1	1	PF3D7_0704100	conserved Plasmodium membrane protein, unknown function	N/A
PF3D7_0704100	S(2963)	NNFSFDF	_NNFS(ph)FDFLR_	0	0	2.18795	0	0	2.59794	NA	NA	NA	NA	NA	NA	1	1	1	PF3D7_0704100	conserved Plasmodium membrane protein, unknown function	N/A
PF3D7_0704100	S(1625)	HLCSHIK	_NVQHLCS(ph)HIK_	9.79315	11.9803	0	14.5144	13.321	0	0.674719	0.899355	NA	-0.567641	-0.153037	NA	0.184641	0.451134	0.208895	PF3D7_0704100	conserved Plasmodium membrane protein, unknown function	N/A
PF3D7_0704100	S(2882)	RQISNNL	_QIS(ph)NNLIFGSNYSK_	0	0	10.4339	0	0	5.82113	NA	NA	1.79242	NA	NA	0.841911	1	1	1	PF3D7_0704100	conserved Plasmodium membrane protein, unknown function	N/A
PF3D7_0704100	S(2929)	RSISLQQ	_SIS(ph)LQQK_	64.7513	52.5699	0	74.1794	43.2322	0	0.872901	1.21599	NA	-0.196109	0.28213	NA	0.42207	0.276159	0.0078741	PF3D7_0704100	conserved Plasmodium membrane protein, unknown function	N/A
PF3D7_0704100	S(3341)	RSLSHES	_SLS(ph)HESQFKENK_,_SLS(ph)HESQFKENK_,_SLS(ph)HESQFK_	62.2632	42.0374	11.1057	104.473	64.8006	2.31514	0.595975	0.648719	4.797	-0.746677	-0.624335	2.26213	0.10828	0.184213	0.00267709	PF3D7_0704100	conserved Plasmodium membrane protein, unknown function	N/A
PF3D7_0704100	S(3344)	SHESQFK	_SLSHES(ph)QFKENK_,_SLSHES(ph)QFKENK_	15.1785	16.163	16.1681	0	23.4038	2.68558	Inf	0.690612	6.02032	Inf	-0.534052	2.58984	0	0.226431	1	PF3D7_0704100	conserved Plasmodium membrane protein, unknown function	N/A
PF3D7_0704100	S(3100)	TQLSKNN	_TQLS(ph)KNNLQHLFNQYNK_	16.8873	29.1557	4.67578	0	15.6589	4.11066	Inf	1.86192	NA	Inf	0.896792	NA	0	0.0540097	1	PF3D7_0704100	conserved Plasmodium membrane protein, unknown function	N/A
PF3D7_0704100	S(959)	DKDSEQN	_VYNIDKDS(ph)EQNKK_	13.5591	0	0.952218	0	14.1389	0.705064	Inf	0	NA	Inf	#NAME?	NA	0	2.85804e-21	1	PF3D7_0704100	conserved Plasmodium membrane protein, unknown function	N/A
PF3D7_0704100	S(1529)	YAESLIE	_YAES(ph)LIEESK_	0	0	4.4923	0	0	3.40053	NA	NA	NA	NA	NA	NA	1	1	0.144586	PF3D7_0704100	conserved Plasmodium membrane protein, unknown function	N/A
PF3D7_0704100	S(2619)	EINSFNI	_YDNPEEINS(ph)FNISK_	0	0	39.3072	0	0	18.8149	NA	NA	2.08916	NA	NA	1.06292	1	1	0.250928	PF3D7_0704100	conserved Plasmodium membrane protein, unknown function	N/A
PF3D7_0704100	S(3272)	KYKSLND	_YKS(ph)LNDVSYQNNQTK_	0	0	9.47958	0	6.4666	5.75844	NA	NA	1.64621	NA	NA	0.719145	1	1	1	PF3D7_0704300	conserved Plasmodium membrane protein, unknown function	N/A
PF3D7_0704300	S(430)	LNTSLSS	_DNVLNTS(ph)LSSNNEQNCIIENFIEK_	0	0	0	0	0	5.52195	NA	NA	NA	NA	NA	NA	1	1	1	PF3D7_0704300	conserved Plasmodium membrane protein, unknown function	N/A
PF3D7_0704300	S(1143)	KEKSSNN	_EKS(ph)SNNIITK_	14.6963	9.32714	0	9.19292	11.4691	0.0855694	1.59865	0.813244	NA	0.676857	-0.29824	NA	0.0733879	0.35865	0.38905	PF3D7_0704300	conserved Plasmodium membrane protein, unknown function	N/A
PF3D7_0704300	S(1554)	PLFSNSF	_IPLFS(ph)NSFK_	8.80193	12.5925	25.7998	33.4566	0	19.9065	0.263085	Inf	1.29605	-1.9264	Inf	0.374124	0.000267784	0	0.136923	PF3D7_0704300	conserved Plasmodium membrane protein, unknown function	N/A
PF3D7_0704300	S(1556)	FSNSFKM	_IPLFSNS(ph)FK_	0	5.04592	7.65541	0	0	13.7409	NA	NA	0.557126	NA	NA	-0.843926	1	1	1	PF3D7_0704300	conserved Plasmodium membrane protein, unknown function	N/A
PF3D7_0704300	S(433)	SLSSNNE	_KDNVLNTSLSS(ph)NNEQNCIIENFIEK_	0	0	0	0	0	2.60618	NA	NA	NA	NA	NA	NA	1	1	1	PF3D7_0704300	conserved Plasmodium membrane protein, unknown function	N/A
PF3D7_0704300	T(1650)	KQETEII	_KQET(ph)EIIEVNK_	0	0	3.97507	0	0	1.56239	NA	NA	NA	NA	NA	NA	1	1	0.240296	PF3D7_0704300	conserved Plasmodium membrane protein, unknown function	N/A
PF3D7_0704300	S(212)	TDYSSED	_KTDYS(ph)SEDEIYAK_	0	0	20.9338	0	0	29.5984	NA	NA	0.707262	NA	NA	-0.499683	1	1	0.496037	PF3D7_0704300	conserved Plasmodium membrane protein, unknown function	N/A
PF3D7_0704300	S(213)	DYSSEDE	_KTDYSS(ph)EDEIYAK_,_KTDYSS(ph)EDEIYAK_,_TDYSS(ph)EDEIYAK_	0	0	58.7158	0	0	53.5273	NA	NA	1.09693	NA	NA	0.133475	1	1	0.129087	PF3D7_0704300	conserved Plasmodium membrane protein, unknown function	N/A
PF3D7_0704300	S(1181)	KVPSNSS	_KVPS(ph)NSSFNIK_,_VPS(ph)NSSFNIK_	218.316	235.633	194.386	324.723	183.569	89.091	0.672315	1.28362	2.18188	-0.572791	0.360218	1.12557	0.182061	0.23485	1	PF3D7_0704300	conserved Plasmodium membrane protein, unknown function	N/A
PF3D7_0704300	S(1200)	KKYSLTS	_KYS(ph)LTSK_	40.3231	44.5934	0	35.4926	0	0	1.1361	Inf	NA	0.184087	Inf	NA	0.301193	0	0.465859	PF3D7_0704300	conserved Plasmodium membrane protein, unknown function	N/A
PF3D7_0704300	S(243)	INTSNIN	_LINTS(ph)NINMLNVK_,_LINTS(ph)NINMLNVK_	0	21.8551	26.365	0	10.6555	25.4875	NA	2.05106	1.03443	NA	1.03637	0.0488363	1	0.033093	1	PF3D7_0704300	conserved Plasmodium membrane protein, unknown function	N/A
PF3D7_0704300	S(869)	IFFSNNT	_NIFFS(ph)NNTFLNIK_	0	0	0.143785	0	0	4.01055	NA	NA	NA	NA	NA	NA	1	1	1	PF3D7_0704300	conserved Plasmodium membrane protein, unknown function	N/A
PF3D7_0704300	S(262)	HSMSSNT	_NVNHSMS(ph)SNTIQQDLSFIHSSINK_	0	0	4.90949	0	0	6.74078	NA	NA	NA	NA	NA	NA	1	1	1	PF3D7_0704300	conserved Plasmodium membrane protein, unknown function	N/A
PF3D7_0704300	T(265)	SSNTIQQ	_NVNHSMSSNT(ph)IQQDLSFIHSSINK_	0	0	3.30185	0	0	2.90807	NA	NA	NA	NA	NA	NA	1	1	0.0634245	PF3D7_0704300	conserved Plasmodium membrane protein, unknown function	N/A
PF3D7_0704300	T(853)	KSNTYDH	_SNT(ph)YDHLTSSPSTK_	0	0	11.2203	0	7.80511	4.03341	NA	NA	2.78185	NA	NA	1.47604	1	1	1	PF3D7_0704300	conserved Plasmodium membrane protein, unknown function	N/A
PF3D7_0704300	S(862)	SSPSTKN	_SNTYDHLTSSPS(ph)TK_	6.27947	6.51834	4.11851	0	12.1837	0.902174	NA	0.535006	NA	NA	-0.902372	NA	1	0.0872972	1	PF3D7_0704400	phosphoinositide-binding protein, putative	N/A
PF3D7_0704400	S(998)	VYVSDEE	_NNIVYVS(ph)DEEDEDLISAFR_	0	0	3.08194	0	0	3.66236	NA	NA	NA	NA	NA	NA	1	1	1	PF3D7_0704600	E3 ubiquitin-protein ligase	UT
PF3D7_0704600	S(3312)	GGVSNDD	_MYEEAHGGVS(ph)NDDEEGIQK_	0	0	8.90694	0	0	2.1048	NA	NA	NA	NA	NA	NA	1	1	1	PF3D7_0704600	E3 ubiquitin-protein ligase	UT
PF3D7_0704600	S(1630)	NLISDHE	_NEVNLIS(ph)DHEK_	0	0	0	0	13.0697	0	NA	0	NA	NA	#NAME?	NA	1	2.85804e-21	1	PF3D7_0704800	protein phosphatase PPM12, putative	PPM12
PF3D7_0704800	S(494)	IAISNIT	_IAIS(ph)NITPSHILLEDSR_	0	0	0	0	0	3.7554	NA	NA	NA	NA	NA	NA	1	1	1	PF3D7_0704800	protein phosphatase PPM12, putative	PPM12
PF3D7_0704800	T(497)	SNITPSH	_IAISNIT(ph)PSHILLEDSR_	0	0	0	0	0	3.7554	NA	NA	NA	NA	NA	NA	1	1	1	PF3D7_0704800	protein phosphatase PPM12, putative	PPM12
PF3D7_0704800	S(1020)	KIFSFKE	_IFS(ph)FKEK_,_KIFS(ph)FKEK_	10.1704	20.5129	0	0	7.93042	1.20005	Inf	2.58661	NA	Inf	1.37106	NA	0	0.00845438	4.15223e-14	PF3D7_0704800	protein phosphatase PPM12, putative	PPM12
PF3D7_0704800	S(989)	KKGSNLF	_KGS(ph)NLFLNK_	43.8566	44.3795	15.4488	0	50.56	0	Inf	0.877759	Inf	Inf	-0.188103	Inf	0	0.428348	1	PF3D7_0704800	protein phosphatase PPM12, putative	PPM12
PF3D7_0704800	S(318)	KRESNVT	_RES(ph)NVTTIVDEEKEK_,_RES(ph)NVTTIVDEEKEK_	0	0	0	0	29.9191	2.42096	NA	0	NA	NA	#NAME?	NA	1	2.85804e-21	1	PF3D7_0704800	protein phosphatase PPM12, putative	PPM12
PF3D7_0704800	T(321)	SNVTTIV	_RESNVT(ph)TIVDEEKEK_	0	0	0	0	0	2.42096	NA	NA	NA	NA	NA	NA	1	1	1	PF3D7_0705000	mRNA cap guanine-N7 methyltransferase, putative	N/A
PF3D7_0705000	S(791)	IHISDNN	_NEEIHIS(ph)DNNLTDDKNEQK_	0	0	6.6462	0	0	7.40773	NA	NA	NA	NA	NA	NA	1	1	0.185176	PF3D7_0705100	conserved Plasmodium protein, unknown function	N/A
PF3D7_0705100	S(899)	EMESDKE	_IEIQENEMES(ph)DKEK_,_IEIQENEMES(ph)DKEK_	0	0	19.855	0	0	10.5107	NA	NA	1.88902	NA	NA	0.91764	1	1	1	PF3D7_0705300	origin recognition complex subunit 2	ORC2
PF3D7_0705300	S(9)	EVNSPKK	_NFEVNS(ph)PKK_	7.11507	6.49047	0	9.96088	5.83221	0	0.714301	NA	NA	-0.485395	NA	NA	0.228865	1	0.493598	PF3D7_0705300	origin recognition complex subunit 2	ORC2
PF3D7_0705300	S(460)	EKNSEEE	_NIDEKNS(ph)EEEEKLDDIVDACTQR_	0	0	12.305	0	0	11.3979	NA	NA	1.07959	NA	NA	0.110478	1	1	0.0475157	PF3D7_0705500	inositol-phosphate phosphatase, putative	N/A
PF3D7_0705500	S(2125)	RKMSFSN	_KMS(ph)FSNLMDMDKR_	0	0	5.88704	0	0	15.0388	NA	NA	0.391458	NA	NA	-1.35307	1	1	1	PF3D7_0706400	60S ribosomal protein L37	RPL37
PF3D7_0706400	T(86)	EGSTPKP	_FTEGST(ph)PKPK_	16.1562	12.0365	0	17.8377	9.49585	0	0.905733	1.26756	NA	-0.142842	0.342053	NA	0.461735	0.244144	1	PF3D7_0706500	conserved Plasmodium protein, unknown function	N/A
PF3D7_0706500	S(728)	KVLSNEE	_ADDKVLS(ph)NEEVEK_	0	0	1.81968	0	20.7645	0.945622	NA	0	NA	NA	#NAME?	NA	1	2.85804e-21	1	PF3D7_0706500	conserved Plasmodium protein, unknown function	N/A
PF3D7_0706500	S(652)	ESASDID	_KESAS(ph)DIDTIK_	0	0	1.31493	0	43.1908	2.83456	NA	0	NA	NA	#NAME?	NA	1	2.85804e-21	1	PF3D7_0706500	conserved Plasmodium protein, unknown function	N/A
PF3D7_0706500	S(141)	LGNSNDD	_SELTKEDEILLGNS(ph)NDDNMK_	0	0	1.02875	0	0	4.55952	NA	NA	NA	NA	NA	NA	1	1	0.0280197	PF3D7_0707300	rhoptry-associated membrane antigen	RAMA
PF3D7_0707300	S(417)	QGDSDDE	_DLQGDS(ph)DDELHSTFYSK_	0	0	33.9893	0	0	100.683	NA	NA	0.337589	NA	NA	-1.56666	1	1	1	PF3D7_0707300	rhoptry-associated membrane antigen	RAMA
PF3D7_0707300	S(405)	NNTSNSF	_KNNTS(ph)NSFLEK_,_NNTS(ph)NSFLEK_	5.1918	26.9902	0	0	62.5472	0	NA	0.431518	NA	NA	-1.21251	NA	1	0.0308362	0.355224	PF3D7_0707600	mediator of RNA polymerase II transcription subunit 10, putative	MED10
PF3D7_0707600	T(17)	QINTEEE	_IQINT(ph)EEEENKENIIYENK_	0	0	12.4821	0	0	14.3774	NA	NA	0.868173	NA	NA	-0.203946	1	1	1	PF3D7_0707700	E3 ubiquitin-protein ligase, putative	N/A
PF3D7_0707700	S(653)	NSISSEN	_NSIS(ph)SENLNK_	17.3983	0	0.163663	13.3309	0	0	1.30511	NA	NA	0.384177	NA	NA	0.184428	1	1	PF3D7_0708400	heat shock protein 90	HSP90
PF3D7_0708400	S(573)	IDDSEEA	_EGLDIDDS(ph)EEAKKDFETLK_	0	0	2.79484	0	0	2.36302	NA	NA	NA	NA	NA	NA	1	1	1	PF3D7_0708400	heat shock protein 90	HSP90
PF3D7_0708400	T(218)	KEITASE	_EIT(ph)ASEEEEGEGEGEREGEEEEEKK_	0	0	6.72175	0	0	0.449085	NA	NA	NA	NA	NA	NA	1	1	0.00333813	PF3D7_0708400	heat shock protein 90	HSP90
PF3D7_0708400	S(220)	ITASEEE	_EITAS(ph)EEEEGEGEGEREGEEEEEKK_,_EITAS(ph)EEEEGEGEGER_	0	0	34.8057	0	0	6.04375	NA	NA	5.75895	NA	NA	2.52581	1	1	1	PF3D7_0708400	heat shock protein 90	HSP90
PF3D7_0708400	S(198)	KKHSEFI	_KHS(ph)EFISFPIK_	0	0	2.15549	0	0	4.53126	NA	NA	NA	NA	NA	NA	1	1	1	PF3D7_0708400	heat shock protein 90	HSP90
PF3D7_0708400	T(336)	KSLTNDW	_SLT(ph)NDWEDHLAVK_	0	0	2.86538	0	0	4.58678	NA	NA	NA	NA	NA	NA	1	1	1	PF3D7_0708400	heat shock protein 90	HSP90
PF3D7_0708400	T(281)	EDVTEEL	_VEDVT(ph)EELENAEK_	0	0	4.52002	0	0	4.4986	NA	NA	NA	NA	NA	NA	1	1	1	PF3D7_0708500	heat shock protein 86 family protein	N/A
PF3D7_0708500	S(116)	GDESEDD	_IYDGDES(ph)EDDEGHDNKYFK_	0	0	0	0	0	5.63313	NA	NA	NA	NA	NA	NA	1	1	1	PF3D7_0708800	heat shock protein 110	HSP110c
PF3D7_0708800	T(587)	NNETNSP	_EKNNET(ph)NSPNKTELK_	8.55402	0	0	0	15.7082	0	NA	0	NA	NA	#NAME?	NA	1	2.85804e-21	1	PF3D7_0708800	heat shock protein 110	HSP110c
PF3D7_0708800	S(589)	ETNSPNK	_EKNNETNS(ph)PNKTELK_,_NNETNS(ph)PNKTELKK_,_NNETNS(ph)PNKTELK_	708.996	552.751	0	470.634	602.022	0	1.50647	0.918158	NA	0.591172	-0.123186	NA	0.0986477	0.470661	1	PF3D7_0708800	heat shock protein 110	HSP110c
PF3D7_0708800	S(862)	KENSTKN	_NNEEKENS(ph)TKNENSANPEE_	0	15.3029	0	0	0	0	NA	Inf	NA	NA	Inf	NA	1	0	1	PF3D7_0708800	heat shock protein 110	HSP110c
PF3D7_0708800	T(863)	ENSTKNE	_NNEEKENST(ph)KNENSANPEE_	22.1058	0	0	0	14.0473	0	Inf	0	NA	Inf	#NAME?	NA	0	2.85804e-21	0.00604498	PF3D7_0709000	chloroquine resistance transporter	CRT
PF3D7_0709000	S(411)	NEDSEGE	_MRNEENEDS(ph)EGELTNVDSIITQ_,_MRNEENEDS(ph)EGELTNVDSIITQ_,_NEENEDS(ph)EGELTNVDSIITQ_	0	0	67.6029	0	0	289.156	NA	NA	0.233794	NA	NA	-2.09669	1	1	1	PF3D7_0709400	Cg7 protein	N/A
PF3D7_0709400	S(328)	DDDSRGD	_MGDDDS(ph)RGDIQIGLR_	0	0	4.27539	0	0	3.35285	NA	NA	NA	NA	NA	NA	1	1	0.1558	PF3D7_0709400	Cg7 protein	N/A
PF3D7_0709400	S(964)	LNESVIK	_NELNES(ph)VIKENDELR_	0	0	11.6747	0	0	5.75548	NA	NA	2.02844	NA	NA	1.02037	1	1	1	PF3D7_0709400	Cg7 protein	N/A
PF3D7_0709400	S(830)	KNISSHT	_NIS(ph)SHTVNTTHFNTK_	0	0	4.01057	0	0	0	NA	NA	NA	NA	NA	NA	1	1	0.288775	PF3D7_0709400	Cg7 protein	N/A
PF3D7_0709400	S(831)	NISSHTV	_NISS(ph)HTVNTTHFNTK_	43.7323	39.6567	22.5666	57.9079	44.0713	14.7069	0.755204	0.89983	1.53443	-0.405061	-0.152276	0.6177	0.27727	0.45163	1	PF3D7_0709400	Cg7 protein	N/A
PF3D7_0709400	S(1115)	LSLSQSP	_NLMHILSLS(ph)QSPK_	0	0	0	0	0	4.10657	NA	NA	NA	NA	NA	NA	1	1	1	PF3D7_0709400	Cg7 protein	N/A
PF3D7_0709400	S(1117)	LSQSPKH	_NLMHILSLSQS(ph)PK_	0	0	4.48234	0	0	0.87729	NA	NA	NA	NA	NA	NA	1	1	2.10833e-08	PF3D7_0709600	ribonucleases P/MRP protein subunit POP1, putative	POP1
PF3D7_0709600	S(967)	YKKSTPK	_S(ph)TPKRLTHICSLTLK_	0	0	0	0	0	11.3508	NA	NA	0	NA	NA	#NAME?	1	1	2.10833e-08	PF3D7_0709600	ribonucleases P/MRP protein subunit POP1, putative	POP1
PF3D7_0709600	T(968)	KKSTPKR	_ST(ph)PKRLTHICSLTLK_	0	0	0	0	0	11.3508	NA	NA	0	NA	NA	#NAME?	1	1	2.10833e-08	PF3D7_0709600	ribonucleases P/MRP protein subunit POP1, putative	POP1
PF3D7_0709600	T(973)	KRLTHIC	_STPKRLT(ph)HICSLTLK_	0	0	0	0	0	11.3508	NA	NA	0	NA	NA	#NAME?	1	1	2.10833e-08	PF3D7_0709600	ribonucleases P/MRP protein subunit POP1, putative	POP1
PF3D7_0709600	S(977)	HICSLTL	_STPKRLTHICS(ph)LTLK_	0	0	0	0	0	11.3508	NA	NA	0	NA	NA	#NAME?	1	1	0.0119112	PF3D7_0710200	conserved Plasmodium protein, unknown function	N/A
PF3D7_0710200	S(2816)	LHDSIEK	_KTLELHDS(ph)IEK_,_TLELHDS(ph)IEK_	6.39088	0	36.7396	0	28.5674	8.42155	NA	0	4.36257	NA	#NAME?	2.12518	1	2.85804e-21	0.044887	PF3D7_0710200	conserved Plasmodium protein, unknown function	N/A
PF3D7_0710200	T(210)	MEQTSDY	_MMEQT(ph)SDYNNVDLGDKK_	0	0	11.1868	0	0	3.62317	NA	NA	3.08758	NA	NA	1.62647	1	1	0.220714	PF3D7_0711500	regulator of chromosome condensation, putative	N/A
PF3D7_0711500	S(577)	NEQSEGS	_DMSQPLDKINEQS(ph)EGSNLPSEQNKR_,_INEQS(ph)EGSNLPSEQNKR_,_INEQS(ph)EGSNLPSEQNKR_,_INEQS(ph)EGSNLPSEQNKR_	10.4946	4.26667	33.372	0	19.5834	49.0875	Inf	0.217872	0.679847	Inf	-2.19845	-0.556718	0	0.000238522	0.125068	PF3D7_0711500	regulator of chromosome condensation, putative	N/A
PF3D7_0711500	S(580)	SEGSNLP	_DMSQPLDKINEQSEGS(ph)NLPSEQNKR_,_INEQSEGS(ph)NLPSEQNKR_,_INEQSEGS(ph)NLPSEQNKR_,_INEQSEGS(ph)NLPSEQNKR_	35.1046	15.9864	24.4048	20.7323	30.6392	45.3299	1.69323	0.521764	0.538383	0.759779	-0.938531	-0.893296	0.0539702	0.0782163	0.00344876	PF3D7_0711500	regulator of chromosome condensation, putative	N/A
PF3D7_0711500	S(676)	ESLSAPI	_ESLS(ph)APISK_,_RESLS(ph)APISK_	4.35136	19.0298	26.9629	45.617	109.164	4.7131	0.095389	0.174323	5.72083	-3.39003	-2.52016	2.51623	2.41193e-10	2.86746e-05	1	PF3D7_0711500	regulator of chromosome condensation, putative	N/A
PF3D7_0711500	S(680)	APISKKD	_ESLSAPIS(ph)KK_	14.215	14.308	0	12.7003	24.6984	0	1.11926	0.579309	NA	0.162549	-0.787595	NA	0.315499	0.121312	1	PF3D7_0711500	regulator of chromosome condensation, putative	N/A
PF3D7_0711500	S(584)	NLPSEQN	_INEQSEGSNLPS(ph)EQNKR_	0	0	0	0	0	4.43941	NA	NA	NA	NA	NA	NA	1	1	1	PF3D7_0711500	regulator of chromosome condensation, putative	N/A
PF3D7_0711500	S(674)	RRESLSA	_RES(ph)LSAPISK_	41.0114	35.3809	0	0	0	0	Inf	Inf	NA	Inf	Inf	NA	0	0	0.38041	PF3D7_0711500	regulator of chromosome condensation, putative	N/A
PF3D7_0711500	S(190)	SNNSIDL	_SNNS(ph)IDLKDEDIK_	0	0	28.6597	0	0	21.8085	NA	NA	1.31416	NA	NA	0.394136	1	1	1	PF3D7_0711500	regulator of chromosome condensation, putative	N/A
PF3D7_0711500	S(178)	SQDSYEN	_SQDS(ph)YENHTYDK_	9.69647	3.01409	3.03652	0	12.4709	0.599225	Inf	0.241689	NA	Inf	-2.04878	NA	0	0.000583788	1	PF3D7_0711500	regulator of chromosome condensation, putative	N/A
PF3D7_0711500	S(600)	SYLSNES	_SYLS(ph)NESPTR_	0	0	3.63413	0	0	3.0795	NA	NA	NA	NA	NA	NA	1	1	0.0147478	PF3D7_0711500	regulator of chromosome condensation, putative	N/A
PF3D7_0711500	S(603)	SNESPTR	_SYLSNES(ph)PTR_,_SYLSNES(ph)PTRK_,_SYLSNES(ph)PTR_	132.901	84.5779	95.8655	217.172	288.128	23.1252	0.611959	0.293542	4.1455	-0.708492	-1.76836	2.05155	0.122281	0.00267967	0.0525322	PF3D7_0711500	regulator of chromosome condensation, putative	N/A
PF3D7_0711500	T(563)	KYSTKDM	_YST(ph)KDMSQPLDK_	5.98344	0	10.7679	0	5.26287	3.65354	NA	NA	2.94725	NA	NA	1.55937	1	1	1	PF3D7_0712000	erythrocyte membrane protein 1, PfEMP1	VAR
PF3D7_0712000	S(1103)	ILFSGSK	_DILFS(ph)GSK_	25.6782	13.4271	0	66.3205	18.6395	0	0.387183	0.720358	NA	-1.36891	-0.473213	NA	0.00797368	0.257717	1	PF3D7_0712000	erythrocyte membrane protein 1, PfEMP1	VAR
PF3D7_0712000	Y(803)	LIDYEEK	_KNIMDKLIDY(ph)EEK_	9.80788	7.57598	0	0	6.66525	0	Inf	NA	NA	Inf	NA	NA	0	1	0.30268	PF3D7_0712300	erythrocyte membrane protein 1, PfEMP1	VAR
PF3D7_0712300	T(1494)	CHLTNFK	_DKNMDVCHLT(ph)NFK_	0	0	10.8512	0	0	13.6657	NA	NA	0.794049	NA	NA	-0.3327	1	1	1	PF3D7_0714000	histone H2B variant	H2B.Z
PF3D7_0714000	T(31)	KRRTESF	_RRT(ph)ESFSLYIFK_,_RT(ph)ESFSLYIFK_	0	0	6.03669	0	1.05807	4.39396	NA	NA	NA	NA	NA	NA	1	1	0.0755357	PF3D7_0714000	histone H2B variant	H2B.Z
PF3D7_0714000	S(33)	RTESFSL	_RTES(ph)FSLYIFK_,_TES(ph)FSLYIFK_	0	0	7.43983	0	0	16.4669	NA	NA	0.451806	NA	NA	-1.14622	1	1	1	PF3D7_0714200	conserved Plasmodium protein, unknown function	N/A
PF3D7_0714200	S(353)	LGTSNEF	_DEHKDYHQHHLGTS(ph)NEFSK_	33.4012	0	6.14451	0	0	5.1977	Inf	NA	NA	Inf	NA	NA	0	1	0.492001	PF3D7_0714200	conserved Plasmodium protein, unknown function	N/A
PF3D7_0714200	S(510)	LPSSNEL	_LPSS(ph)NELIK_	0	0	20.9233	0	0	19.4286	NA	NA	1.07694	NA	NA	0.106934	1	1	1	PF3D7_0714200	conserved Plasmodium protein, unknown function	N/A
PF3D7_0714200	T(1326)	KNYTTDL	_NYT(ph)TDLYQTNK_	0	0	4.36383	0	0	3.20933	NA	NA	NA	NA	NA	NA	1	1	1	PF3D7_0714200	conserved Plasmodium protein, unknown function	N/A
PF3D7_0714200	S(153)	RRESINL	_RES(ph)INLFSSK_	0	0	6.4979	0	0	7.96387	NA	NA	NA	NA	NA	NA	1	1	1	PF3D7_0714200	conserved Plasmodium protein, unknown function	N/A
PF3D7_0714200	S(695)	SIESVAS	_SIES(ph)VASENFEEWKK_,_SIES(ph)VASENFEEWK_	0	0	4.32374	0	0	6.48395	NA	NA	NA	NA	NA	NA	1	1	0.092648	PF3D7_0714200	conserved Plasmodium protein, unknown function	N/A
PF3D7_0714200	S(698)	SVASENF	_SIESVAS(ph)ENFEEWKK_,_SIESVAS(ph)ENFEEWK_,_SIESVAS(ph)ENFEEWKK_,_SIESVAS(ph)ENFEEWK_	0	0	9.53583	0	0	19.7148	NA	NA	0.483688	NA	NA	-1.04785	1	1	1	PF3D7_0715200	conserved Plasmodium protein, unknown function	N/A
PF3D7_0715200	S(165)	KYDSNYL	_YDS(ph)NYLENLLK_	0	0	0	0	0	2.04874	NA	NA	NA	NA	NA	NA	1	1	1	PF3D7_0715800	drug/metabolite transporter DMT1, putative	DMT1
PF3D7_0715800	S(106)	EMNSYEK	_EIDTEMNS(ph)YEK_	0	0	8.63197	0	0	3.14651	NA	NA	NA	NA	NA	NA	1	1	1	PF3D7_0715900	cation diffusion facilitator family protein, putative	CDF
PF3D7_0715900	S(187)	DNSSSLI	_CGDHTHETSCHDNSS(ph)SLILSDHK_	0	0	5.56749	0	0	4.91389	NA	NA	NA	NA	NA	NA	1	1	0.104855	PF3D7_0715900	cation diffusion facilitator family protein, putative	CDF
PF3D7_0715900	S(535)	TDYSSNR	_ILHTTVQTDYS(ph)SNRSNCETEAHLK_,_ILHTTVQTDYS(ph)SNRSNCETEAHLK_,_ILHTTVQTDYS(ph)SNRSNCETEAHLK_,_ILHTTVQTDYS(ph)SNR_	6.02602	0	48.3903	0	12.6658	20.558	NA	0	2.35385	NA	#NAME?	1.23502	1	2.85804e-21	0.0919882	PF3D7_0715900	cation diffusion facilitator family protein, putative	CDF
PF3D7_0715900	S(536)	DYSSNRS	_ILHTTVQTDYSS(ph)NRSNCETEAHLK_,_ILHTTVQTDYSS(ph)NRSNCETEAHLK_,_ILHTTVQTDYSS(ph)NRSNCETEAHLK_,_ILHTTVQTDYSS(ph)NR_	0	0	159.48	0	0	330.524	NA	NA	0.482506	NA	NA	-1.05138	1	1	0.0820936	PF3D7_0715900	cation diffusion facilitator family protein, putative	CDF
PF3D7_0715900	S(539)	SNRSNCE	_ILHTTVQTDYSSNRS(ph)NCETEAHLK_,_ILHTTVQTDYSSNRS(ph)NCETEAHLK_,_ILHTTVQTDYSSNRS(ph)NCETEAHLK_	16.6799	0	165.111	0	15.6816	355.575	Inf	0	0.464349	Inf	#NAME?	-1.10672	0	2.85804e-21	0.174636	PF3D7_0715900	cation diffusion facilitator family protein, putative	CDF
PF3D7_0715900	S(219)	NINSDII	_NINS(ph)DIIIDENDIR_	0	0	17.1992	0	0	28.0149	NA	NA	0.613932	NA	NA	-0.70385	1	1	0.20813	PF3D7_0715900	cation diffusion facilitator family protein, putative	CDF
PF3D7_0715900	S(508)	KTYSHSV	_TYS(ph)HSVLNDATLLCQNK_	19.2399	23.6983	9.31626	0	13.0024	14.071	Inf	1.82261	0.662087	Inf	0.866006	-0.594907	0	0.0598031	0.0598869	PF3D7_0716000	RNA-binding protein, putative	N/A
PF3D7_0716000	S(135)	PNNSDND	_IIDDPNNS(ph)DNDIKR_	0	0	13.1849	0	0	4.65582	NA	NA	2.83192	NA	NA	1.50178	1	1	1	PF3D7_0716800	eukaryotic translation initiation factor 3 subunit I, putative	EIF3I
PF3D7_0716800	S(305)	GFVSGGE	_FLPHGDGFVS(ph)GGEDGFAR_	0	0	6.59779	0	0	4.74919	NA	NA	NA	NA	NA	NA	1	1	0.351207	PF3D7_0717700	serine--tRNA ligase, putative	N/A
PF3D7_0717700	S(276)	VSTSPTK	_IPSTSNSTLSSQQVSTS(ph)PTK_	141.816	144.858	61.2414	238.09	218.494	71.01	0.595639	0.662984	0.862434	-0.747489	-0.592953	-0.213514	0.107995	0.198299	2.01543e-06	PF3D7_0717700	serine--tRNA ligase, putative	N/A
PF3D7_0717700	S(475)	EMDSEYE	_NTNLNDEMDS(ph)EYEHFLTNFNTENK_,_NTNLNDEMDS(ph)EYEHFLTNFNTENK_	0	0	1.73787	0	0	26.9673	NA	NA	0.0644436	NA	NA	-3.95582	1	1	1	PF3D7_0719500	LEM3/CDC50 family protein, putative	CDC50A
PF3D7_0719500	S(56)	EKDSIKE	_NEEKDS(ph)IKEFK_	0	0	0	0	9.82693	0	NA	0	NA	NA	#NAME?	NA	1	2.85804e-21	0.0626384	PF3D7_0719900	conserved Plasmodium membrane protein, unknown function	N/A
PF3D7_0719900	S(458)	EVASDGI	_GESVDEVAS(ph)DGIAR_	0	0	6.86205	0	0	16.1218	NA	NA	0.425639	NA	NA	-1.2323	1	1	1	PF3D7_0719900	conserved Plasmodium membrane protein, unknown function	N/A
PF3D7_0719900	S(419)	KKYSSNF	_KYS(ph)SNFLK_	0	6.69313	0	0	0	0	NA	NA	NA	NA	NA	NA	1	1	1	PF3D7_0719900	conserved Plasmodium membrane protein, unknown function	N/A
PF3D7_0719900	S(1927)	LGLSDTY	_NCLDPFELGLS(ph)DTYHNK_	0	0	2.03419	0	0	4.0551	NA	NA	NA	NA	NA	NA	1	1	1	PF3D7_0720700	phosphoinositide-binding protein, putative	N/A
PF3D7_0720700	S(1171)	KKESFLS	_KES(ph)FLSTTDK_	0	15.1679	0	0	0	0	NA	Inf	NA	NA	Inf	NA	1	0	1	PF3D7_0720700	phosphoinositide-binding protein, putative	N/A
PF3D7_0720700	S(1062)	SFASDSL	_SSFAS(ph)DSLAIR_	0	0	1.33205	0	0	3.17334	NA	NA	NA	NA	NA	NA	1	1	0.00370471	PF3D7_0722200	rhoptry-associated leucine zipper-like protein 1	RALP1
PF3D7_0722200	S(42)	RGASNLK	_GAS(ph)NLKDINIHNVEKK_,_GAS(ph)NLKDINIHNVEK_	38.8023	157.313	14.066	0	145.241	66.711	Inf	1.08312	0.21085	Inf	0.115189	-2.24571	0	0.374788	5.84041e-05	PF3D7_0722200	rhoptry-associated leucine zipper-like protein 1	RALP1
PF3D7_0722200	S(196)	INTSFNK	_NINTS(ph)FNK_	101.951	66.8489	77.7598	124.063	51.5932	6.70809	0.821767	1.29569	11.5919	-0.283199	0.373723	3.53505	0.359061	0.228069	0.291434	PF3D7_0722200	rhoptry-associated leucine zipper-like protein 1	RALP1
PF3D7_0722200	S(623)	KSTSVNT	_STS(ph)VNTTFTPK_	15.6815	63.9475	16.7563	0	54.976	21.5272	Inf	1.16319	0.778376	Inf	0.218085	-0.36146	0	0.312508	1	PF3D7_0722400	Obg-like ATPase 1, putative	OLA1
PF3D7_0722400	S(356)	EYKSEGE	_YTDLVEYKS(ph)EGEVK_	0	0	4.84047	0	0	8.47212	NA	NA	NA	NA	NA	NA	1	1	1	PF3D7_0722600	U3 small nucleolar RNA-associated protein 7, putative	UTP7
PF3D7_0722600	S(190)	LAPSDEE	_EGINYLAPS(ph)DEEDNKNRR_	0	0	0	0	0	6.82832	NA	NA	NA	NA	NA	NA	1	1	1	PF3D7_0723300	conserved protein, unknown function	N/A
PF3D7_0723300	T(676)	KKPTKTI	_KPT(ph)KTIFEAQR_	8.86754	12.4126	0	13.3048	14.9654	0	0.666494	0.829417	NA	-0.585337	-0.26983	NA	0.175871	0.376284	1	PF3D7_0723300	conserved protein, unknown function	N/A
PF3D7_0723300	S(60)	RNISNSN	_NIS(ph)NSNIVSTNLLDKK_,_NIS(ph)NSNIVSTNLLDK_	36.3935	30.759	0	0	29.8776	1.32238	Inf	1.0295	NA	Inf	0.0419442	NA	0	0.421326	0.232139	PF3D7_0723400	conserved Plasmodium protein, unknown function	N/A
PF3D7_0723400	T(937)	GEETEGE	_EKGEET(ph)EGEEVDEQGEIER_	0	0	11.2846	0	0	6.60614	NA	NA	1.7082	NA	NA	0.772478	1	1	0.0989389	PF3D7_0723800	conserved Plasmodium protein, unknown function	N/A
PF3D7_0723800	S(569)	AKISVDH	_AKIS(ph)VDHIESAR_	0	0	21.1224	0	0	8.79229	NA	NA	2.40238	NA	NA	1.26446	1	1	0.324986	PF3D7_0723800	conserved Plasmodium protein, unknown function	N/A
PF3D7_0723800	S(531)	LDKSPID	_DNDKIVGDNFLEDLDKS(ph)PIDK_,_IVGDNFLEDLDKS(ph)PIDK_	0	0	154.49	0	0	107.262	NA	NA	1.44031	NA	NA	0.526378	1	1	1	PF3D7_0723800	conserved Plasmodium protein, unknown function	N/A
PF3D7_0723800	S(198)	SLLSLKN	_DSLLS(ph)LK_	0	0	2.17468	0	0	0.636271	NA	NA	NA	NA	NA	NA	1	1	0.290822	PF3D7_0723800	conserved Plasmodium protein, unknown function	N/A
PF3D7_0723800	S(481)	EKISPLH	_EKIS(ph)PLHLTQFTK_,_IS(ph)PLHLTQFTK_,_SIAVFDDKEKIS(ph)PLHLTQFTK_	42.7116	24.7487	70.8647	75.9647	9.4935	46.353	0.562256	2.60691	1.5288	-0.830701	1.38234	0.612403	0.0816118	0.00803605	1	PF3D7_0723800	conserved Plasmodium protein, unknown function	N/A
PF3D7_0723800	S(164)	PRFSNLS	_FS(ph)NLSLLNDDFFLK_	0	0	1.44176	0	0	0	NA	NA	NA	NA	NA	NA	1	1	1	PF3D7_0723800	conserved Plasmodium protein, unknown function	N/A
PF3D7_0723800	S(167)	SNLSLLN	_FSNLS(ph)LLNDDFFLK_	0	0	8.86142	0	0	3.06523	NA	NA	NA	NA	NA	NA	1	1	1	PF3D7_0723800	conserved Plasmodium protein, unknown function	N/A
PF3D7_0723800	S(446)	ISNSVSP	_ISNS(ph)VSPLKDMNDIMSAR_	0	0	3.2099	0	0	0	NA	NA	NA	NA	NA	NA	1	1	0.482702	PF3D7_0723800	conserved Plasmodium protein, unknown function	N/A
PF3D7_0723800	S(448)	NSVSPLK	_ISNSVS(ph)PLKDMNDIMSAR_	0	0	10.1174	0	0	9.03609	NA	NA	1.11967	NA	NA	0.163074	1	1	0.104362	PF3D7_0723800	conserved Plasmodium protein, unknown function	N/A
PF3D7_0723800	S(575)	HIESARL	_ISVDHIES(ph)ARLSPIKNDLSFNNNPFNLSFNSSR_,_ISVDHIES(ph)ARLSPIK_	29.6858	28.8383	28.7222	0	21.9832	12.1819	Inf	1.31183	2.35778	Inf	0.391586	1.23743	0	0.219271	0.42716	PF3D7_0723800	conserved Plasmodium protein, unknown function	N/A
PF3D7_0723800	S(579)	ARLSPIK	_ISVDHIESARLS(ph)PIK_,_LS(ph)PIKNDLSFNNNPFNLSFNSSR_	0	0	29.1809	0	0	23.9134	NA	NA	1.22028	NA	NA	0.287209	1	1	1	PF3D7_0723800	conserved Plasmodium protein, unknown function	N/A
PF3D7_0723800	S(17)	KLNSQDF	_KLNS(ph)QDFSSNTNYK_	0	0	6.91599	0	0	1.13169	NA	NA	NA	NA	NA	NA	1	1	0.359125	PF3D7_0723800	conserved Plasmodium protein, unknown function	N/A
PF3D7_0723800	S(343)	KKLSIDL	_KLS(ph)IDLLDEELDNLKK_,_KLS(ph)IDLLDEELDNLK_	0	0	19.9037	0	0	14.6305	NA	NA	1.36042	NA	NA	0.444055	1	1	1	PF3D7_0723800	conserved Plasmodium protein, unknown function	N/A
PF3D7_0723800	S(781)	KPSSNII	_NKPSS(ph)NIINNDDDKK_	9.92966	0	2.31443	9.97943	3.12521	0	0.995012	NA	NA	-0.00721361	NA	NA	0.436473	1	0.179342	PF3D7_0723800	conserved Plasmodium protein, unknown function	N/A
PF3D7_0723800	S(379)	EYASDSE	_NNDYLDEYAS(ph)DSEFLKR_,_NNDYLDEYAS(ph)DSEFLK_	0	0	19.6976	0	0	10.2872	NA	NA	1.91477	NA	NA	0.937169	1	1	1	PF3D7_0723800	conserved Plasmodium protein, unknown function	N/A
PF3D7_0723800	S(211)	FNLSLTD	_NSSIFNLS(ph)LTDENLKR_	0	0	1.88357	0	0	0.954032	NA	NA	NA	NA	NA	NA	1	1	0.130307	PF3D7_0723800	conserved Plasmodium protein, unknown function	N/A
PF3D7_0723800	S(1774)	NISSPLK	_SKQENDNFNISS(ph)PLK_	0	0	54.1594	0	7.10866	24.9105	NA	NA	2.17417	NA	NA	1.12046	1	1	0.0954238	PF3D7_0723800	conserved Plasmodium protein, unknown function	N/A
PF3D7_0723800	S(506)	KSVSIDS	_SVS(ph)IDSCIDKK_,_SVS(ph)IDSCIDKK_	0	0	30.3913	0	0	12.4927	NA	NA	2.43272	NA	NA	1.28257	1	1	0.147925	PF3D7_0723800	conserved Plasmodium protein, unknown function	N/A
PF3D7_0723800	S(509)	SIDSCID	_SVSIDS(ph)CIDKK_	0	0	12.7995	0	0	6.18162	NA	NA	2.07057	NA	NA	1.05003	1	1	1	PF3D7_0723900	RNA-binding protein, putative	N/A
PF3D7_0723900	S(286)	NNNSPLY	_INNNS(ph)PLYK_	0	11.0543	0	0	14.9553	0	NA	0.739158	NA	NA	-0.436046	NA	1	0.277879	1	PF3D7_0724000	Rab GTPase activator and protein kinase, putative	N/A
PF3D7_0724000	S(405)	NSFSDSA	_QYDLNSFS(ph)DSALYIK_	0	0	0	0	0	2.29918	NA	NA	NA	NA	NA	NA	1	1	0.21298	PF3D7_0724100	conserved Plasmodium protein, unknown function	N/A
PF3D7_0724100	T(234)	ESQTPEK	_ESINESQT(ph)PEKVDVSKK_,_ESINESQT(ph)PEKVDVSK_,_IKESINESQT(ph)PEKVDVSK_	14.0729	22.2788	49.7473	43.6545	141.554	27.996	0.32237	0.157387	1.77694	-1.63321	-2.66761	0.829398	0.00181326	9.93134e-06	4.15223e-14	PF3D7_0724100	conserved Plasmodium protein, unknown function	N/A
PF3D7_0724100	S(232)	INESQTP	_IKESINES(ph)QTPEKVDVSK_	21.2303	0	17.8223	0	0	0	Inf	NA	Inf	Inf	NA	Inf	0	1	1	PF3D7_0724100	conserved Plasmodium protein, unknown function	N/A
PF3D7_0724100	S(451)	KLHSNDT	_KLHS(ph)NDTEALRR_,_KLHS(ph)NDTEALR_	55.7365	52.6786	0.0604208	49.077	51.5611	0	1.13569	1.02167	NA	0.183575	0.0309356	NA	0.301529	0.428435	1	PF3D7_0724100	conserved Plasmodium protein, unknown function	N/A
PF3D7_0724100	S(525)	LRESIKF	_LRES(ph)IKFEDK_	0	0	3.63932	0	0	2.65205	NA	NA	NA	NA	NA	NA	1	1	0.408807	PF3D7_0724100	conserved Plasmodium protein, unknown function	N/A
PF3D7_0724100	S(909)	NFNSFDI	_NFNS(ph)FDISK_	0	0	12.6545	0	0	13.371	NA	NA	0.946416	NA	NA	-0.0794537	1	1	1	PF3D7_0724100	conserved Plasmodium protein, unknown function	N/A
PF3D7_0724100	S(731)	NRESLRD	_NRES(ph)LRDIDR_	6.77461	1.96942	1.80561	0	13.1464	0.661092	NA	0.149807	NA	NA	-2.73882	NA	1	5.83185e-06	1	PF3D7_0724100	conserved Plasmodium protein, unknown function	N/A
PF3D7_0724100	S(964)	VYNSNDV	_YVYNS(ph)NDVHNRK_	8.71653	6.72082	0.207351	0	5.96512	0	NA	NA	NA	NA	NA	NA	1	1	1	PF3D7_0724600	protein kinase, putative	N/A
PF3D7_0724600	T(641)	IFRTPMR	_IGLNQGVDIFRT(ph)PMR_	0	0	1.25981	0	0	2.04954	NA	NA	NA	NA	NA	NA	1	1	0.092771	PF3D7_0724600	protein kinase, putative	N/A
PF3D7_0724600	S(970)	SEKSPHC	_SEKS(ph)PHCNNQDDIYNYR_	0	0	12.4519	0	0	5.06911	NA	NA	2.45642	NA	NA	1.29656	1	1	1	PF3D7_0725000	exonuclease I, putative	N/A
PF3D7_0725000	S(1202)	NHNSINK	_ELQFNHNS(ph)INKEK_	7.2205	4.97299	0.61747	0	4.49714	0	NA	NA	NA	NA	NA	NA	1	1	1	PF3D7_0725000	exonuclease I, putative	N/A
PF3D7_0725000	T(230)	FYITPIK	_IKNPLSNSYNEFYIT(ph)PIKK_	0	9.67846	4.73982	0	17.5617	0	NA	0.551113	NA	NA	-0.859581	NA	1	0.0990342	1	PF3D7_0725000	exonuclease I, putative	N/A
PF3D7_0725000	T(848)	DMNTPIK	_TLNEDMNT(ph)PIK_,_TLNEDMNT(ph)PIK_	12.0682	0	5.33745	20.2343	20.1415	1.6747	0.596421	0	NA	-0.745598	#NAME?	NA	0.108659	2.85804e-21	0.387764	PF3D7_0726400	conserved Plasmodium membrane protein, unknown function	N/A
PF3D7_0726400	S(3609)	NYNSDGD	_INYNS(ph)DGDHDVVQHK_	0	0	15.4053	0	30.3418	16.8313	NA	0	0.915271	NA	#NAME?	-0.127729	1	2.85804e-21	1	PF3D7_0726400	conserved Plasmodium membrane protein, unknown function	N/A
PF3D7_0726400	S(1262)	LISSNNF	_LISS(ph)NNFIEEHIIGCDEK_	0	0	2.80882	0	0	4.09395	NA	NA	NA	NA	NA	NA	1	1	1	PF3D7_0726400	conserved Plasmodium membrane protein, unknown function	N/A
PF3D7_0726400	S(1449)	NINSFET	_NINS(ph)FETHNEHK_	22.6872	12.0146	3.51525	28.0218	23.821	0	0.809628	0.504371	NA	-0.304669	-0.987442	NA	0.344029	0.0670964	0.228721	PF3D7_0726400	conserved Plasmodium membrane protein, unknown function	N/A
PF3D7_0726400	S(1341)	SFLSYEN	_VNENLISFLS(ph)YENK_	0	0	6.24759	0	0	9.04027	NA	NA	0.691084	NA	NA	-0.533067	1	1	1	PF3D7_0726500	ubiquitin carboxyl-terminal hydrolase, putative	N/A
PF3D7_0726500	S(461)	ILLSPSS	_DILLS(ph)PSSIPIYSNHDNIVEEK_	0	0	1.56867	0	0	2.0983	NA	NA	NA	NA	NA	NA	1	1	0.0795973	PF3D7_0726500	ubiquitin carboxyl-terminal hydrolase, putative	N/A
PF3D7_0726500	S(373)	GYESDNC	_GYES(ph)DNCMGLENNQDAQYLKK_	0	0	4.54991	0	0	9.89914	NA	NA	0.459627	NA	NA	-1.12146	1	1	1	PF3D7_0726500	ubiquitin carboxyl-terminal hydrolase, putative	N/A
PF3D7_0726500	S(2469)	HKNSMTN	_ILSVHKNS(ph)MTNLDDDKR_	0	0	1.01214	0	0	5.68786	NA	NA	NA	NA	NA	NA	1	1	0.335095	PF3D7_0726500	ubiquitin carboxyl-terminal hydrolase, putative	N/A
PF3D7_0726500	S(815)	ELHSDEQ	_IYELHS(ph)DEQLMKDNR_,_IYELHS(ph)DEQLMK_,_IYELHS(ph)DEQLMK_	0	0	21.9287	0	0	26.1194	NA	NA	0.839554	NA	NA	-0.252305	1	1	1	PF3D7_0726500	ubiquitin carboxyl-terminal hydrolase, putative	N/A
PF3D7_0726500	S(1398)	KEESEEN	_KEES(ph)EENEENADNNKDER_	30.5744	7.77566	0	13.2649	11.5669	0	2.30491	0.672234	NA	1.20471	-0.572965	NA	0.00719722	0.2076	1	PF3D7_0726500	ubiquitin carboxyl-terminal hydrolase, putative	N/A
PF3D7_0726500	S(2522)	RRLSNVH	_RLS(ph)NVHVENMGDTYDITK_	17.2593	11.0671	0	0	10.5126	0	Inf	1.05275	NA	Inf	0.0741578	NA	0	0.400681	1	PF3D7_0727800	cation transporting ATPase, putative	N/A
PF3D7_0727800	S(1658)	LDDSLPL	_MLQSLDDS(ph)LPLIK_	0	0	1.11927	0	0	4.65777	NA	NA	NA	NA	NA	NA	1	1	1	PF3D7_0727900	conserved Plasmodium protein, unknown function	N/A
PF3D7_0727900	S(1041)	FVKSGSF	_S(ph)GSFDLYNTNQDIEGNK_	0	0	0	0	0	7.00375	NA	NA	NA	NA	NA	NA	1	1	1	PF3D7_0728600	RING zinc finger protein, putative	N/A
PF3D7_0728600	S(1630)	VNLSDSL	_VNLS(ph)DSLECLGLENFIK_	0	0	0.564399	0	0	2.72385	NA	NA	NA	NA	NA	NA	1	1	0.225566	PF3D7_0729100	conserved Plasmodium protein, unknown function	N/A
PF3D7_0729100	S(1581)	DSLSDSY	_GVLYDSLS(ph)DSYNYR_	0	0	16.7528	0	0	9.67751	NA	NA	1.73111	NA	NA	0.791694	1	1	4.15223e-14	PF3D7_0729100	conserved Plasmodium protein, unknown function	N/A
PF3D7_0729100	S(2074)	TNDSIIF	_NDTNDS(ph)IIFNK_	0	0	10.3401	0	0	0	NA	NA	Inf	NA	NA	Inf	1	1	1	PF3D7_0729100	conserved Plasmodium protein, unknown function	N/A
PF3D7_0729100	S(1114)	EEGSSPL	_YEEGS(ph)SPLILAK_	0	0	1.44788	0	0	0	NA	NA	NA	NA	NA	NA	1	1	1	PF3D7_0729100	conserved Plasmodium protein, unknown function	N/A
PF3D7_0729100	S(1115)	EGSSPLI	_YEEGSS(ph)PLILAK_	0	0	1.44788	0	0	0	NA	NA	NA	NA	NA	NA	1	1	1	PF3D7_0730300	AP2 domain transcription factor AP2-L, putative	ApiAP2
PF3D7_0730300	S(948)	RNSSDGQ	_NSS(ph)DGQNKHLEPGVQK_	0	12.5065	0	0	22.5037	0.145633	NA	0.555755	NA	NA	-0.847479	NA	1	0.102554	0.0944932	PF3D7_0730400	IMP1-like protein, putative	IMP2
PF3D7_0730400	S(92)	HFDSSFP	_LTLLQHFDS(ph)SFPIK_	0	0	7.72507	0	0	15.8634	NA	NA	0.486975	NA	NA	-1.03808	1	1	1	PF3D7_0730500	conserved Plasmodium protein, unknown function	N/A
PF3D7_0730500	S(31)	KGSSTDK	_GSS(ph)TDKTLLNK_	0	5.1022	0	0	7.48538	0	NA	NA	NA	NA	NA	NA	1	1	1	PF3D7_0730500	conserved Plasmodium protein, unknown function	N/A
PF3D7_0730500	S(1239)	ISLSNLL	_ITQNISLS(ph)NLLSQQK_	0	0	2.90936	0	0	2.50458	NA	NA	NA	NA	NA	NA	1	1	1	PF3D7_0730500	conserved Plasmodium protein, unknown function	N/A
PF3D7_0730500	S(223)	KIKSLEN	_KIKS(ph)LENLK_	11.6232	6.26467	0	0	6.64052	0	Inf	NA	NA	Inf	NA	NA	0	1	0.25382	PF3D7_0730500	conserved Plasmodium protein, unknown function	N/A
PF3D7_0730500	S(2562)	TQTSPIR	_NKYDQHDDNTITQTS(ph)PIR_	0	46.6427	105.185	122.565	109.642	64.2512	0	0.425409	1.63708	#NAME?	-1.23308	0.711129	6.40186e-53	0.0285503	1	PF3D7_0730500	conserved Plasmodium protein, unknown function	N/A
PF3D7_0730500	S(1137)	RSKSCCD	_SKS(ph)CCDTLENDSK_	22.652	0	0	17.7834	11.7234	0	1.27377	0	NA	0.349108	#NAME?	NA	0.202583	2.85804e-21	1	PF3D7_0730900	EMP1-trafficking protein	PTP4
PF3D7_0730900	T(1884)	REKTLGK	_EKT(ph)LGKHEHHEEYVK_	0	0	0	0	0	3.11936	NA	NA	NA	NA	NA	NA	1	1	0.484889	PF3D7_0730900	EMP1-trafficking protein	PTP4
PF3D7_0730900	S(1142)	RRASVSE	_RAS(ph)VSEINENVEETKK_	13.3015	17.8324	64.9026	21.718	111.63	58.1613	0.612465	0.159746	1.11591	-0.7073	-2.64615	0.158218	0.122738	1.16291e-05	0.000263567	PF3D7_0730900	EMP1-trafficking protein	PTP4
PF3D7_0730900	S(1197)	RSFSSQG	_SFS(ph)SQGIR_	24.1589	43.538	26.3944	69.9687	60.8847	2.88571	0.345281	0.715089	9.14659	-1.53416	-0.483805	3.19323	0.00324447	0.252114	0.19954	PF3D7_0731300	Plasmodium exported protein (PHISTb), unknown function	PfG174
PF3D7_0731300	S(78)	GNDSSSE	_DGNDS(ph)SSEELDNTNVPTSKPK_,_DGNDS(ph)SSEELDNTNVPTSKPK_,_NVKDGNDS(ph)SSEELDNTNVPTSKPK_	0	0	45.996	0	3.89312	25.1469	NA	NA	1.82909	NA	NA	0.871127	1	1	0.192751	PF3D7_0731300	Plasmodium exported protein (PHISTb), unknown function	PfG174
PF3D7_0731300	S(79)	NDSSSEE	_DGNDSS(ph)SEELDNTNVPTSKPK_,_NVKDGNDSS(ph)SEELDNTNVPTSKPK_,_NVKDGNDSS(ph)SEELDNTNVPTSKPK_,_NVKDGNDSS(ph)SEELDNTNVPTSKPK_	0	0	31.0894	0	0	16.7432	NA	NA	1.85684	NA	NA	0.892846	1	1	0.0270855	PF3D7_0731300	Plasmodium exported protein (PHISTb), unknown function	PfG174
PF3D7_0731300	S(80)	DSSSEEL	_NVKDGNDSSS(ph)EELDNTNVPTSKPK_,_NVKDGNDSSS(ph)EELDNTNVPTSKPK_	0	0	15.9127	0	10.4641	4.47856	NA	0	3.55308	NA	#NAME?	1.82907	1	2.85804e-21	0.395822	PF3D7_0801000	Plasmodium exported protein (PHISTc), unknown function	N/A
PF3D7_0801000	S(158)	RKGSLGF	_KGS(ph)LGFDSFKK_,_KGS(ph)LGFDSFK_	21.9423	93.7132	192.457	78.8641	98.047	150.108	0.27823	0.955799	1.28212	-1.84565	-0.0652214	0.358527	0.000466639	0.49126	1	PF3D7_0801000	Plasmodium exported protein (PHISTc), unknown function	N/A
PF3D7_0801000	T(1210)	ERLTYKM	_LT(ph)YKMRK_	8.98655	4.19409	0	12.6632	6.0275	0	0.709659	NA	NA	-0.494801	NA	NA	0.223525	1	1	PF3D7_0801000	Plasmodium exported protein (PHISTc), unknown function	N/A
PF3D7_0801000	S(220)	DSSSTTT	_NSMASNVVTSELFDEPVDDSSS(ph)TTTSTGTK_	0	0	2.18407	0	0	5.00362	NA	NA	NA	NA	NA	NA	1	1	1	PF3D7_0801700	sentrin-specific protease 2, putative	SENP2
PF3D7_0801700	S(1401)	RNRSYDS	_NRS(ph)YDSYFFNR_	0	0	6.31959	0	0	8.7578	NA	NA	NA	NA	NA	NA	1	1	1	PF3D7_0801800	mannose-6-phosphate isomerase, putative	N/A
PF3D7_0801800	S(199)	STKSEDI	_FSTKS(ph)EDIINK_	0	0	2.514	0	0	7.0828	NA	NA	NA	NA	NA	NA	1	1	1	PF3D7_0801800	mannose-6-phosphate isomerase, putative	N/A
PF3D7_0801800	S(225)	KRYSDIE	_RYS(ph)DIEFASLNNDSTK_	0	0	0	0	0	4.17182	NA	NA	NA	NA	NA	NA	1	1	0.33597	PF3D7_0801800	mannose-6-phosphate isomerase, putative	N/A
PF3D7_0801800	S(608)	KTISDDG	_TIS(ph)DDGVVDSYDVSK_	0	0	50.6918	0	0	60.2907	NA	NA	0.840791	NA	NA	-0.250181	1	1	1	PF3D7_0802000	glutamate dehydrogenase, putative	GDH3
PF3D7_0802000	S(774)	SNSSGTN	_IVSNSS(ph)GTNNMNAQK_,_IVSNSS(ph)GTNNMNAQK_	33.1157	12.9965	0	26.8232	9.70326	0	1.2346	1.3394	NA	0.304038	0.421585	NA	0.227421	0.204944	1	PF3D7_0802000	glutamate dehydrogenase, putative	GDH3
PF3D7_0802000	S(1205)	HSLSFKR	_MNHSLS(ph)FKR_	26.9097	45.9275	0.58332	19.1662	25.968	0	1.40402	1.76862	NA	0.489565	0.822623	NA	0.136206	0.0687798	1	PF3D7_0802600	adenylyl cyclase beta	ACbeta
PF3D7_0802600	S(1572)	RAQSIDH	_AQS(ph)IDHVDK_	30.6918	9.28454	0	14.0727	8.4791	0	2.18094	1.09499	NA	1.12495	0.130919	NA	0.0108169	0.365003	0.160906	PF3D7_0803400	DNA repair and recombination protein RAD54, putative	RAD54
PF3D7_0803400	S(1058)	IIESDRD	_KMENIIES(ph)DRDEPSDACR_,_MENIIES(ph)DRDEPSDACR_	0	0	11.1345	0	0	5.56083	NA	NA	2.00232	NA	NA	1.00167	1	1	1	PF3D7_0803600	conserved Plasmodium protein, unknown function	N/A
PF3D7_0803600	S(835)	KNESEDE	_IISEKNES(ph)EDEIK_	0	0	3.46222	0	0	1.90059	NA	NA	NA	NA	NA	NA	1	1	1	PF3D7_0804000	cactin homolog, putative	N/A
PF3D7_0804000	S(534)	HGDSPIL	_IAYHGDS(ph)PILYDINILEENKNENEK_	0	0	4.32559	0	0	0	NA	NA	NA	NA	NA	NA	1	1	1	PF3D7_0804000	cactin homolog, putative	N/A
PF3D7_0804000	S(556)	VYNSESE	_VYNS(ph)ESELKER_	9.2637	7.44415	0	0	12.4889	0.594607	Inf	0.59606	NA	Inf	-0.746471	NA	0	0.135516	1	PF3D7_0804300	zinc finger protein, putative	N/A
PF3D7_0804300	T(464)	FKCTQKL	_KMFKCT(ph)QK_	0	0	3.12469	0	0	0	NA	NA	NA	NA	NA	NA	1	1	1	PF3D7_0804500	conserved Plasmodium membrane protein, unknown function	N/A
PF3D7_0804500	S(5939)	QLYSFQK	_TVQLYS(ph)FQK_	0	0	0.708863	0	0	3.40699	NA	NA	NA	NA	NA	NA	1	1	1	PF3D7_0804900	GTPase-activating protein, putative	N/A
PF3D7_0804900	S(383)	NNKSSFS	_S(ph)SFSNNNFNVTTDSK_	0	0	2.57437	0	0	4.4092	NA	NA	NA	NA	NA	NA	1	1	0.409218	PF3D7_0805700	serine/threonine protein kinase, FIKK family	FIKK8
PF3D7_0805700	S(1099)	LGFSKSS	_FTCIPTLGFS(ph)K_	0	4.48072	16.9933	0	0	13.5387	NA	NA	1.25517	NA	NA	0.327883	1	1	1	PF3D7_0805700	serine/threonine protein kinase, FIKK family	FIKK8
PF3D7_0805700	S(559)	KSLSQQI	_SLS(ph)QQIYIDK_	19.2686	27.8216	0	0	22.6634	0	Inf	1.2276	NA	Inf	0.295839	NA	0	0.268656	0.314067	PF3D7_0805700	serine/threonine protein kinase, FIKK family	FIKK8
PF3D7_0805700	S(831)	ENPSNTY	_YENPS(ph)NTYNDLLNNR_	0	0	12.9151	0	0	8.80034	NA	NA	1.46757	NA	NA	0.553425	1	1	0.0249306	PF3D7_0805700	serine/threonine protein kinase, FIKK family	FIKK8
PF3D7_0805700	S(877)	KYVSNEK	_YVS(ph)NEKLDLDEHTHIYK_	0	0	95.9606	0	0	26.4228	NA	NA	3.63174	NA	NA	1.86066	1	1	1	PF3D7_0806100	conserved Plasmodium protein, unknown function	N/A
PF3D7_0806100	S(132)	NGKSSFS	_S(ph)SFSDHCIYDEDICK_	0	0	2.06606	0	0	0	NA	NA	NA	NA	NA	NA	1	1	1	PF3D7_0806800	V-type proton ATPase subunit a, putative	N/A
PF3D7_0806800	S(910)	GLQSSSA	_GLQS(ph)SSAAMR_	0	0	5.59237	0	0	0.432049	NA	NA	NA	NA	NA	NA	1	1	1	PF3D7_0806800	V-type proton ATPase subunit a, putative	N/A
PF3D7_0806800	S(911)	LQSSSAA	_GLQSS(ph)SAAMR_,_GLQSS(ph)SAAMR_	8.09455	4.85326	1.06995	0	8.06583	0	NA	NA	NA	NA	NA	NA	1	1	1	PF3D7_0806800	V-type proton ATPase subunit a, putative	N/A
PF3D7_0806800	T(825)	KIVTSDG	_IVT(ph)SDGNHNNNLLSMHK_	0	0	0	0	0	2.13426	NA	NA	NA	NA	NA	NA	1	1	1	PF3D7_0806800	V-type proton ATPase subunit a, putative	N/A
PF3D7_0806800	S(826)	IVTSDGN	_IVTS(ph)DGNHNNNLLSMHK_	0	6.39703	2.80538	0	0	6.99009	NA	NA	NA	NA	NA	NA	1	1	0.417378	PF3D7_0806800	V-type proton ATPase subunit a, putative	N/A
PF3D7_0806800	T(890)	KKRTDDD	_KRT(ph)DDDIEAHLLSSTYEEK_,_KRT(ph)DDDIEAHLLSSTYEEK_	0	0	23.1699	0	0	24.1533	NA	NA	0.959282	NA	NA	-0.0599728	1	1	0.000720321	PF3D7_0806800	V-type proton ATPase subunit a, putative	N/A
PF3D7_0806800	S(900)	HLLSSTY	_KRTDDDIEAHLLS(ph)STYEEK_,_TDDDIEAHLLS(ph)STYEEK_	0	0	2.06328	0	0	13.3687	NA	NA	0.154337	NA	NA	-2.69585	1	1	0.299466	PF3D7_0806800	V-type proton ATPase subunit a, putative	N/A
PF3D7_0806800	S(253)	ELESLKS	_NVEELES(ph)LKSAGDTNNMYK_	0	0	27.1271	0	0	34.357	NA	NA	0.789566	NA	NA	-0.340869	1	1	0.267163	PF3D7_0806800	V-type proton ATPase subunit a, putative	N/A
PF3D7_0806800	S(256)	SLKSAGD	_NVEELESLKS(ph)AGDTNNMYK_,_NVEELESLKS(ph)AGDTNNMYK_	0	0	62.8439	0	0	84.3949	NA	NA	0.744641	NA	NA	-0.425383	1	1	1	PF3D7_0806800	V-type proton ATPase subunit a, putative	N/A
PF3D7_0806800	T(272)	QHDTFSD	_QHDT(ph)FSDKLDGK_	0	0	4.83776	0	0	1.26529	NA	NA	NA	NA	NA	NA	1	1	1	PF3D7_0806800	V-type proton ATPase subunit a, putative	N/A
PF3D7_0806800	S(274)	DTFSDKL	_QHDTFS(ph)DKLDGK_	0	0	7.68113	0	11.9982	2.86626	NA	0	NA	NA	#NAME?	NA	1	2.85804e-21	1	PF3D7_0806800	V-type proton ATPase subunit a, putative	N/A
PF3D7_0806800	S(901)	LLSSTYE	_RTDDDIEAHLLSS(ph)TYEEK_	0	0	3.60205	0	0	4.06058	NA	NA	NA	NA	NA	NA	1	1	0.000588675	PF3D7_0806800	V-type proton ATPase subunit a, putative	N/A
PF3D7_0806800	T(817)	LLSTNSK	_TGGILLST(ph)NSK_	36.4996	0	61.5408	0	44.8149	7.71134	Inf	0	7.98056	Inf	#NAME?	2.99649	0	2.85804e-21	0.277592	PF3D7_0806800	V-type proton ATPase subunit a, putative	N/A
PF3D7_0806800	S(819)	STNSKKK	_TGGILLSTNS(ph)K_	0	27.9162	18.873	0	0	24.8614	NA	Inf	0.759129	NA	Inf	-0.397583	1	0	0.0521108	PF3D7_0807200	conserved Plasmodium membrane protein, unknown function	N/A
PF3D7_0807200	S(17)	KLSSLIT	_LSS(ph)LITQNIK_	16.0864	25.0201	5.59452	0	0	13.9048	Inf	Inf	0.402345	Inf	Inf	-1.31349	0	0	0.160732	PF3D7_0807300	ras-related protein Rab-18	RAB18
PF3D7_0807300	S(41)	KVLSTIG	_VLS(ph)TIGIDFK_	0	0	15.2274	0	0	25.6615	NA	NA	0.593395	NA	NA	-0.752935	1	1	1	PF3D7_0807600	conserved Plasmodium protein, unknown function	N/A
PF3D7_0807600	S(283)	KKESIHD	_KES(ph)IHDTINSLK_	0	0	6.80249	0	0	7.70795	NA	NA	NA	NA	NA	NA	1	1	0.395371	PF3D7_0807600	conserved Plasmodium protein, unknown function	N/A
PF3D7_0807600	S(1296)	FTISSER	_NFDMNNFTIS(ph)SERK_,_NFDMNNFTIS(ph)SER_	0	0	17.0494	0	0	18.4028	NA	NA	0.926461	NA	NA	-0.110198	1	1	1	PF3D7_0807600	conserved Plasmodium protein, unknown function	N/A
PF3D7_0807600	S(1230)	REESHEM	_RREES(ph)HEMNR_	35.1852	0	0	15.1216	0	0	2.32681	NA	NA	1.21835	NA	NA	0.00669881	1	1	PF3D7_0808100	AP-3 complex subunit delta, putative	N/A
PF3D7_0808100	S(382)	PIRSNEY	_YHNSPIRS(ph)NEYR_	19.1759	0	0.728253	18.8426	11.1795	0.286079	1.01769	0	NA	0.0252913	#NAME?	NA	0.412443	2.85804e-21	0.00694334	PF3D7_0808300	ubiquitin regulatory protein, putative	N/A
PF3D7_0808300	S(37)	VQNSDDD	_SGLEVQNS(ph)DDDFVQNLFK_	0	0	30.0211	0	0	124.58	NA	NA	0.240978	NA	NA	-2.05303	1	1	1	PF3D7_0808300	ubiquitin regulatory protein, putative	N/A
PF3D7_0808300	S(8)	RSLSDLK	_SLS(ph)DLKK_	24.2717	0	0	0	36.8766	0	Inf	0	NA	Inf	#NAME?	NA	0	2.85804e-21	1	PF3D7_0810400	aquaporin, putative	AQP2
PF3D7_0810400	S(122)	VVASILL	_NVVAS(ph)ILLEK_	16.733	15.2174	5.87018	74.1726	13.6223	0	0.225596	1.11709	NA	-2.14819	0.159748	NA	5.20358e-05	0.347299	1	PF3D7_0812100	proteasome activator complex subunit 4, putative	N/A
PF3D7_0812100	S(1248)	TNVSPNR	_INHTNVLSNQINDTNVS(ph)PNR_	0	0	0	0	18.3006	0	NA	0	NA	NA	#NAME?	NA	1	2.85804e-21	1	PF3D7_0812100	proteasome activator complex subunit 4, putative	N/A
PF3D7_0812100	S(2551)	KLPSISK	_LPS(ph)ISKK_	10.1265	14.7586	0	0	9.38783	0	Inf	1.5721	NA	Inf	0.652689	NA	0	0.114118	0.476619	PF3D7_0812500	RNA-binding protein, putative	N/A
PF3D7_0812500	S(50)	KAKSVED	_AKS(ph)VEDNLDEEYDVGK_	0	0	57.5141	0	0	54.6848	NA	NA	1.05174	NA	NA	0.0727738	1	1	1	PF3D7_0812500	RNA-binding protein, putative	N/A
PF3D7_0812500	S(125)	IGKSDDN	_DENVNNIGKS(ph)DDNEEKDNK_	0	0	1.55576	0	0	0	NA	NA	NA	NA	NA	NA	1	1	1	PF3D7_0812500	RNA-binding protein, putative	N/A
PF3D7_0812500	S(851)	RDRSLDH	_DRS(ph)LDHEKDYK_	43.3087	34.9461	0	19.77	43.2526	0	2.19063	0.807954	NA	1.13135	-0.307655	NA	0.0104771	0.35287	1	PF3D7_0812500	RNA-binding protein, putative	N/A
PF3D7_0812500	S(319)	KKDSKED	_KDS(ph)KEDLENLK_	5.15796	0	2.2705	0	20.6189	0	NA	0	NA	NA	#NAME?	NA	1	2.85804e-21	1	PF3D7_0812500	RNA-binding protein, putative	N/A
PF3D7_0812500	S(587)	RKESNKY	_KES(ph)NKYYENK_	0	7.94378	0	0	0	0	NA	NA	NA	NA	NA	NA	1	1	1	PF3D7_0812500	RNA-binding protein, putative	N/A
PF3D7_0812500	S(478)	DEISNYE	_KQNEDEIS(ph)NYENK_	0	0	0	0	8.15271	0	NA	NA	NA	NA	NA	NA	1	1	0.419016	PF3D7_0812500	RNA-binding protein, putative	N/A
PF3D7_0812500	S(20)	EERSNTC	_LEEERS(ph)NTCEETEQVEETSNNKR_	0	0	22.3643	0	0	23.2537	NA	NA	0.961754	NA	NA	-0.05626	1	1	0.419016	PF3D7_0812500	RNA-binding protein, putative	N/A
PF3D7_0812500	T(22)	RSNTCEE	_LEEERSNT(ph)CEETEQVEETSNNKR_	0	0	22.3643	0	0	23.2537	NA	NA	0.961754	NA	NA	-0.05626	1	1	0.403854	PF3D7_0812500	RNA-binding protein, putative	N/A
PF3D7_0812500	S(414)	RNYSPTD	_NYS(ph)PTDMIKR_,_NYS(ph)PTDMIKR_,_NYS(ph)PTDMIK_,_NYS(ph)PTDMIK_	1.28308	18.8938	83.8679	0	83.174	89.3133	NA	0.22716	0.93903	NA	-2.13822	-0.0907572	1	0.000344298	0.000465383	PF3D7_0812500	RNA-binding protein, putative	N/A
PF3D7_0812500	S(950)	KTESVKS	_TES(ph)VKSFVSRE_	0	0	1.73652	0	0	12.143	NA	NA	0.143006	NA	NA	-2.80585	1	1	0.000465383	PF3D7_0812500	RNA-binding protein, putative	N/A
PF3D7_0812500	S(953)	SVKSFVS	_TESVKS(ph)FVSRE_	0	0	1.73652	0	0	12.143	NA	NA	0.143006	NA	NA	-2.80585	1	1	0.000465383	PF3D7_0812500	RNA-binding protein, putative	N/A
PF3D7_0812500	S(956)	SFVSREX	_TESVKSFVS(ph)RE_	0	0	1.73652	0	0	12.143	NA	NA	0.143006	NA	NA	-2.80585	1	1	1	PF3D7_0812500	RNA-binding protein, putative	N/A
PF3D7_0812500	S(302)	KYESDHN	_YES(ph)DHNTKEPNNDR_	18.5889	13.4865	0	11.3821	10.8233	0	1.63317	1.24606	NA	0.707672	0.317375	NA	0.0656271	0.257081	0.239415	PF3D7_0812700	U1 small nuclear ribonucleoprotein C, putative	SNRPC
PF3D7_0812700	S(226)	PENSKEH	_KPSFLNPENS(ph)KEHIESDIS_	0	0	18.7928	0	0	11.1623	NA	NA	1.68361	NA	NA	0.751554	1	1	1	PF3D7_0813100	conserved Plasmodium protein, unknown function	N/A
PF3D7_0813100	S(478)	RGSSNLI	_GSS(ph)NLIENLLSHSGTK_,_RGSS(ph)NLIENLLSHSGTK_	0	0	4.25136	0	0	4.44041	NA	NA	NA	NA	NA	NA	1	1	0.0655522	PF3D7_0813100	conserved Plasmodium protein, unknown function	N/A
PF3D7_0813100	S(435)	RINSLIN	_INS(ph)LINESYSIHSLTPQHR_	16.0105	23.0882	7.50072	0	0	17.3728	Inf	Inf	0.43175	Inf	Inf	-1.21173	0	0	1	PF3D7_0813100	conserved Plasmodium protein, unknown function	N/A
PF3D7_0813100	S(521)	KKTSKVN	_KTS(ph)KVNFENIK_	24.2371	45.6207	1.01016	37.2271	32.6782	0	0.651062	1.39606	NA	-0.619133	0.481361	NA	0.159867	0.17811	0.315948	PF3D7_0813100	conserved Plasmodium protein, unknown function	N/A
PF3D7_0813100	S(477)	KRGSSNL	_RGS(ph)SNLIENLLSHSGTK_,_RGS(ph)SNLIENLLSHSGTK_	0	11.5185	10.6585	0	17.2564	13.1165	NA	0.667491	0.812605	NA	-0.58318	-0.299374	1	0.202815	0.000216216	PF3D7_0813300	conserved protein, unknown function	N/A
PF3D7_0813300	T(150)	DDETNVG	_NLENNEDDET(ph)NVGR_	0	0	33.7693	0	10.7044	3.57415	NA	0	9.44823	NA	#NAME?	3.24004	1	2.85804e-21	1	PF3D7_0813400	conserved protein, unknown function	N/A
PF3D7_0813400	S(650)	KQRSREA	_S(ph)REAHQYGTY_	0	0	0	0	16.2491	0	NA	0	NA	NA	#NAME?	NA	1	2.85804e-21	1	PF3D7_0813500	PUB domain-containing protein, putative	N/A
PF3D7_0813500	S(62)	NDGSPKN	_YQQNEQNDGS(ph)PK_	4.39763	4.41183	0	0	0	0	NA	NA	NA	NA	NA	NA	1	1	0.0106737	PF3D7_0814200	DNA/RNA-binding protein Alba 1	ALBA1
PF3D7_0814200	S(83)	QYVSGQD	_CGSTVITDQYVS(ph)GQDNSEHVVQEK_,_CGSTVITDQYVS(ph)GQDNSEHVVQEK_	0	0	20.9481	0	0	78.8788	NA	NA	0.265574	NA	NA	-1.91282	1	1	0.0243781	PF3D7_0814200	DNA/RNA-binding protein Alba 1	ALBA1
PF3D7_0814200	S(88)	QDNSEHV	_CGSTVITDQYVSGQDNS(ph)EHVVQEK_,_CGSTVITDQYVSGQDNS(ph)EHVVQEK_	0	0	33.3733	0	5.6442	102.564	NA	NA	0.325389	NA	NA	-1.61976	1	1	0.00735557	PF3D7_0814200	DNA/RNA-binding protein Alba 1	ALBA1
PF3D7_0814200	T(129)	KEMTPEE	_EMT(ph)PEEIVNSRPFR_,_EMT(ph)PEEIVNSR_	0	0	2.85886	0	0	11.7134	NA	NA	0.244068	NA	NA	-2.03464	1	1	0.0716685	PF3D7_0815600	eukaryotic translation initiation factor 3 subunit G, putative	EIF3G
PF3D7_0815600	T(157)	DEETEDV	_ILKDEET(ph)EDVKAEDPSK_	0	0	6.66416	0	15.068	15.0031	NA	0	0.444187	NA	#NAME?	-1.17076	1	2.85804e-21	0.0660804	PF3D7_0815600	eukaryotic translation initiation factor 3 subunit G, putative	EIF3G
PF3D7_0815600	S(18)	DDESIND	_KWADIDVDDDES(ph)INDNEIKK_,_KWADIDVDDDES(ph)INDNEIK_,_WADIDVDDDES(ph)INDNEIKK_,_WADIDVDDDES(ph)INDNEIK_	0	0	14.182	0	0	32.7646	NA	NA	0.432844	NA	NA	-1.20808	1	1	1	PF3D7_0815800	vacuolar protein sorting-associated protein 9, putative	VPS9
PF3D7_0815800	S(910)	RKRSLEN	_KRS(ph)LENIIK_	42.4064	45.8521	5.04017	45.966	62.8055	3.56002	0.92256	0.730065	NA	-0.116285	-0.453903	NA	0.481679	0.268097	1	PF3D7_0815800	vacuolar protein sorting-associated protein 9, putative	VPS9
PF3D7_0815800	S(258)	HAGSPIN	_SYHAGS(ph)PINKK_	0	10.8825	0	15.3799	0	0	0	Inf	NA	#NAME?	Inf	NA	6.40186e-53	0	1	PF3D7_0816000	ribosome assembly protein RRB1, putative	RRB1
PF3D7_0816000	S(40)	DALSEEE	_HDALS(ph)EEEKKR_	0	7.49429	0	0	8.27403	0.0828277	NA	NA	NA	NA	NA	NA	1	1	0.00825136	PF3D7_0817900	high mobility group protein B2	HMGB2
PF3D7_0817900	S(68)	GQLSPAQ	_LIGEAWGQLS(ph)PAQK_	11.3539	7.97604	29.2334	0	9.90129	116.742	Inf	0.805555	0.25041	Inf	-0.311944	-1.99763	0	0.350247	0.32619	PF3D7_0818000	U4/U6.U5 small nuclear ribonucleoprotein, putative	SNRNP27
PF3D7_0818000	S(369)	RPLSPTF	_GGFNRPLS(ph)PTF_	0	21.8383	27.9436	0	26.6928	33.7895	NA	0.818133	0.826991	NA	-0.289592	-0.274057	1	0.363988	0.00718956	PF3D7_0818000	U4/U6.U5 small nuclear ribonucleoprotein, putative	SNRNP27
PF3D7_0818000	S(316)	EELSEGE	_NNDILNDNILNEELS(ph)EGEMIKR_,_NNDILNDNILNEELS(ph)EGEMIK_	0	0	5.55247	0	0	22.8649	NA	NA	0.242838	NA	NA	-2.04193	1	1	1	PF3D7_0818000	U4/U6.U5 small nuclear ribonucleoprotein, putative	SNRNP27
PF3D7_0818000	S(202)	RRLSYDK	_RLS(ph)YDKYEK_	17.4183	0	4.91646	14.4045	35.0169	0	1.20923	0	NA	0.274087	#NAME?	NA	0.244834	2.85804e-21	0.31779	PF3D7_0818200	14-3-3 protein	14-3-3I
PF3D7_0818200	S(222)	DNVSEDS	_AFDDAITEFDNVS(ph)EDSYKDSTLIMQLLR_,_AFDDAITEFDNVS(ph)EDSYK_,_RAFDDAITEFDNVS(ph)EDSYK_	0	0	51.2573	0	0	62.8779	NA	NA	0.815188	NA	NA	-0.294796	1	1	2.10833e-08	PF3D7_0818200	14-3-3 protein	14-3-3I
PF3D7_0818200	S(225)	SEDSYKD	_AFDDAITEFDNVSEDS(ph)YK_	0	0	0	0	0	29.1561	NA	NA	0	NA	NA	#NAME?	1	1	0.00502938	PF3D7_0818200	14-3-3 protein	14-3-3I
PF3D7_0818200	T(252)	GDQTEEK	_DNLTLWTSDLQGDQT(ph)EEKSKDEGLE_,_DNLTLWTSDLQGDQT(ph)EEKSKDEGLE_,_DNLTLWTSDLQGDQT(ph)EEK_	0	0	125.172	0	0	556.936	NA	NA	0.224751	NA	NA	-2.1536	1	1	0.0168607	PF3D7_0818200	14-3-3 protein	14-3-3I
PF3D7_0818200	S(256)	EEKSKDE	_DNLTLWTSDLQGDQTEEKS(ph)KDEGLE_,_DNLTLWTSDLQGDQTEEKS(ph)KDEGLE_	0	0	364.919	0	0	1231.62	NA	NA	0.296293	NA	NA	-1.7549	1	1	1	PF3D7_0818700	DNA helicase, putative	N/A
PF3D7_0818700	S(95)	KLNSDNE	_KLNS(ph)DNEDNKLK_	24.8195	30.1216	0	0	26.5409	0	Inf	1.13491	NA	Inf	0.182579	NA	0	0.333508	1	PF3D7_0818900	heat shock protein 70	HSP70
PF3D7_0818900	S(93)	TESSVQS	_FTESS(ph)VQSDMK_	0	0	0	0	0	2.71896	NA	NA	NA	NA	NA	NA	1	1	4.15223e-14	PF3D7_0818900	heat shock protein 70	HSP70
PF3D7_0818900	S(524)	GRLSQDE	_GRLS(ph)QDEIDR_	89.5663	25.2638	47.7462	26.602	174.482	0	3.3669	0.144793	Inf	1.75142	-2.78793	Inf	0.00025153	4.00893e-06	2.10833e-08	PF3D7_0818900	heat shock protein 70	HSP70
PF3D7_0818900	T(90)	RKFTESS	_KFT(ph)ESSVQSDMK_	0	0	0	0	0	12.0636	NA	NA	0	NA	NA	#NAME?	1	1	1	PF3D7_0818900	heat shock protein 70	HSP70
PF3D7_0818900	S(343)	DKKSVHE	_S(ph)VHEVVLVGGSTR_	0	0	6.28568	0	0	4.95923	NA	NA	NA	NA	NA	NA	1	1	1	PF3D7_0819600	conserved protein, unknown function	N/A
PF3D7_0819600	S(196)	KEESDED	_KEES(ph)DEDEDENEEKLK_,_KKEES(ph)DEDEDENEEK_	38.8844	0	2.36401	0	8.31317	2.52267	Inf	NA	NA	Inf	NA	NA	0	1	1	PF3D7_0819600	conserved protein, unknown function	N/A
PF3D7_0819600	S(228)	NVKSENV	_KVDTQQNENVKS(ph)ENVNNENVK_	0	0	1.26018	0	0	0.818857	NA	NA	NA	NA	NA	NA	1	1	1	PF3D7_0820000	Snf2-related CBP activator, putative	SRCAP
PF3D7_0820000	S(508)	EYESDNY	_NYEKDEHEYES(ph)DNYDKEK_	0	0	2.70403	0	0	0	NA	NA	NA	NA	NA	NA	1	1	1	PF3D7_0820000	Snf2-related CBP activator, putative	SRCAP
PF3D7_0820000	S(1014)	SSKSFDL	_S(ph)FDLAHILTK_	0	0.140735	2.13584	0.386868	0	1.71843	NA	NA	NA	NA	NA	NA	1	1	0.11364	PF3D7_0820000	Snf2-related CBP activator, putative	SRCAP
PF3D7_0820000	S(461)	DYKSDKE	_TGEDYKS(ph)DKENYSPTR_	5.05944	0	14.6507	0	8.48537	6.40611	NA	NA	2.28699	NA	NA	1.19345	1	1	1	PF3D7_0820500	protein transport protein YIF1, putative	YIF1
PF3D7_0820500	S(246)	NKVSSHS	_VS(ph)SHSNLLYNNK_	0	15.3969	0.244109	0	14.4042	1.01965	NA	1.06891	NA	NA	0.0961452	NA	1	0.386744	4.15223e-14	PF3D7_0820500	protein transport protein YIF1, putative	YIF1
PF3D7_0820500	S(247)	KVSSHSN	_VSS(ph)HSNLLYNNK_	31.8842	32.8827	12.3122	29.1147	47.9035	0	1.09512	0.686437	Inf	0.131095	-0.5428	Inf	0.336893	0.222116	0.121516	PF3D7_0821400	conserved Plasmodium protein, unknown function	N/A
PF3D7_0821400	S(19)	KPNSKEE	_KPNS(ph)KEEEEINQPVK_	156.753	85.2493	59.2658	183.515	95.3263	26.5575	0.854171	0.894289	2.2316	-0.227404	-0.161187	1.15808	0.399105	0.445821	1	PF3D7_0821400	conserved Plasmodium protein, unknown function	N/A
PF3D7_0821400	T(42)	NPPTPVN	_NNNPPT(ph)PVNK_	0	13.8142	0	22.78	0	0	0	Inf	NA	#NAME?	Inf	NA	6.40186e-53	0	0.126756	PF3D7_0822900	conserved Plasmodium protein, unknown function	N/A
PF3D7_0822900	S(452)	ACLSDSN	_ESNYEDPHLNACLS(ph)DSNIDGVNINQNEEELK_	0	0	15.6553	0	0	28.9331	NA	NA	0.541085	NA	NA	-0.886074	1	1	1	PF3D7_0822900	conserved Plasmodium protein, unknown function	N/A
PF3D7_0822900	S(527)	KFKSANN	_FKS(ph)ANNIK_	17.8062	20.6812	0	25.2199	7.97269	0	0.706038	2.59401	NA	-0.502182	1.37518	NA	0.219384	0.00829945	1	PF3D7_0822900	conserved Plasmodium protein, unknown function	N/A
PF3D7_0822900	T(716)	PHCTYSN	_INLCNSAYYPHCT(ph)YSNPLK_	0	0	0	0	0	3.55872	NA	NA	NA	NA	NA	NA	1	1	0.00673137	PF3D7_0822900	conserved Plasmodium protein, unknown function	N/A
PF3D7_0822900	S(718)	CTYSNPL	_INLCNSAYYPHCTYS(ph)NPLK_,_KINLCNSAYYPHCTYS(ph)NPLK_	62.3527	101.053	20.6921	0	39.9175	86.4541	Inf	2.53156	0.239341	Inf	1.34003	-2.06286	0	0.0097055	1	PF3D7_0822900	conserved Plasmodium protein, unknown function	N/A
PF3D7_0822900	T(512)	KKKTQIN	_KKT(ph)QINLNNVLK_	42.5813	62.275	3.20678	0	16.3853	0.363059	Inf	3.80067	NA	Inf	1.92626	NA	0	0.000477331	0.0390426	PF3D7_0822900	conserved Plasmodium protein, unknown function	N/A
PF3D7_0822900	S(561)	KKNSSIN	_KNS(ph)SINDEEPYHYTNFVK_	0	0	12.0192	0	0	32.4962	NA	NA	0.369866	NA	NA	-1.43493	1	1	0.0826462	PF3D7_0822900	conserved Plasmodium protein, unknown function	N/A
PF3D7_0822900	S(562)	KNSSIND	_KNSS(ph)INDEEPYHYTNFVK_,_NSS(ph)INDEEPYHYTNFVK_	0	0	38.3647	0	0	82.4362	NA	NA	0.465386	NA	NA	-1.1035	1	1	1	PF3D7_0822900	conserved Plasmodium protein, unknown function	N/A
PF3D7_0822900	S(619)	DTNSFQY	_NSYDTNS(ph)FQYNK_	0	0	7.71104	0	0	6.19574	NA	NA	NA	NA	NA	NA	1	1	1	PF3D7_0822900	conserved Plasmodium protein, unknown function	N/A
PF3D7_0822900	S(823)	NIESISK	_NVTDHINIES(ph)ISK_	0	0	4.0238	0	0	7.08785	NA	NA	NA	NA	NA	NA	1	1	0.123799	PF3D7_0822900	conserved Plasmodium protein, unknown function	N/A
PF3D7_0822900	T(670)	NYNTMVN	_NYNT(ph)MVNDHNINCTK_	9.57769	9.8003	13.1983	0	0	5.95521	Inf	Inf	2.21627	Inf	Inf	1.14813	0	0	1	PF3D7_0822900	conserved Plasmodium protein, unknown function	N/A
PF3D7_0822900	S(1003)	NNSSSHK	_SNIYNNSS(ph)SHK_	0	6.52939	0	0	0	0	NA	NA	NA	NA	NA	NA	1	1	1	PF3D7_0822900	conserved Plasmodium protein, unknown function	N/A
PF3D7_0822900	S(627)	KSYSSTT	_SYS(ph)STTNEEQEKDKR_	23.1023	14.4821	0	30.8704	15.59	0	0.748363	0.928934	NA	-0.41819	-0.106352	NA	0.26903	0.481707	0.467319	PF3D7_0822900	conserved Plasmodium protein, unknown function	N/A
PF3D7_0822900	S(497)	EMHSNNI	_VSNMEMHS(ph)NNIENISNCIQK_,_VSNMEMHS(ph)NNIENISNCIQK_,_VSNMEMHS(ph)NNIENISNCIQK_	0	0	35.8957	0	0	34.6228	NA	NA	1.03676	NA	NA	0.0520872	1	1	1	PF3D7_0822900	conserved Plasmodium protein, unknown function	N/A
PF3D7_0822900	S(970)	RVSSCPE	_VSS(ph)CPEYQNSNEQYHQK_	0	0	0	0	0	5.28567	NA	NA	NA	NA	NA	NA	1	1	0.456877	PF3D7_0822900	conserved Plasmodium protein, unknown function	N/A
PF3D7_0822900	S(977)	YQNSNEQ	_VSSCPEYQNS(ph)NEQYHQK_	16.4943	18.9194	26.137	15.2789	25.6338	22.4317	1.07955	0.738064	1.16518	0.110426	-0.438183	0.220552	0.35125	0.276699	0.0694646	PF3D7_0822900	conserved Plasmodium protein, unknown function	N/A
PF3D7_0822900	S(551)	NDGSDDL	_YINDGS(ph)DDLETYKK_,_YINDGS(ph)DDLETYK_	0	0	210.34	0	0	478.303	NA	NA	0.439763	NA	NA	-1.1852	1	1	1	PF3D7_0823200	RNA-binding protein, putative	N/A
PF3D7_0823200	S(45)	TAQSPRG	_YGTITQVYYVPATAQS(ph)PR_	0	0	1.30922	0	0	4.48853	NA	NA	NA	NA	NA	NA	1	1	1	PF3D7_0823300	histone acetyltransferase GCN5	GCN5
PF3D7_0823300	S(784)	QNYSLEK	_DDGHVDKQNYS(ph)LEKK_,_DDGHVDKQNYS(ph)LEK_,_QNYS(ph)LEKK_	25.0939	25.7245	5.73546	15.452	29.2119	0.686049	1.62399	0.880619	NA	0.699541	-0.183411	NA	0.0676104	0.431385	1	PF3D7_0823800	DnaJ protein, putative	N/A
PF3D7_0823800	S(374)	IKKSIID	_KS(ph)IIDSLK_	0	0	1.84788	0	0	0	NA	NA	NA	NA	NA	NA	1	1	0.379785	PF3D7_0823800	DnaJ protein, putative	N/A
PF3D7_0823800	S(24)	KRKSKGK	_S(ph)KGKDDINDIMNDLNK_	0	0	20.1169	0	0	15.2924	NA	NA	1.31548	NA	NA	0.395588	1	1	0.190972	PF3D7_0824400	nucleoside transporter 2	NT2
PF3D7_0824400	S(280)	RDDSYKY	_DDS(ph)YKYYESITEK_,_DDS(ph)YKYYESITEKK_,_DDS(ph)YKYYESITEK_,_NSRDDS(ph)YKYYESITEK_	0	2.57722	642.296	0	0	344.529	NA	NA	1.86427	NA	NA	0.898614	1	1	1	PF3D7_0824400	nucleoside transporter 2	NT2
PF3D7_0824400	S(286)	YYESITE	_DDSYKYYES(ph)ITEK_	0	0	7.79517	0	0	5.09017	NA	NA	NA	NA	NA	NA	1	1	0.0220037	PF3D7_0824400	nucleoside transporter 2	NT2
PF3D7_0824400	T(51)	LDLTENK	_FEEEPKLDLT(ph)ENKIDIEEK_,_LDLT(ph)ENKIDIEEK_	0	0	57.3536	0	0	15.2883	NA	NA	3.75147	NA	NA	1.90746	1	1	1	PF3D7_0824400	nucleoside transporter 2	NT2
PF3D7_0824400	T(370)	ENKTLSL	_FNDILLNENKT(ph)LSLTHSK_	0	0	5.03025	0	0	3.50368	NA	NA	NA	NA	NA	NA	1	1	0.130922	PF3D7_0824400	nucleoside transporter 2	NT2
PF3D7_0824400	S(372)	KTLSLTH	_FNDILLNENKTLS(ph)LTHSK_,_TLS(ph)LTHSKKEDNIDDENK_,_TLS(ph)LTHSKK_,_TLS(ph)LTHSK_	150.746	177.956	37.4762	366.384	175.613	17.2677	0.411443	1.01334	2.1703	-1.28123	0.019118	1.1179	0.0123958	0.436091	0.143026	PF3D7_0824400	nucleoside transporter 2	NT2
PF3D7_0824400	S(27)	DDESLLN	_IINEDDES(ph)LLNMKK_,_IINEDDES(ph)LLNMKK_,_IINEDDES(ph)LLNMK_,_IINEDDES(ph)LLNMK_	0	0	235.514	0	0	112.256	NA	NA	2.098	NA	NA	1.06902	1	1	1	PF3D7_0824400	nucleoside transporter 2	NT2
PF3D7_0824400	S(353)	LQESHSK	_ILQES(ph)HSK_	8.98287	7.59421	0	13.5527	4.62003	0	0.662808	NA	NA	-0.593336	NA	NA	0.171994	1	1	PF3D7_0824400	nucleoside transporter 2	NT2
PF3D7_0824400	S(355)	ESHSKNK	_ILQESHS(ph)K_	42.8	30.0567	0	61.1261	17.1335	0	0.700192	1.75426	NA	-0.514177	0.810866	NA	0.212751	0.0713832	0.374701	PF3D7_0824400	nucleoside transporter 2	NT2
PF3D7_0824400	S(292)	EKKSQNI	_KS(ph)QNISYPININSIIYESK_,_S(ph)QNISYPININSIIYESK_	0	4.50842	50.4357	0	0	38.0266	NA	NA	1.32632	NA	NA	0.407434	1	1	1	PF3D7_0824400	nucleoside transporter 2	NT2
PF3D7_0824400	S(324)	KNDSNSV	_NDS(ph)NSVGIK_	19.9636	18.8177	0	25.7694	33.6057	0	0.7747	0.559955	NA	-0.36829	-0.836617	NA	0.300986	0.10579	1	PF3D7_0824400	nucleoside transporter 2	NT2
PF3D7_0824400	S(331)	GIKSSSN	_S(ph)SSNNTNNMTSNEIGDHK_	0	7.07635	0	0	13.0329	2.95903	NA	0.54296	NA	NA	-0.881082	NA	1	0.0929999	0.0487015	PF3D7_0824400	nucleoside transporter 2	NT2
PF3D7_0824400	S(333)	KSSSNNT	_SSS(ph)NNTNNMTSNEIGDHK_	8.45411	0	26.2956	7.86375	3.62724	8.7229	NA	NA	3.01454	NA	NA	1.59194	1	1	1.30929e-09	PF3D7_0824400	nucleoside transporter 2	NT2
PF3D7_0824400	S(341)	NMTSNEI	_SSSNNTNNMTS(ph)NEIGDHK_	0	0	11.3324	0	0	0.269327	NA	NA	42.0768	NA	NA	5.39495	1	1	4.15223e-14	PF3D7_0824400	nucleoside transporter 2	NT2
PF3D7_0824400	S(318)	SKYSLTK	_TENTESKYS(ph)LTK_	23.8205	13.1298	33.4279	35.3724	35.5186	0	0.67342	0.369659	Inf	-0.570422	-1.43573	Inf	0.183245	0.01266	0.148649	PF3D7_0824400	nucleoside transporter 2	NT2
PF3D7_0824400	S(376)	LTHSKKE	_TLSLTHS(ph)KKEDNIDDENK_,_TLSLTHS(ph)KKEDNIDDENK_	10.4782	5.65933	53.1388	11.1183	18.5117	25.7131	0.942427	0.305717	2.0666	-0.0855475	-1.70973	1.04726	0.495184	0.00359415	1	PF3D7_0824800	conserved Plasmodium membrane protein, unknown function	N/A
PF3D7_0824800	S(81)	SFNSFHL	_KSSFNS(ph)FHLDNENVNK_	10.0286	9.00983	8.38226	0	6.43952	2.82754	Inf	NA	NA	Inf	NA	NA	0	1	0.00505541	PF3D7_0824800	conserved Plasmodium membrane protein, unknown function	N/A
PF3D7_0824800	S(499)	FNFSDDD	_NQDLLDDDIFNFS(ph)DDDNKEESK_	0	0	12.1876	0	0	2.3069	NA	NA	5.2831	NA	NA	2.40139	1	1	1	PF3D7_0824800	conserved Plasmodium membrane protein, unknown function	N/A
PF3D7_0824800	S(1213)	KRISLNK	_RIS(ph)LNKPLIQHSK_	10.1071	0	0	0	6.01701	2.41606	Inf	NA	NA	Inf	NA	NA	0	1	0.0005722	PF3D7_0824900	conserved Plasmodium protein, unknown function	N/A
PF3D7_0824900	S(817)	INESNES	_SKQEINES(ph)NESLDER_	0	0	11.6449	0	0	1.45195	NA	NA	8.0202	NA	NA	3.00364	1	1	0.0005722	PF3D7_0824900	conserved Plasmodium protein, unknown function	N/A
PF3D7_0824900	S(820)	SNESLDE	_SKQEINESNES(ph)LDER_	0	0	11.6449	0	0	1.45195	NA	NA	8.0202	NA	NA	3.00364	1	1	1	PF3D7_0825000	conserved Plasmodium protein, unknown function	N/A
PF3D7_0825000	S(390)	NDLSDDG	_DHNIYNDLS(ph)DDGKSIDR_	0	0	6.69746	0	0	8.2999	NA	NA	NA	NA	NA	NA	1	1	1	PF3D7_0825000	conserved Plasmodium protein, unknown function	N/A
PF3D7_0825000	S(395)	DGKSIDR	_DHNIYNDLSDDGKS(ph)IDR_	0	0	6.69746	0	0	8.2999	NA	NA	NA	NA	NA	NA	1	1	1	PF3D7_0825000	conserved Plasmodium protein, unknown function	N/A
PF3D7_0825000	S(246)	KEYSTKD	_EYS(ph)TKDSIDLR_	0	0	4.49459	0	0	3.51398	NA	NA	NA	NA	NA	NA	1	1	0.322625	PF3D7_0825000	conserved Plasmodium protein, unknown function	N/A
PF3D7_0825000	S(1438)	RNDSLSI	_IRNDS(ph)LSIKEDNIHNTK_	0	0	14.9439	0	0	10.3338	NA	NA	1.44613	NA	NA	0.532194	1	1	0.322625	PF3D7_0825000	conserved Plasmodium protein, unknown function	N/A
PF3D7_0825000	S(1440)	DSLSIKE	_IRNDSLS(ph)IKEDNIHNTK_	0	0	14.9439	0	0	10.3338	NA	NA	1.44613	NA	NA	0.532194	1	1	0.218006	PF3D7_0825000	conserved Plasmodium protein, unknown function	N/A
PF3D7_0825000	S(985)	DTYSDGK	_NVNNEHELVDTYS(ph)DGKK_	0	0	17.9316	0	7.1503	10.1982	NA	NA	1.75831	NA	NA	0.81419	1	1	1	PF3D7_0825000	conserved Plasmodium protein, unknown function	N/A
PF3D7_0825000	S(502)	KSISSEN	_SIS(ph)SENIDIGPTNR_	0	0	8.31649	0	0	0	NA	NA	NA	NA	NA	NA	1	1	1	PF3D7_0825000	conserved Plasmodium protein, unknown function	N/A
PF3D7_0825000	S(503)	SISSENI	_SISS(ph)ENIDIGPTNR_	0	0	0	0	0	2.22261	NA	NA	NA	NA	NA	NA	1	1	0.212438	PF3D7_0825000	conserved Plasmodium protein, unknown function	N/A
PF3D7_0825000	S(1554)	VDISPIK	_VDIS(ph)PIKQIIQEEK_,_VDIS(ph)PIK_	0	0	10.7485	0	0	6.04194	NA	NA	1.77898	NA	NA	0.831049	1	1	1	PF3D7_0826100	HECT-like E3 ubiquitin ligase, putative	HEUL
PF3D7_0826100	S(7934)	HINSDPT	_ELLLDIFDDSHINS(ph)DPTNLNK_	0	0	5.51185	0	0	6.64841	NA	NA	NA	NA	NA	NA	1	1	1	PF3D7_0826500	ubiquitin conjugation factor E4 B, putative	UBE4B
PF3D7_0826500	S(331)	HFHSTII	_SVPYAHFHS(ph)TIIQNSYSR_	0	11.4522	0	0	5.8661	2.62525	NA	1.95227	NA	NA	0.965156	NA	1	0.0427332	0.288042	PF3D7_0826700	receptor for activated c kinase	RACK1
PF3D7_0826700	T(54)	NINTDDD	_LIVWNINT(ph)DDDSGEIGTAK_	0	0	8.32166	0	0	10.7563	NA	NA	0.773656	NA	NA	-0.370235	1	1	0.0583759	PF3D7_0827800	SET domain protein, putative	SET3
PF3D7_0827800	S(409)	EDNSVSH	_IINDEDNS(ph)VSHFIK_	0	0	9.69182	0	0	3.39551	NA	NA	2.8543	NA	NA	1.51314	1	1	1	PF3D7_0827800	SET domain protein, putative	SET3
PF3D7_0827800	T(1237)	EDCTPLA	_NMINDEKDEEDCT(ph)PLAHSIK_	0	0	8.84108	0	11.6506	3.64733	NA	0	NA	NA	#NAME?	NA	1	2.85804e-21	1	PF3D7_0829000	conserved Plasmodium membrane protein, unknown function	N/A
PF3D7_0829000	S(125)	RKESIIN	_KES(ph)IINEGIHK_	32.828	25.4093	2.58061	34.1992	87.3662	2.48033	0.959905	0.290837	NA	-0.0590357	-1.78172	NA	0.475238	0.00250324	0.000240615	PF3D7_0830500	sporozoite and liver stage tryptophan-rich protein, putative	TryThrA
PF3D7_0830500	S(103)	TDTSDSE	_ELADAETTDTS(ph)DSEDEDHIINKK_	0	0	8.32775	0	0	65.0469	NA	NA	0.128027	NA	NA	-2.96548	1	1	1	PF3D7_0831000	Plasmodium exported protein (PHISTb), unknown function	GEXP09
PF3D7_0831000	S(109)	DNISNKW	_DICNEGKDDNIS(ph)NK_	0	0	1.7756	0	0	0.419752	NA	NA	NA	NA	NA	NA	1	1	1	PF3D7_0902200	serine/threonine protein kinase, FIKK family	FIKK9.3
PF3D7_0902200	S(575)	ATASQDE	_ATAS(ph)QDEIFFK_	0	0	6.69387	0	0	8.49559	NA	NA	NA	NA	NA	NA	1	1	1	PF3D7_0903200	ras-related protein RAB7	RAB7
PF3D7_0903200	S(72)	RFQSLGV	_FQS(ph)LGVAFYR_	0	0	3.12873	0	0	5.80484	NA	NA	NA	NA	NA	NA	1	1	1	PF3D7_0903400	ATP-dependent RNA helicase DDX60, putative	DDX60
PF3D7_0903400	S(1175)	VNNSNSI	_KGDVNNS(ph)NSIIK_	39.476	37.1725	0	41.2647	59.0688	0	0.956652	0.629309	NA	-0.0639341	-0.66816	NA	0.47892	0.165614	0.000571407	PF3D7_0903400	ATP-dependent RNA helicase DDX60, putative	DDX60
PF3D7_0903400	S(823)	LFDSSSE	_VLFDS(ph)SSEREDDEKDGDHEIVK_,_VLFDS(ph)SSEREDDEKDGDHEIVK_	0	0	12.926	0	0	87.2343	NA	NA	0.148175	NA	NA	-2.75462	1	1	8.54025e-05	PF3D7_0903400	ATP-dependent RNA helicase DDX60, putative	DDX60
PF3D7_0903400	S(824)	FDSSSER	_VLFDSS(ph)SEREDDEKDGDHEIVK_,_VLFDSS(ph)SEREDDEKDGDHEIVK_	0	0	3.03443	0	0	27.9324	NA	NA	0.108635	NA	NA	-3.20244	1	1	0.00177566	PF3D7_0903400	ATP-dependent RNA helicase DDX60, putative	DDX60
PF3D7_0903400	S(825)	DSSSERE	_VLFDSSS(ph)EREDDEKDGDHEIVK_,_VLFDSSS(ph)EREDDEKDGDHEIVK_	0	0	12.926	0	0	70.9267	NA	NA	0.182244	NA	NA	-2.45606	1	1	1	PF3D7_0903500	nucleoporin NUP138, putative	NUP138
PF3D7_0903500	T(727)	FGSTSLF	_DNIFGST(ph)SLFGSSIFK_	0	0	2.85508	0	0	3.84014	NA	NA	NA	NA	NA	NA	1	1	1	PF3D7_0903500	nucleoporin NUP138, putative	NUP138
PF3D7_0903500	S(607)	TNESVSP	_GATTNES(ph)VSPSKLEQTVNVVQNQK_	0	0	0	0	16.4628	0	NA	0	NA	NA	#NAME?	NA	1	2.85804e-21	0.444042	PF3D7_0903500	nucleoporin NUP138, putative	NUP138
PF3D7_0903500	S(609)	ESVSPSK	_GATTNESVS(ph)PSKLEQTVNVVQNQK_	0	40.7488	39.0496	0	0	32.8537	NA	Inf	1.18859	NA	Inf	0.249253	1	0	4.15223e-14	PF3D7_0903500	nucleoporin NUP138, putative	NUP138
PF3D7_0903500	S(611)	VSPSKLE	_GATTNESVSPS(ph)KLEQTVNVVQNQK_	0	0	24.1428	0	0	0	NA	NA	Inf	NA	NA	Inf	1	1	0.00768647	PF3D7_0903500	nucleoporin NUP138, putative	NUP138
PF3D7_0903500	S(1107)	KNISPTY	_NIS(ph)PTYNQQLNKDQDK_,_NIS(ph)PTYNQQLNK_	44.6775	49.7892	96.3342	41.251	55.6374	19.9744	1.08306	0.894887	4.82289	0.115118	-0.160223	2.2699	0.347972	0.446448	1	PF3D7_0903500	nucleoporin NUP138, putative	NUP138
PF3D7_0903500	S(997)	KTVSFSP	_TVS(ph)FSPTSVFNKPFDLNFEK_	0	0	1.99382	0	0	0	NA	NA	NA	NA	NA	NA	1	1	1	PF3D7_0903500	nucleoporin NUP138, putative	NUP138
PF3D7_0903500	S(999)	VSFSPTS	_TVSFS(ph)PTSVFNKPFDLNFEK_	0	0	7.20521	0	0	8.44487	NA	NA	NA	NA	NA	NA	1	1	5.88345e-07	PF3D7_0903600	conserved protein, unknown function, unspecified product	N/A
PF3D7_0903600.2	S(166)	KEESDNE	_YIHNVVEHLDKEES(ph)DNEEKGLSEQNSK_,_YIHNVVEHLDKEES(ph)DNEEK_	0	0	2.16469	0	0	39.1528	NA	NA	0.0552883	NA	NA	-4.17688	1	1	0.0395758	PF3D7_0904100	AP-4 complex subunit epsilon, putative	N/A
PF3D7_0904100	T(886)	NDDTDAI	_EVYNIDQGQNDDT(ph)DAIEKR_	0	0	4.74718	0	0	12.7855	NA	NA	0.371293	NA	NA	-1.42937	1	1	1	PF3D7_0904800	replication protein A1, small fragment	RPA1
PF3D7_0904800	S(123)	KKISLVN	_KIS(ph)LVNLR_	0	0	3.63771	0	0	4.18888	NA	NA	NA	NA	NA	NA	1	1	0.14347	PF3D7_0904900	copper-transporting ATPase	CuTP
PF3D7_0904900	S(340)	ILLSNDM	_ILLS(ph)NDMYK_	0	0	19.9013	0	0	35.083	NA	NA	0.567263	NA	NA	-0.81791	1	1	1	PF3D7_0904900	copper-transporting ATPase	CuTP
PF3D7_0904900	S(230)	NYESNHQ	_NYES(ph)NHQNHEQNYK_	11.666	9.02421	0	0	4.69439	0	Inf	NA	NA	Inf	NA	NA	0	1	1	PF3D7_0904900	copper-transporting ATPase	CuTP
PF3D7_0904900	S(287)	VEESEGV	_VEES(ph)EGVDENRK_,_VEES(ph)EGVDENR_	40.4313	16.144	1.12756	31.0044	25.2448	0	1.30405	0.639498	NA	0.383001	-0.644987	NA	0.18502	0.175292	1	PF3D7_0905300	dynein heavy chain, putative	N/A
PF3D7_0905300	Y(867)	KEIYKDM	_EIY(ph)KDMEEIK_	15.6562	0	0	25.4548	11.0018	0	0.615058	0	NA	-0.701205	#NAME?	NA	0.125092	2.85804e-21	0.340029	PF3D7_0905400	high molecular weight rhoptry protein 3	RhopH3
PF3D7_0905400	S(853)	FYKSSLK	_GLEFYKS(ph)SLKLDQLDK_,_GLEFYKS(ph)SLK_,_KGLEFYKS(ph)SLK_,_S(ph)SLKLDQLDK_	171.442	243.382	232.169	0	252.819	165.343	Inf	0.962673	1.40417	Inf	-0.054883	0.489716	0	0.484467	0.00268788	PF3D7_0905400	high molecular weight rhoptry protein 3	RhopH3
PF3D7_0905400	S(854)	YKSSLKL	_GLEFYKSS(ph)LKLDQLDK_,_GLEFYKSS(ph)LK_,_KGLEFYKSS(ph)LK_,_SS(ph)LKLDQLDK_	24.2694	34.0857	15.1478	0	32.4981	76.6575	Inf	1.04885	0.197603	Inf	0.0688089	-2.33932	0	0.404092	0.0054389	PF3D7_0905400	high molecular weight rhoptry protein 3	RhopH3
PF3D7_0905400	T(731)	KPQTMDE	_KQDVLYETDKPQT(ph)MDEASYEETVDEDAHHVNEK_	0	0	3.58667	0	0	15.6943	NA	NA	0.228533	NA	NA	-2.12952	1	1	0.315154	PF3D7_0905400	high molecular weight rhoptry protein 3	RhopH3
PF3D7_0905400	S(736)	DEASYEE	_KQDVLYETDKPQTMDEAS(ph)YEETVDEDAHHVNEK_	0	0	67.6916	0	0	46.2118	NA	NA	1.46481	NA	NA	0.550715	1	1	1	PF3D7_0905400	high molecular weight rhoptry protein 3	RhopH3
PF3D7_0905400	S(702)	EEISEIP	_NLEEIS(ph)EIPVQLETSNDGIGYR_	0	0	2.33896	0	0	2.94491	NA	NA	NA	NA	NA	NA	1	1	0.317613	PF3D7_0905400	high molecular weight rhoptry protein 3	RhopH3
PF3D7_0905400	S(754)	KQHSAHF	_QHS(ph)AHFLDAIAEKDILEEK_,_QHS(ph)AHFLDAIAEK_	0	0	102.381	0	0	70.1909	NA	NA	1.45861	NA	NA	0.544598	1	1	0.212469	PF3D7_0905400	high molecular weight rhoptry protein 3	RhopH3
PF3D7_0905400	S(793)	QSKSTSA	_S(ph)TSAASTSDEISGSEGPSTESTSTGNQGEDKTTDNTYK_,_S(ph)TSAASTSDEISGSEGPSTESTSTGNQGEDK_	0	0	10.6268	0	0	15.9029	NA	NA	0.668227	NA	NA	-0.58159	1	1	7.49682e-06	PF3D7_0905400	high molecular weight rhoptry protein 3	RhopH3
PF3D7_0905400	S(804)	DEISGSE	_STSAASTSDEIS(ph)GSEGPSTESTSTGNQGEDKTTDNTYK_,_STSAASTSDEIS(ph)GSEGPSTESTSTGNQGEDK_	0	0	16.2393	0	55.4676	212.085	NA	0	0.0765699	NA	#NAME?	-3.70708	1	2.85804e-21	2.10833e-08	PF3D7_0905400	high molecular weight rhoptry protein 3	RhopH3
PF3D7_0905400	S(806)	ISGSEGP	_STSAASTSDEISGS(ph)EGPSTESTSTGNQGEDK_	0	0	0	0	0	16.475	NA	NA	0	NA	NA	#NAME?	1	1	0.390935	PF3D7_0905800	conserved Plasmodium protein, unknown function	N/A
PF3D7_0905800	S(775)	GNVSPHI	_YGNVS(ph)PHINDPLINK_	36.8034	33.7961	18.8922	0	19.4183	14.6207	Inf	1.74043	1.29215	Inf	0.799441	0.369773	0	0.0739847	1	PF3D7_0906600	zinc finger protein, putative	N/A
PF3D7_0906600	S(586)	RCSSTSN	_CSS(ph)TSNLLTDINCTNK_	0	0	1.86154	0	0	4.27868	NA	NA	NA	NA	NA	NA	1	1	0.221883	PF3D7_0906700	leucine-rich repeat protein	LRR9
PF3D7_0906700	S(15)	DSPSFIF	_NEENYNVNDKDSPS(ph)FIFYEK_	0	0	125.316	0	7.02905	71.8457	NA	NA	1.74424	NA	NA	0.802598	1	1	0.000330576	PF3D7_0907100	conserved Plasmodium protein, unknown function	N/A
PF3D7_0907100	S(586)	MYISRMK	_ILMYIS(ph)RMK_	0	0	20.6394	0	10.284	2.34311	NA	0	8.80856	NA	#NAME?	3.13891	1	2.85804e-21	1	PF3D7_0907100	conserved Plasmodium protein, unknown function	N/A
PF3D7_0907100	S(620)	DEKSNMK	_S(ph)NMKGEFEK_	0	0	0	217.18	90.2935	0	0	0	NA	#NAME?	#NAME?	NA	6.40186e-53	2.85804e-21	0.00190863	PF3D7_0907200	GTPase-activating protein, putative	N/A
PF3D7_0907200	S(759)	HNISDEE	_ESNSVHNIS(ph)DEENPNHPNLK_	0	0	1.82084	0	0	9.85361	NA	NA	0.184789	NA	NA	-2.43605	1	1	1	PF3D7_0907700	proteasome activator 28 subunit beta, putative	PA28
PF3D7_0907700	S(92)	GNNSSDF	_GNNS(ph)SDFDER_	0	0	0	0	8.9276	0	NA	NA	NA	NA	NA	NA	1	1	1	PF3D7_0907700	proteasome activator 28 subunit beta, putative	PA28
PF3D7_0907700	S(93)	NNSSDFD	_GNNSS(ph)DFDEREK_,_HKGNNSS(ph)DFDEREK_	6.12639	0	0	0	19.3766	0.128257	NA	0	NA	NA	#NAME?	NA	1	2.85804e-21	1	PF3D7_0907700	proteasome activator 28 subunit beta, putative	PA28
PF3D7_0907700	S(104)	KKDSLDG	_KKDS(ph)LDGHVK_	11.6492	7.08073	0	8.60149	3.25694	0	1.35432	NA	NA	0.437574	NA	NA	0.158801	1	0.104427	PF3D7_0908300	conserved protein, unknown function	N/A
PF3D7_0908300.2	T(238)	KYTTPLC	_YTT(ph)PLCSETFNPYNLK_,_YTT(ph)PLCSETFNPYNLK_	0	0	23.7079	0	0	47.0148	NA	NA	0.504264	NA	NA	-0.987749	1	1	0.0275425	PF3D7_0908300	conserved protein, unknown function	N/A
PF3D7_0908300.2	S(242)	PLCSETF	_YTTPLCS(ph)ETFNPYNLK_,_YTTPLCS(ph)ETFNPYNLK_	0	0	5.65547	0	0	16.8296	NA	NA	0.336044	NA	NA	-1.57328	1	1	0.294161	PF3D7_0909700	FHA domain protein, putative	N/A
PF3D7_0909700	S(601)	NPPSLYN	_EFPNPPS(ph)LYNCR_	0	0	20.3429	0	0	26.0081	NA	NA	0.782174	NA	NA	-0.354439	1	1	1	PF3D7_0910000	SET domain protein, putative	SET4
PF3D7_0910000	Y(737)	GMKYKEI	_Y(ph)KEISQNK_	9.48976	4.69232	0	7.92076	5.43608	0.017557	1.19809	NA	NA	0.260732	NA	NA	0.252824	1	1	PF3D7_0910000	SET domain protein, putative	SET4
PF3D7_0910000	S(741)	KEISQNK	_YKEIS(ph)QNK_	9.48976	4.69232	0	7.92076	5.43608	0.017557	1.19809	NA	NA	0.260732	NA	NA	0.252824	1	0.0525698	PF3D7_0910200	conserved Plasmodium protein, unknown function	N/A
PF3D7_0910200	T(1759)	KECTPRN	_KVENYDFVLDIDKECT(ph)PR_	0	0	12.2447	0	0	4.1555	NA	NA	2.94662	NA	NA	1.55906	1	1	0.280684	PF3D7_0910400	selenide water dikinase, putative	N/A
PF3D7_0910400	Y(622)	KKEYENR	_KEY(ph)ENRLIIK_	0	0	11.2522	0	0	7.22666	NA	NA	1.55704	NA	NA	0.638807	1	1	1	PF3D7_0910800	cytosolic Fe-S cluster assembly factor NBP35, putative	NBP35
PF3D7_0910800	S(436)	KLLSEIN	_LLS(ph)EINPFLEEK_	0	0	1.26204	0	0	1.68469	NA	NA	NA	NA	NA	NA	1	1	1	PF3D7_0911100	conserved protein, unknown function	N/A
PF3D7_0911100	S(499)	KGKSLYE	_KGKS(ph)LYEETR_	7.22856	5.72051	0	0	0	0	NA	NA	NA	NA	NA	NA	1	1	0.413438	PF3D7_0911100	conserved protein, unknown function	N/A
PF3D7_0911100	S(432)	KIDSYDN	_KIDS(ph)YDNIDNNVHK_	13.0163	6.50081	59.2868	37.9559	78.0762	47.5495	0.342933	0.0832624	1.24684	-1.544	-3.58619	0.318281	0.00306657	3.73256e-09	1	PF3D7_0911100	conserved protein, unknown function	N/A
PF3D7_0911100	T(403)	YTQTSNK	_QQNINVYTQT(ph)SNKK_	9.13019	4.80294	2.32462	0	0	0	Inf	NA	NA	Inf	NA	NA	0	1	1	PF3D7_0911100	conserved protein, unknown function	N/A
PF3D7_0911100	S(845)	NQKSINP	_S(ph)INPDNSANR_	9.95659	9.65059	0	18.5383	12.2291	0	0.537081	0.789151	NA	-0.896788	-0.341626	NA	0.064376	0.332303	1	PF3D7_0911100	conserved protein, unknown function	N/A
PF3D7_0911100	T(712)	NMKTKNS	_T(ph)KNSIHSYAPSELGGLFNSSIK_	0	13.1129	2.64978	0	18.2051	7.14206	NA	0.720291	NA	NA	-0.473348	NA	1	0.257645	1	PF3D7_0911100	conserved protein, unknown function	N/A
PF3D7_0911100	S(715)	TKNSIHS	_TKNS(ph)IHSYAPSELGGLFNSSIK_	0	0	3.08488	0	0	0	NA	NA	NA	NA	NA	NA	1	1	1	PF3D7_0912000	conserved Plasmodium protein, unknown function	N/A
PF3D7_0912000	T(726)	ESLTPIN	_YAAFNLTESLT(ph)PINK_	0	0	5.05022	0	0	1.17911	NA	NA	NA	NA	NA	NA	1	1	1	PF3D7_0912500	SAP domain-containing protein, putative	N/A
PF3D7_0912500	S(198)	DNDSYLS	_NIISTDDNDS(ph)YLSEEK_	0	0	1.53254	0	0	3.52149	NA	NA	NA	NA	NA	NA	1	1	1	PF3D7_0912500	SAP domain-containing protein, putative	N/A
PF3D7_0912500	S(201)	SYLSEEK	_NIISTDDNDSYLS(ph)EEKKR_	0	0	3.88113	0	0	7.06104	NA	NA	NA	NA	NA	NA	1	1	1	PF3D7_0913200	elongation factor 1-beta	EF-1beta
PF3D7_0913200	S(125)	TKDSASN	_AAGGDDDDDNDIDLFGDDDDNTKDS(ph)ASNLLLEK_	0	0	0	0	0	7.95226	NA	NA	NA	NA	NA	NA	1	1	0.26797	PF3D7_0914400	conserved protein, unknown function	N/A
PF3D7_0914400	S(126)	KYYSADD	_AVLNSIQEEHDVEDAHKYYS(ph)ADDLLQTTAPR_,_YYS(ph)ADDLLQTTAPR_	0	0	108.807	0	0	68.2641	NA	NA	1.59392	NA	NA	0.672578	1	1	1	PF3D7_0914400	conserved protein, unknown function	N/A
PF3D7_0914400	S(195)	NARSRLS	_S(ph)RLSYEQFNQFLSNIK_	0	0	6.61187	0	0	2.10332	NA	NA	NA	NA	NA	NA	1	1	1	PF3D7_0914400	conserved protein, unknown function	N/A
PF3D7_0914400	S(198)	SRLSYEQ	_SRLS(ph)YEQFNQFLSNIK_	0	0	6.53164	0	0	2.03958	NA	NA	NA	NA	NA	NA	1	1	0.201644	PF3D7_0914700	major facilitator superfamily-related transporter, putative	MFR4
PF3D7_0914700	S(3)	XMASDVS	_AS(ph)DVSKENISQLK_,_AS(ph)DVSKENISQLK_,_AS(ph)DVSKENISQLK_	0	0	153.639	0	37.0911	84.3851	NA	0	1.82069	NA	#NAME?	0.864484	1	2.85804e-21	0.13146	PF3D7_0914700	major facilitator superfamily-related transporter, putative	MFR4
PF3D7_0914700	S(6)	SDVSKEN	_ASDVS(ph)KENISQLK_,_ASDVS(ph)KENISQLK_,_ASDVS(ph)KENISQLK_,_ASDVS(ph)KENISQLK_	64.04	33.3683	380.438	59.3133	168.565	175.565	1.07969	0.197956	2.16694	0.110618	-2.33675	1.11566	0.351116	9.91298e-05	0.0296422	PF3D7_0914700	major facilitator superfamily-related transporter, putative	MFR4
PF3D7_0914700	S(11)	ENISQLK	_ASDVSKENIS(ph)QLK_,_ASDVSKENIS(ph)QLK_,_ENIS(ph)QLK_	0	0	29.8976	31.9887	0	8.62039	0	NA	3.46824	#NAME?	NA	1.79421	6.40186e-53	1	1	PF3D7_0914700	major facilitator superfamily-related transporter, putative	MFR4
PF3D7_0914700	S(294)	KRSSINI	_RSS(ph)INISDR_	0	9.95422	0.25972	0	12.2424	0.41039	NA	0.813096	NA	NA	-0.298503	NA	1	0.358488	0.000383638	PF3D7_0914700	major facilitator superfamily-related transporter, putative	MFR4
PF3D7_0914700	S(293)	GKRSSIN	_S(ph)SINISDR_	73.2455	60.82	9.24121	122.73	93.0486	1.07575	0.596801	0.653636	8.59046	-0.744679	-0.61344	3.10273	0.108983	0.189031	0.0637116	PF3D7_0914700	major facilitator superfamily-related transporter, putative	MFR4
PF3D7_0914700	S(243)	NNKSTMQ	_S(ph)TMQGQDNIQINSER_,_STNNKS(ph)TMQGQDNIQINSER_,_STNNKS(ph)TMQGQDNIQINSER_	33.6514	0	103.102	0	22.045	37.115	Inf	0	2.77792	Inf	#NAME?	1.474	0	2.85804e-21	1	PF3D7_0914700	major facilitator superfamily-related transporter, putative	MFR4
PF3D7_0914700	S(238)	PGKSTNN	_S(ph)TNNKSTMQGQDNIQINSER_	0	0	0	54.0427	0	0	0	NA	NA	#NAME?	NA	NA	6.40186e-53	1	0.325427	PF3D7_0914700	major facilitator superfamily-related transporter, putative	MFR4
PF3D7_0914700	S(298)	INISDRN	_SSINIS(ph)DRNSLSKPQNNNNNNTSLLEYIK_	0	0	7.89689	0	0	9.56135	NA	NA	0.825917	NA	NA	-0.275931	1	1	1	PF3D7_0914700	major facilitator superfamily-related transporter, putative	MFR4
PF3D7_0914700	S(302)	DRNSLSK	_SSINISDRNS(ph)LSKPQNNNNNNTSLLEYIK_	0	0	0	0	0	3.79703	NA	NA	NA	NA	NA	NA	1	1	0.378186	PF3D7_0914700	major facilitator superfamily-related transporter, putative	MFR4
PF3D7_0914700	S(255)	QINSERA	_STMQGQDNIQINS(ph)ER_	0	0	41.0114	0	0	31.0957	NA	NA	1.31888	NA	NA	0.399309	1	1	1	PF3D7_0914700	major facilitator superfamily-related transporter, putative	MFR4
PF3D7_0914700	T(244)	NKSTMQG	_STNNKST(ph)MQGQDNIQINSER_	0	15.6695	0	18.4106	16.2788	4.31006	0	0.962569	NA	#NAME?	-0.0550389	NA	6.40186e-53	0.48457	1	PF3D7_0914900	BSD-domain protein, putative	N/A
PF3D7_0914900	S(556)	DEISEAN	_FLDEIS(ph)EANR_	0	0	0	0	0	8.39109	NA	NA	NA	NA	NA	NA	1	1	0.00274597	PF3D7_0914900	BSD-domain protein, putative	N/A
PF3D7_0914900	S(570)	EPKSDFF	_SACDLEEPKS(ph)DFFDSSNIKK_	0	0	2.06913	0	0	10.4266	NA	NA	0.198447	NA	NA	-2.33317	1	1	0.0855555	PF3D7_0915000	type II NADH:ubiquinone oxidoreductase	NDH2
PF3D7_0915000	S(447)	YYLSNVF	_QEAYYLS(ph)NVFNNFIHTNQK_	0	0	5.9514	0	0	12.6411	NA	NA	0.470799	NA	NA	-1.08682	1	1	1	PF3D7_0915400	ATP-dependent 6-phosphofructokinase	PFK9
PF3D7_0915400	T(751)	KSNTSDV	_SNT(ph)SDVLSSEPVNQGFYEQHASSYK_	0	0	0	0	0	5.56158	NA	NA	NA	NA	NA	NA	1	1	1	PF3D7_0915400	ATP-dependent 6-phosphofructokinase	PFK9
PF3D7_0915400	S(752)	SNTSDVL	_SNTS(ph)DVLSSEPVNQGFYEQHASSYK_	0	0	0	0	0	6.79089	NA	NA	NA	NA	NA	NA	1	1	0.0927669	PF3D7_0915400	ATP-dependent 6-phosphofructokinase	PFK9
PF3D7_0915400	S(24)	KTVSVLL	_TVS(ph)VLLR_	73.4803	98.0697	31.7654	0	67.2802	65.6445	Inf	1.45763	0.483901	Inf	0.543624	-1.04722	0	0.152636	0.320472	PF3D7_0916000	major facilitator superfamily domain-containing protein, putative	MFS2
PF3D7_0916000	S(646)	FQNSNTI	_IPEINMFQNS(ph)NTICDHIESK_	0	0	9.4741	0	0	11.5686	NA	NA	0.818953	NA	NA	-0.288148	1	1	1	PF3D7_0916000	major facilitator superfamily domain-containing protein, putative	MFS2
PF3D7_0916000	T(73)	ADGTPRE	_YIHSADGT(ph)PR_	4.21094	7.42522	0	7.42962	4.57134	0	NA	NA	NA	NA	NA	NA	1	1	1	PF3D7_0916700	RNA-binding protein musashi, putative	HoMu
PF3D7_0916700	S(272)	LTFSSPR	_GYGFLTFS(ph)SPR_	0	0	1.13751	0	0	3.50373	NA	NA	NA	NA	NA	NA	1	1	0.0431019	PF3D7_0916700	RNA-binding protein musashi, putative	HoMu
PF3D7_0916700	S(82)	DEKSLGE	_S(ph)LGEDNKSVKDDESEAEK_	0	0	5.61029	0	0	14.7451	NA	NA	0.380485	NA	NA	-1.39409	1	1	0.149135	PF3D7_0916700	RNA-binding protein musashi, putative	HoMu
PF3D7_0916700	S(89)	DNKSVKD	_SLGEDNKS(ph)VKDDESEAEK_,_S(ph)VKDDESEAEKLR_,_SLGEDNKS(ph)VKDDESEAEK_,_SLGEDNKS(ph)VKDDESEAEK_	77.2186	6.03817	41.0638	31.6494	127.519	71.3002	2.43982	0.0473511	0.575928	1.28677	-4.40046	-0.796039	0.00463204	5.32238e-13	0.00262099	PF3D7_0916700	RNA-binding protein musashi, putative	HoMu
PF3D7_0916700	S(24)	DKKSVEE	_S(ph)VEEHNIDDKSLRDEDNK_,_S(ph)VEEHNIDDK_,_TSEENINYNSNNSNENSVQDKKS(ph)VEEHNIDDK_	30.0288	12.0777	2.94429	23.412	20.1227	14.9748	1.28263	0.600205	0.196616	0.359103	-0.736474	-2.34655	0.197303	0.139135	3.22112e-05	PF3D7_0916700	RNA-binding protein musashi, putative	HoMu
PF3D7_0916700	S(34)	DDKSLRD	_SVEEHNIDDKS(ph)LRDEDNK_,_SVEEHNIDDKS(ph)LRDEDNK_	7.40995	0	12.04	0	52.3359	128.201	NA	0	0.0939147	NA	#NAME?	-3.4125	1	2.85804e-21	1	PF3D7_0916700	RNA-binding protein musashi, putative	HoMu
PF3D7_0916700	S(95)	DDESEAE	_SLGEDNKSVKDDES(ph)EAEK_,_SVKDDES(ph)EAEKLR_	0	0	2.98309	0	0	6.0924	NA	NA	NA	NA	NA	NA	1	1	1	PF3D7_0916700	RNA-binding protein musashi, putative	HoMu
PF3D7_0916700	S(42)	DNKSIKE	_SLRDEDNKS(ph)IK_	323.285	229.024	0.427424	425.472	198.323	4.19408	0.759826	1.1548	NA	-0.396259	0.207644	NA	0.282863	0.318624	1	PF3D7_0916700	RNA-binding protein musashi, putative	HoMu
PF3D7_0916700	S(14)	SNNSNEN	_TSEENINYNSNNS(ph)NENSVQDKK_	0	0	0	0	0	0.851509	NA	NA	NA	NA	NA	NA	1	1	1	PF3D7_0916700	RNA-binding protein musashi, putative	HoMu
PF3D7_0916700	S(18)	NENSVQD	_TSEENINYNSNNSNENS(ph)VQDKK_	0	0	0	0	0	0.851509	NA	NA	NA	NA	NA	NA	1	1	1	PF3D7_0916700	RNA-binding protein musashi, putative	HoMu
PF3D7_0916700	S(163)	YFESFGE	_YFES(ph)FGEIEDGIIVR_	0	0	0	0	0	2.64941	NA	NA	NA	NA	NA	NA	1	1	0.200383	PF3D7_0919000	nucleosome assembly protein	NAPS
PF3D7_0919000	S(174)	HNRSDLD	_NPIAAVTHNRS(ph)DLDNEIPK_	0	0	125.805	0	0	193.226	NA	NA	0.651078	NA	NA	-0.619097	1	1	0.0136073	PF3D7_0919800	TLD domain-containing protein	N/A
PF3D7_0919800	S(582)	KNISFEL	_NIS(ph)FELPKEER_	0	0	4.29805	0	0	15.283	NA	NA	0.28123	NA	NA	-1.83018	1	1	1	PF3D7_0919900	regulator of chromosome condensation-PP1-interacting protein	RCC-PIP
PF3D7_0919900	S(1893)	KNLSDDT	_NIKNLS(ph)DDTSKK_,_NIKNLS(ph)DDTSKK_	60.8933	100.483	0	0	111.183	4.13883	Inf	0.903758	NA	Inf	-0.145991	NA	0	0.455734	1	PF3D7_0919900	regulator of chromosome condensation-PP1-interacting protein	RCC-PIP
PF3D7_0919900	T(1896)	SDDTSKK	_NIKNLSDDT(ph)SKK_	0	12.1691	0	0	20.1384	4.13883	NA	0.604274	NA	NA	-0.726726	NA	1	0.142726	1	PF3D7_0919900	regulator of chromosome condensation-PP1-interacting protein	RCC-PIP
PF3D7_0919900	S(1897)	DDTSKKL	_NIKNLSDDTS(ph)KK_	60.8933	88.3137	0	0	91.0449	0	Inf	0.970002	NA	Inf	-0.043941	NA	0	0.477282	1	PF3D7_0921600	tetratricopeptide repeat protein, putative	N/A
PF3D7_0921600	S(1549)	KKKSEEN	_KKS(ph)EENLHAELLR_	39.8006	4.69934	0	21.5504	20.01	7.48807	1.84686	0.234849	NA	0.885073	-2.09019	NA	0.0325919	0.000458323	1	PF3D7_0921600	tetratricopeptide repeat protein, putative	N/A
PF3D7_0921600	S(1619)	EENSSFE	_NIINVEEENS(ph)SFEESR_	0	0	0	0	0	1.47981	NA	NA	NA	NA	NA	NA	1	1	1	PF3D7_0921600	tetratricopeptide repeat protein, putative	N/A
PF3D7_0921600	S(1620)	ENSSFEE	_NIINVEEENSS(ph)FEESR_	0	0	0	0	0	1.47981	NA	NA	NA	NA	NA	NA	1	1	0.389351	PF3D7_0922100	ubiquitin-like protein, putative	N/A
PF3D7_0922100	S(616)	DDVSEIC	_DDVS(ph)EICDNEKDIK_,_DDVS(ph)EICDNEK_	0	0	84.6237	0	16.3665	65.3249	NA	0	1.29543	NA	#NAME?	0.373427	1	2.85804e-21	1	PF3D7_0922100	ubiquitin-like protein, putative	N/A
PF3D7_0922100	S(1187)	KKKSSNE	_KKS(ph)SNENNLFK_	21.1104	0	0.424208	26.5601	26.3875	0	0.794818	0	NA	-0.331304	#NAME?	NA	0.32572	2.85804e-21	1	PF3D7_0922100	ubiquitin-like protein, putative	N/A
PF3D7_0922100	S(1188)	KKSSNEN	_KKSS(ph)NENNLFK_,_KSS(ph)NENNLFK_	5.17454	13.7479	0	0	40.5804	0	NA	0.338782	NA	NA	-1.56157	NA	1	0.00726579	0.0680331	PF3D7_0922100	ubiquitin-like protein, putative	N/A
PF3D7_0922100	S(1061)	PYVSDNK	_NFLPYVS(ph)DNKNMILR_	0	0	3.96303	0	0	9.07173	NA	NA	0.436855	NA	NA	-1.19477	1	1	1	PF3D7_0922100	ubiquitin-like protein, putative	N/A
PF3D7_0922100	S(704)	VDMSNLI	_NIVDMS(ph)NLIK_	0	0	6.75472	0	0	6.15141	NA	NA	NA	NA	NA	NA	1	1	1	PF3D7_0922100	ubiquitin-like protein, putative	N/A
PF3D7_0922100	S(1232)	ENASNKL	_NNLHNENAS(ph)NKLNENTGNDADHIQNEDNK_	0	0	0	0	14.6563	0	NA	0	NA	NA	#NAME?	NA	1	2.85804e-21	0.295506	PF3D7_0922100	ubiquitin-like protein, putative	N/A
PF3D7_0922100	S(323)	EEKSTNQ	_NVKEEEILEEEKS(ph)TNQR_	0	0	22.7756	0	0	29.0488	NA	NA	0.784047	NA	NA	-0.350988	1	1	0.0136322	PF3D7_0922100	ubiquitin-like protein, putative	N/A
PF3D7_0922100	S(931)	YPGSINH	_YPGS(ph)INHEFLR_	17.628	8.55613	9.43731	0	0	2.23375	Inf	NA	4.22488	Inf	NA	2.07891	0	1	0.264836	PF3D7_0922100	ubiquitin-like protein, putative	N/A
PF3D7_0922100	T(591)	GAPTIIK	_YTYPFIGAPT(ph)IIK_	0	0	15.67	0	0	9.7737	NA	NA	1.60328	NA	NA	0.681025	1	1	1	PF3D7_0923400	conserved Plasmodium protein, unknown function	N/A
PF3D7_0923400	S(1103)	SLKSLXX	_IDFIINSLKS(ph)L_	0	0	0	0	0	1.43314	NA	NA	NA	NA	NA	NA	1	1	0.0158732	PF3D7_0923400	conserved Plasmodium protein, unknown function	N/A
PF3D7_0923400	S(270)	RKISPSI	_KIS(ph)PSIINRDDTNMDK_,_KIS(ph)PSIINR_	47.6065	48.8078	4.59079	0	53.3057	15.7259	Inf	0.91562	0.291926	Inf	-0.127179	-1.77633	0	0.468044	1	PF3D7_0923400	conserved Plasmodium protein, unknown function	N/A
PF3D7_0923400	T(894)	KNKTLNR	_T(ph)LNRPSVDEFDEYINKK_	0	0	4.44774	0	0	3.98265	NA	NA	NA	NA	NA	NA	1	1	0.0216236	PF3D7_0923400	conserved Plasmodium protein, unknown function	N/A
PF3D7_0923400	S(899)	NRPSVDE	_TLNRPS(ph)VDEFDEYINKK_	0	0	20.4366	0	0	5.4233	NA	NA	3.7683	NA	NA	1.91391	1	1	1	PF3D7_0923900	polyadenylate-binding protein 2, putative	PABP2
PF3D7_0923900	S(130)	TALSLSE	_TALS(ph)LSESFFK_	0	0	1.91106	0	0	4.5953	NA	NA	NA	NA	NA	NA	1	1	1	PF3D7_0924000	patatin-like phospholipase, putative	N/A
PF3D7_0924000	S(777)	ILNSNTL	_LILNS(ph)NTLYK_	0	0	2.08081	0	0	5.20961	NA	NA	NA	NA	NA	NA	1	1	1	PF3D7_0924100	conserved Plasmodium protein, unknown function	N/A
PF3D7_0924100	S(151)	DLSSFII	_DLSS(ph)FIIHK_	0	0	1.71592	0	0	4.1908	NA	NA	NA	NA	NA	NA	1	1	1	PF3D7_0924400	conserved Plasmodium protein, unknown function	N/A
PF3D7_0924400	S(790)	KFLSHTN	_FLS(ph)HTNNIIK_	0	11.0294	2.7463	0	7.40225	0	NA	1.49001	NA	NA	0.575318	NA	1	0.140646	0.100427	PF3D7_0925500	thioredoxin-like protein 2	TLP2
PF3D7_0925500	T(26)	NVYTELN	_RNVYT(ph)ELNK_	32.5126	31.6819	63.4587	86.5369	148.441	26.5531	0.375708	0.213431	2.38988	-1.41232	-2.22816	1.25694	0.00635065	0.000198337	0.354565	PF3D7_0925700	histone deacetylase 1	HDAC1
PF3D7_0925700	S(440)	FDLSDRD	_KNYDDDFFDLS(ph)DRDQSIVPY_,_NYDDDFFDLS(ph)DRDQSIVPY_,_NYDDDFFDLS(ph)DR_	0	0	14.1325	0	0	16.2961	NA	NA	0.86723	NA	NA	-0.205514	1	1	0.412791	PF3D7_0925700	histone deacetylase 1	HDAC1
PF3D7_0925700	S(445)	RDQSIVP	_NYDDDFFDLSDRDQS(ph)IVPY_	0	0	13.6798	0	0	14.3638	NA	NA	0.952382	NA	NA	-0.0703876	1	1	1	PF3D7_0925800	armadillo repeat protein, putative	N/A
PF3D7_0925800	T(1738)	KNITLYT	_PRNIKNIT(ph)LYTNLIK_	0	0	5.23981	0	0	2.90759	NA	NA	NA	NA	NA	NA	1	1	1	PF3D7_0925800	armadillo repeat protein, putative	N/A
PF3D7_0925800	Y(1740)	ITLYTNL	_PRNIKNITLY(ph)TNLIK_	0	0	5.23981	0	0	2.90759	NA	NA	NA	NA	NA	NA	1	1	1	PF3D7_0925800	armadillo repeat protein, putative	N/A
PF3D7_0925800	T(1741)	TLYTNLI	_PRNIKNITLYT(ph)NLIK_	0	0	5.23981	0	0	2.90759	NA	NA	NA	NA	NA	NA	1	1	2.10833e-08	PF3D7_0926100	protein kinase, putative	N/A
PF3D7_0926100	S(2670)	NQHSNSI	_NMDCHNYIINQHS(ph)NSIPEK_	0	0	0	0	0	9.54976	NA	NA	0	NA	NA	#NAME?	1	1	1	PF3D7_0926400	monocarboxylate transporter, putative	N/A
PF3D7_0926400	S(322)	KGNSLFG	_GNS(ph)LFGMLTLDR_	0	0	2.25881	0	0	3.78911	NA	NA	NA	NA	NA	NA	1	1	1	PF3D7_0926400	monocarboxylate transporter, putative	N/A
PF3D7_0926400	T(328)	GMLTLDR	_GNSLFGMLT(ph)LDR_	0	0	6.95527	0	0	6.59613	NA	NA	NA	NA	NA	NA	1	1	1	PF3D7_0926400	monocarboxylate transporter, putative	N/A
PF3D7_0926400	T(334)	RIFTDNY	_IFT(ph)DNYIGK_	0	0	6.98017	0	0	2.50656	NA	NA	NA	NA	NA	NA	1	1	1	PF3D7_0926400	monocarboxylate transporter, putative	N/A
PF3D7_0926400	S(242)	EKNSNTN	_NLLSEEKNS(ph)NTNNVDK_	0	0	6.10926	0	0	0	NA	NA	NA	NA	NA	NA	1	1	0.118386	PF3D7_0926400	monocarboxylate transporter, putative	N/A
PF3D7_0926400	S(275)	NTDSNNI	_YNTNTDS(ph)NNIDIK_	0	0	27.6096	0	24.5662	12.2539	NA	0	2.25314	NA	#NAME?	1.17193	1	2.85804e-21	0.264431	PF3D7_0927600	RNA-binding protein, putative	N/A
PF3D7_0927600	T(565)	DPATPNA	_LEDDPAT(ph)PNAYEDITNAK_,_YQDRLEDDPAT(ph)PNAYEDITNAK_	0	0	28.9965	0	0	18.072	NA	NA	1.6045	NA	NA	0.682122	1	1	1	PF3D7_0929200	RNA-binding protein, putative	N/A
PF3D7_0929200	S(10)	IDMSLDE	_NKIDMS(ph)LDELIEKENIK_	0	0	1.58729	0	0	3.5592	NA	NA	NA	NA	NA	NA	1	1	1	PF3D7_0930300	merozoite surface protein 1	MSP1
PF3D7_0930300	S(1582)	KLLSTGL	_LLS(ph)TGLVQNFPNTIISK_	1.91772	2.81967	0	0	15.5399	2.18115	NA	0.181447	NA	NA	-2.46238	NA	1	4.27838e-05	1	PF3D7_0930300	merozoite surface protein 1	MSP1
PF3D7_0930300	S(120)	LPRSNTS	_S(ph)NTSSGASPPADASDSDAK_	41.4257	0	0	0	0	0	Inf	NA	NA	Inf	NA	NA	0	1	1	PF3D7_0930300	merozoite surface protein 1	MSP1
PF3D7_0930300	T(122)	RSNTSSG	_SNT(ph)SSGASPPADASDSDAK_	879.526	356.877	1.28848	422.642	506.711	0.216822	2.08102	0.7043	NA	1.05729	-0.505738	NA	0.0150401	0.240718	1	PF3D7_0930300	merozoite surface protein 1	MSP1
PF3D7_0930300	S(123)	SNTSSGA	_SNTS(ph)SGASPPADASDSDAK_	0	37.9123	0	18.5768	44.3069	0	0	0.855676	NA	#NAME?	-0.224864	NA	6.40186e-53	0.404716	1	PF3D7_0930500	diacylglycerol kinase, putative	DGK1
PF3D7_0930500	S(1231)	NINSPEI	_DLLINQTNINS(ph)PEIK_	0	0	5.52309	0	0	4.7708	NA	NA	NA	NA	NA	NA	1	1	0.294926	PF3D7_0930500	diacylglycerol kinase, putative	DGK1
PF3D7_0930500	S(1248)	ENASDYA	_NENAS(ph)DYANNIYK_	0	0	11.9988	0	0	15.3194	NA	NA	0.783239	NA	NA	-0.352475	1	1	0.391219	PF3D7_0930500	diacylglycerol kinase, putative	DGK1
PF3D7_0930500	S(1118)	NYYSDFE	_NYYS(ph)DFEKENNK_	0	0	8.52989	0	0	9.26815	NA	NA	0.920345	NA	NA	-0.119754	1	1	1	PF3D7_0930800	conserved Plasmodium membrane protein, unknown function	N/A
PF3D7_0930800	S(1367)	NILSLPN	_NNILS(ph)LPNELLK_	0	0	0.591787	0	0	1.32947	NA	NA	NA	NA	NA	NA	1	1	1	PF3D7_0930800	conserved Plasmodium membrane protein, unknown function	N/A
PF3D7_0930800	S(191)	RSNSLLH	_SNS(ph)LLHFK_	0	0	0.261615	0	0	2.61208	NA	NA	NA	NA	NA	NA	1	1	1	PF3D7_0932000	conserved Plasmodium protein, unknown function	N/A
PF3D7_0932000	S(39)	ESKSFEN	_SAEILSESKS(ph)FENK_	0	0	6.37728	0	0	2.64967	NA	NA	NA	NA	NA	NA	1	1	0.0187098	PF3D7_0932000	conserved Plasmodium protein, unknown function	N/A
PF3D7_0932000	S(27)	SFCSEKS	_SFCS(ph)EKSAEILSESK_	0	0	7.8588	0	0	25.8453	NA	NA	0.304071	NA	NA	-1.71752	1	1	0.207359	PF3D7_0932000	conserved Plasmodium protein, unknown function	N/A
PF3D7_0932000	S(30)	SEKSAEI	_SFCSEKS(ph)AEILSESK_,_SFCSEKS(ph)AEILSESK_	0	0	25.8864	0	13.7311	39.1628	NA	0	0.660995	NA	#NAME?	-0.597289	1	2.85804e-21	1	PF3D7_0932100	protein MAM3, putative	N/A
PF3D7_0932100	S(488)	INNSLEN	_NIGNINNS(ph)LENHPYNK_	0	0	6.25309	0	0	4.01877	NA	NA	NA	NA	NA	NA	1	1	1	PF3D7_0932100	protein MAM3, putative	N/A
PF3D7_0932100	S(942)	KTGSSIP	_TGS(ph)SIPSNFVWK_	12.1563	13.374	8.8267	8.9525	8.96282	0	1.35787	1.49216	NA	0.441345	0.577404	NA	0.157084	0.13988	0.127861	PF3D7_0932100	protein MAM3, putative	N/A
PF3D7_0932100	S(943)	TGSSIPS	_TGSS(ph)IPSNFVWK_	8.05472	15.9956	6.10607	0	10.4374	11.2482	NA	1.53252	0.542848	NA	0.615902	-0.881381	1	0.12625	1	PF3D7_0932800	importin alpha re-exporter, putative	CSE1
PF3D7_0932800	S(736)	TLSSDGM	_DALLTLSS(ph)DGMDITNK_	0	0	0.898284	0	0	8.5531	NA	NA	NA	NA	NA	NA	1	1	1	PF3D7_0933000	CSTF domain-containing protein, putative	N/A
PF3D7_0933000	S(305)	SNISLDY	_ILQMNLSNIS(ph)LDYK_	0	0	1.38984	0	0	1.14223	NA	NA	NA	NA	NA	NA	1	1	1	PF3D7_0933500	gamma-tubulin complex component, putative	N/A
PF3D7_0933500	S(239)	EDSSVHI	_AEDSS(ph)VHIIR_	0	0	8.18091	0	0	0	NA	NA	NA	NA	NA	NA	1	1	1	PF3D7_0934800	cAMP-dependent protein kinase catalytic subunit	PKAc
PF3D7_0934800	S(18)	SDSSEQV	_KKDSDSS(ph)EQVLTNK_	17.9001	1.51627	0	0	7.85137	0	Inf	NA	NA	Inf	NA	NA	0	1	0.000946119	PF3D7_0934800	cAMP-dependent protein kinase catalytic subunit	PKAc
PF3D7_0934800	T(189)	RTYTLCG	_TYT(ph)LCGTPEYIAPEILLNVGHGK_	0	0	120.833	0	0	745.539	NA	NA	0.162075	NA	NA	-2.62526	1	1	0.280765	PF3D7_0935600	gametocytogenesis-implicated protein	GIG
PF3D7_0935600	T(448)	RYGTTTP	_YGT(ph)TTPNTQHNISIHR_	0	7.34948	9.2087	10.2879	5.27594	12.0606	0	NA	0.763537	#NAME?	NA	-0.389229	6.40186e-53	1	1	PF3D7_0935600	gametocytogenesis-implicated protein	GIG
PF3D7_0935600	T(449)	YGTTTPN	_YGTT(ph)TPNTQHNISIHR_	0	0	0	0	0	2.04173	NA	NA	NA	NA	NA	NA	1	1	1	PF3D7_0935600	gametocytogenesis-implicated protein	GIG
PF3D7_0935600	T(450)	GTTTPNT	_YGTTT(ph)PNTQHNISIHR_	0	0	0	0	0	4.61378	NA	NA	NA	NA	NA	NA	1	1	1	PF3D7_0935600	gametocytogenesis-implicated protein	GIG
PF3D7_0935600	T(453)	TPNTQHN	_YGTTTPNT(ph)QHNISIHR_	0	0	0	0	0	3.68502	NA	NA	NA	NA	NA	NA	1	1	1	PF3D7_0935800	cytoadherence linked asexual protein 9	CLAG9
PF3D7_0935800	S(207)	KGISTYM	_GIS(ph)TYMPIDTK_	0	0	1.1799	0	0	6.47332	NA	NA	NA	NA	NA	NA	1	1	1	PF3D7_0935800	cytoadherence linked asexual protein 9	CLAG9
PF3D7_0935800	T(1278)	PLPTFDI	_GTDITPLPT(ph)FDIMDSK_	0	0	0.586206	0	0	2.74588	NA	NA	NA	NA	NA	NA	1	1	1	PF3D7_0935800	cytoadherence linked asexual protein 9	CLAG9
PF3D7_0935800	T(198)	NNLTHRS	_IFNTNNLT(ph)HR_	4.76571	7.63769	0	0	5.95134	0.586223	NA	NA	NA	NA	NA	NA	1	1	2.10833e-08	PF3D7_0935800	cytoadherence linked asexual protein 9	CLAG9
PF3D7_0935800	S(637)	WMPSTIK	_TMVTFQWMPS(ph)TIK_,_TMVTFQWMPS(ph)TIK_	0	0	0	0	0	10.4686	NA	NA	0	NA	NA	#NAME?	1	1	1	PF3D7_0935800	cytoadherence linked asexual protein 9	CLAG9
PF3D7_0935800	T(638)	MPSTIKR	_TMVTFQWMPST(ph)IK_	0	0	0	0	0	4.90559	NA	NA	NA	NA	NA	NA	1	1	4.15223e-14	PF3D7_0935900	ring-exported protein 1	REX1
PF3D7_0935900	S(592)	PKGSSTS	_GS(ph)STSDKNTTENQLNAEAQSEVKPQWQK_	0	0	12.4524	0	0	0	NA	NA	Inf	NA	NA	Inf	1	1	0.278789	PF3D7_0935900	ring-exported protein 1	REX1
PF3D7_0935900	S(593)	KGSSTSD	_GSS(ph)TSDKNTTENQLNAEAQSEVKPQWQK_	0	0	29.0777	0	0	18.6106	NA	NA	1.56243	NA	NA	0.64379	1	1	0.228572	PF3D7_0935900	ring-exported protein 1	REX1
PF3D7_0935900	T(600)	KNTTENQ	_GSSTSDKNTT(ph)ENQLNAEAQSEVKPQWQK_	0	0	19.5878	0	0	11.3846	NA	NA	1.72055	NA	NA	0.782866	1	1	0.000145528	PF3D7_0936000	ring-exported protein 2	REX2
PF3D7_0936000	S(77)	MNDSYDA	_LTNMNDS(ph)YDAK_,_LTNMNDS(ph)YDAK_	0	0	15.9273	14.4368	21.4738	1.58185	0	0	10.0688	#NAME?	#NAME?	3.33182	6.40186e-53	2.85804e-21	1	PF3D7_1001600	exported lipase 2	XL2
PF3D7_1001600	S(339)	SESSVSE	_NVHSESS(ph)VSEMNFK_	0	0	4.89797	0	0	0.618838	NA	NA	NA	NA	NA	NA	1	1	0.000394957	PF3D7_1001600	exported lipase 2	XL2
PF3D7_1001600	S(315)	KSASAHS	_SAS(ph)AHSIMSDTEKK_,_SAS(ph)AHSIMSDTEK_	0	0	10.6621	0	0	1.24729	NA	NA	8.54822	NA	NA	3.09562	1	1	1	PF3D7_1002000	Plasmodium exported protein (hyp2), unknown function	N/A
PF3D7_1002000	S(237)	SVISSEE	_KDLESVIS(ph)SEEEKTPTSNNIR_	0	0	2.47656	0	0	5.39458	NA	NA	NA	NA	NA	NA	1	1	1	PF3D7_1002000	Plasmodium exported protein (hyp2), unknown function	N/A
PF3D7_1002000	S(238)	VISSEEE	_KDLESVISS(ph)EEEKTPTSNNIR_	0	0	2.47656	0	0	5.39458	NA	NA	NA	NA	NA	NA	1	1	0.000255416	PF3D7_1002100	EMP1-trafficking protein	PTP5
PF3D7_1002100	S(508)	KGSSEGE	_GSS(ph)EGETSSNEKQEESNVATK_	0	0	15.5428	0	0	1.69052	NA	NA	9.19405	NA	NA	3.2007	1	1	1	PF3D7_1002400	transformer-2 protein homolog beta, putative	TRA2B
PF3D7_1002400.2	S(10)	HSESEEP	_EAHSES(ph)EEPVHKNDGSTLYVSNLSSK_	0	0	1.2496	0	0	8.10531	NA	NA	NA	NA	NA	NA	1	1	1	PF3D7_1002400	transformer-2 protein homolog beta, putative	TRA2B
PF3D7_1002400.2	S(236)	YRNSPDR	_YRNS(ph)PDRSPR_,_YRNS(ph)PDRSPR_	108.2	69.593	0	36.7085	76.564	0.513148	2.94756	0.908952	NA	1.55952	-0.137724	NA	0.000913715	0.461139	1	PF3D7_1002400	transformer-2 protein homolog beta, putative	TRA2B
PF3D7_1002400.2	S(240)	PDRSPRY	_YRNSPDRS(ph)PR_	69.5854	16.3989	0	0	39.674	0.513148	Inf	0.413342	NA	Inf	-1.27459	NA	0	0.0243647	1	PF3D7_1002900	conserved Plasmodium protein, unknown function	N/A
PF3D7_1002900	S(18)	GIKSSEL	_AQIDGIKS(ph)SELELFK_	0	0	5.97465	0	0	1.41592	NA	NA	NA	NA	NA	NA	1	1	4.15223e-14	PF3D7_1002900	conserved Plasmodium protein, unknown function	N/A
PF3D7_1002900	S(63)	SLGSYKI	_HIESLGS(ph)YK_	19.7481	0	9.21307	0	0	0	Inf	NA	Inf	Inf	NA	Inf	0	1	0.0549017	PF3D7_1002900	conserved Plasmodium protein, unknown function	N/A
PF3D7_1002900	S(70)	KPLSYDS	_IKPLS(ph)YDSSDKSDQSLR_	0	0	9.83221	0	0	3.38078	NA	NA	2.90826	NA	NA	1.54016	1	1	0.305963	PF3D7_1002900	conserved Plasmodium protein, unknown function	N/A
PF3D7_1002900	S(73)	SYDSSDK	_IKPLSYDS(ph)SDKSDQSLR_	0	6.91927	61.8856	0	49.9573	77.4893	NA	0.138504	0.798634	NA	-2.852	-0.324394	1	2.43535e-06	1	PF3D7_1003000	conserved protein, unknown function	N/A
PF3D7_1003000	S(822)	KSKSAIC	_SKS(ph)AICIGDTK_	11.3783	8.65308	0	24.5852	18.1792	0.100022	0.46281	0.475987	NA	-1.11151	-1.07101	NA	0.0271584	0.0509752	0.0447653	PF3D7_1003600	inner membrane complex protein 1c, putative	IMC1c
PF3D7_1003600	S(146)	IEDSEEI	_FKQIEDS(ph)EEIIK_,_QIEDS(ph)EEIIK_	0	0	40.5381	0	0	105.38	NA	NA	0.384685	NA	NA	-1.37825	1	1	0.0399343	PF3D7_1003600	inner membrane complex protein 1c, putative	IMC1c
PF3D7_1003600	S(266)	KRLSSEE	_LS(ph)SEEIKPAGCCSAACT_,_RLS(ph)SEEIKPAGCCSAACT_,_RLS(ph)SEEIKPAGCCSAACT_	0	1038.43	698.505	1199.89	0	1876.46	0	Inf	0.372246	#NAME?	Inf	-1.42567	6.40186e-53	0	0.131724	PF3D7_1003600	inner membrane complex protein 1c, putative	IMC1c
PF3D7_1003600	S(267)	RLSSEEI	_LSS(ph)EEIKPAGCCSAACT_,_LSS(ph)EEIKPAGCCSAACT_,_RLSS(ph)EEIKPAGCCSAACT_,_RLSS(ph)EEIKPAGCCSAACT_	1771.99	441.639	1676.68	3240.33	2563.69	3054.23	0.546856	0.172267	0.54897	-0.870766	-2.53728	-0.8652	0.0707905	2.54263e-05	0.0381475	PF3D7_1003600	inner membrane complex protein 1c, putative	IMC1c
PF3D7_1003600	S(157)	PRNSKNI	_NS(ph)KNIDWEDEYKK_	0	0	10.5959	0	0	28.8365	NA	NA	0.367447	NA	NA	-1.44439	1	1	0.00270039	PF3D7_1003600	inner membrane complex protein 1c, putative	IMC1c
PF3D7_1003600	S(248)	QERSIQA	_S(ph)IQASNFEPSGSMQLK_,_S(ph)IQASNFEPSGSMQLK_,_S(ph)IQASNFEPSGSMQLK_,_S(ph)IQASNFEPSGSMQLK_,_S(ph)IQASNFEPSGSMQLK_,_S(ph)IQASNFEPSGSMQLK_,_S(ph)IQASNFEPSGSMQLK_,_S(ph)IQASNFEPSGSMQLK_,_S(ph)IQASNFEPSGSMQLK_,_S(ph)IQASNFEPSGSMQLK_,_S(ph)IQASNFEPSGSMQLK_	0	7.29514	104.465	0	0	528.171	NA	NA	0.197786	NA	NA	-2.33799	1	1	0.142119	PF3D7_1003600	inner membrane complex protein 1c, putative	IMC1c
PF3D7_1003600	S(252)	IQASNFE	_SIQAS(ph)NFEPSGSMQLK_,_SIQAS(ph)NFEPSGSMQLK_,_SIQAS(ph)NFEPSGSMQLK_,_SIQAS(ph)NFEPSGSMQLK_,_SIQAS(ph)NFEPSGSMQLK_,_SIQAS(ph)NFEPSGSMQLK_,_SIQAS(ph)NFEPSGSMQLK_,_SIQAS(ph)NFEPSGSMQLK_,_SIQAS(ph)NFEPSGSMQLK_,_SIQAS(ph)NFEPSGSMQLK_,_SIQAS(ph)NFEPSGSMQLK_,_SIQAS(ph)NFEPSGSMQLK_	27.0363	28.3001	463.121	0	81.1593	819.42	Inf	0.348699	0.565181	Inf	-1.51995	-0.823214	0	0.00876839	0.0612304	PF3D7_1003600	inner membrane complex protein 1c, putative	IMC1c
PF3D7_1003600	S(257)	FEPSGSM	_SIQASNFEPS(ph)GSMQLK_,_SIQASNFEPS(ph)GSMQLK_,_SIQASNFEPS(ph)GSMQLK_,_SIQASNFEPS(ph)GSMQLK_,_SIQASNFEPS(ph)GSMQLK_,_SIQASNFEPS(ph)GSMQLK_,_SIQASNFEPS(ph)GSMQLK_,_SIQASNFEPS(ph)GSMQLK_,_SIQASNFEPS(ph)GSMQLK_,_SIQASNFEPS(ph)GSMQLKR_,_SIQASNFEPS(ph)GSMQLK_	22.9368	0	86.2849	0	0	204.158	Inf	NA	0.422638	Inf	NA	-1.24251	0	1	0.166794	PF3D7_1003600	inner membrane complex protein 1c, putative	IMC1c
PF3D7_1003600	S(259)	PSGSMQL	_SIQASNFEPSGS(ph)MQLK_,_SIQASNFEPSGS(ph)MQLK_,_SIQASNFEPSGS(ph)MQLK_,_SIQASNFEPSGS(ph)MQLK_,_SIQASNFEPSGS(ph)MQLK_,_SIQASNFEPSGS(ph)MQLK_,_SIQASNFEPSGS(ph)MQLK_,_SIQASNFEPSGS(ph)MQLK_,_SIQASNFEPSGS(ph)MQLK_,_SIQASNFEPSGS(ph)MQLK_,_SIQASNFEPSGS(ph)MQLKR_,_SIQASNFEPSGS(ph)MQLKR_,_SIQASNFEPSGS(ph)MQLK_,_SIQASNFEPSGS(ph)MQLK_	192.536	117.93	1528.9	0	162.456	2538.02	Inf	0.725924	0.602397	Inf	-0.462109	-0.731213	0	0.26366	0.489542	PF3D7_1003600	inner membrane complex protein 1c, putative	IMC1c
PF3D7_1003600	S(208)	FNRSYEL	_S(ph)YELLNK_,_YSLDQNNIYQQANSFNQFNENAYNQNAFNRS(ph)YELLNK_	0	0	154.066	0	8.34839	143.602	NA	NA	1.07287	NA	NA	0.101476	1	1	0.00805311	PF3D7_1003600	inner membrane complex protein 1c, putative	IMC1c
PF3D7_1003600	S(10)	SSNSFQK	_SSNS(ph)FQKLDNIDAK_,_SSNS(ph)FQK_	28.15	30.5259	8.99065	10.1725	91.2014	36.1002	2.76728	0.334708	0.249047	1.46847	-1.57902	-2.00551	0.00161436	0.00670657	0.276637	PF3D7_1003600	inner membrane complex protein 1c, putative	IMC1c
PF3D7_1003600	S(216)	NKQSSVK	_SYELLNKQS(ph)SVK_	26.8038	21.4596	12.427	30.7846	0	16.3988	0.87069	Inf	0.757801	-0.199769	Inf	-0.400109	0.41937	0	1	PF3D7_1003600	inner membrane complex protein 1c, putative	IMC1c
PF3D7_1003600	S(217)	KQSSVKS	_SYELLNKQSS(ph)VK_	0	0	0	0	23.6253	3.20104	NA	0	NA	NA	#NAME?	NA	1	2.85804e-21	1	PF3D7_1003600	inner membrane complex protein 1c, putative	IMC1c
PF3D7_1003600	S(179)	QRYSLDQ	_YS(ph)LDQNNIYQQANSFNQFNENAYNQNAFNR_	0	0	0	0	0	5.05256	NA	NA	NA	NA	NA	NA	1	1	0.219579	PF3D7_1003600	inner membrane complex protein 1c, putative	IMC1c
PF3D7_1003600	S(191)	QANSFNQ	_YSLDQNNIYQQANS(ph)FNQFNENAYNQNAFNR_	0	0	83.7012	0	0	123.407	NA	NA	0.67825	NA	NA	-0.56011	1	1	1	PF3D7_1004200	WD repeat-containing protein, putative	N/A
PF3D7_1004200	T(1295)	ICITTDE	_ICIT(ph)TDEEIEK_	0	0	0.923003	0	0	2.55174	NA	NA	NA	NA	NA	NA	1	1	1	PF3D7_1004200	WD repeat-containing protein, putative	N/A
PF3D7_1004200	T(1296)	CITTDEE	_ICITT(ph)DEEIEK_	0	0	0.923003	0	0	2.55174	NA	NA	NA	NA	NA	NA	1	1	0.296376	PF3D7_1004300	E3 ubiquitin-protein ligase, putative	N/A
PF3D7_1004300	S(294)	PFNSPGR	_AIDITNIPFNS(ph)PGR_	0	0	12.9649	0	0	8.56475	NA	NA	1.51375	NA	NA	0.598123	1	1	1	PF3D7_1004300	E3 ubiquitin-protein ligase, putative	N/A
PF3D7_1004300	T(58)	SLHTSRD	_IDEDDPLSFHSLHT(ph)SR_	0	0	4.1306	0	0	0.823927	NA	NA	NA	NA	NA	NA	1	1	1	PF3D7_1004300	E3 ubiquitin-protein ligase, putative	N/A
PF3D7_1004300	S(239)	NRNSSRN	_NS(ph)SRNNENTNETNENETSQNDNR_	20.743	14.6753	0	0	7.58321	0	Inf	1.93523	NA	Inf	0.952508	NA	0	0.0446622	4.15223e-14	PF3D7_1004300	E3 ubiquitin-protein ligase, putative	N/A
PF3D7_1004300	S(941)	KRASFEI	_RAS(ph)FEINTGK_	60.3983	29.1627	17.7311	80.9455	165.684	0	0.746161	0.176014	Inf	-0.422441	-2.50624	Inf	0.266388	3.16017e-05	4.15223e-14	PF3D7_1004400	RNA-binding protein, putative	N/A
PF3D7_1004400	S(685)	ENISLKN	_EKGGDENIS(ph)LK_,_GGDENIS(ph)LK_	24.884	16.4216	16.016	11.6692	78.8816	0	2.13245	0.20818	Inf	1.09251	-2.2641	Inf	0.0126921	0.000158191	1	PF3D7_1004400	RNA-binding protein, putative	N/A
PF3D7_1004400	S(465)	EVGSVSY	_EVGS(ph)VSYANIVDDYHSK_	0	0	3.45314	0	0	3.82633	NA	NA	NA	NA	NA	NA	1	1	1	PF3D7_1004400	RNA-binding protein, putative	N/A
PF3D7_1004400	S(339)	GNISSSA	_IFVGNIS(ph)SSAR_	0	0	0	0	0	1.98268	NA	NA	NA	NA	NA	NA	1	1	0.0345831	PF3D7_1004400	RNA-binding protein, putative	N/A
PF3D7_1004400	S(340)	NISSSAR	_IFVGNISS(ph)SAR_	0	8.36855	15.0116	0	12.514	4.51476	NA	0.668737	3.325	NA	-0.58049	1.73335	1	0.204069	1	PF3D7_1004400	RNA-binding protein, putative	N/A
PF3D7_1004400	S(840)	TRVSEES	_ITRVS(ph)EESTTK_	12.0884	14.3105	0	13.5088	9.59916	0	0.894857	1.4908	NA	-0.160271	0.576091	NA	0.448695	0.140362	1	PF3D7_1004400	RNA-binding protein, putative	N/A
PF3D7_1004400	S(303)	KDFSHRV	_KDFS(ph)HRVPQSGAIR_	8.84383	7.68993	0.786891	0	8.39066	0.0446096	NA	NA	NA	NA	NA	NA	1	1	1	PF3D7_1004400	RNA-binding protein, putative	N/A
PF3D7_1004400	S(13)	GEYSAER	_KGEYS(ph)AERR_	25.3766	13.3377	0	22.2799	6.94163	0	1.13899	1.92141	NA	0.187755	0.942163	NA	0.298786	0.0462917	1	PF3D7_1004400	RNA-binding protein, putative	N/A
PF3D7_1004400	S(745)	QEGSVCR	_LQEGS(ph)VCR_	21.0639	16.4883	0	12.769	14.657	0	1.64962	1.12494	NA	0.722132	0.169853	NA	0.0622122	0.341169	0.19249	PF3D7_1004400	RNA-binding protein, putative	N/A
PF3D7_1004400	S(425)	RNYSPPN	_NYS(ph)PPNFSNESIER_	0	0	63.9211	0	9.61482	34.4046	NA	0	1.85792	NA	#NAME?	0.893691	1	2.85804e-21	1	PF3D7_1004400	RNA-binding protein, putative	N/A
PF3D7_1004400	S(586)	DNKSEVD	_RDDNEDNKS(ph)EVDDSK_	34.0204	11.5669	0	25.935	9.7784	0	1.31176	1.1829	NA	0.391501	0.24233	NA	0.180768	0.298504	1	PF3D7_1004400	RNA-binding protein, putative	N/A
PF3D7_1004400	S(94)	RRGSLDN	_RGS(ph)LDNYER_,_RRGS(ph)LDNYER_	177.452	81.5187	2.11137	117.669	123.668	0.229998	1.50806	0.659172	NA	0.592694	-0.601272	NA	0.0981494	0.194503	1	PF3D7_1004400	RNA-binding protein, putative	N/A
PF3D7_1004400	S(737)	DDISEIK	_TKDELYDDIS(ph)EIK_	0	0	5.58224	0	0	1.2513	NA	NA	NA	NA	NA	NA	1	1	1	PF3D7_1005500	regulator of nonsense transcripts 1, putative	UPF1
PF3D7_1005500	S(39)	NYFSEDT	_IKEENYFS(ph)EDTQQK_	0	0	7.01969	0	0	2.97903	NA	NA	NA	NA	NA	NA	1	1	1	PF3D7_1006200	DNA/RNA-binding protein Alba 3	ALBA3
PF3D7_1006200	S(3)	XMASTEE	_AS(ph)TEEVSQER_	109.266	60.5991	0	0	49.5111	0	Inf	1.22395	NA	Inf	0.291543	NA	0	0.270997	1	PF3D7_1006200	DNA/RNA-binding protein Alba 3	ALBA3
PF3D7_1006200	T(4)	MASTEEV	_AST(ph)EEVSQER_	87.5567	67.4256	0	60.4907	52.5215	0	1.44744	1.28377	NA	0.533504	0.36039	NA	0.11891	0.234763	0.171426	PF3D7_1006200	DNA/RNA-binding protein Alba 3	ALBA3
PF3D7_1006200	S(8)	EEVSQER	_ASTEEVS(ph)QERSENSIQVSMTK_,_ASTEEVS(ph)QERSENSIQVSMTK_	0	0	13.5742	0	30.8466	22.2811	NA	0	0.609225	NA	#NAME?	-0.714953	1	2.85804e-21	1	PF3D7_1006400	heptatricopeptide repeat-containing protein, putative	N/A
PF3D7_1006400	S(223)	DANSLTK	_KLDANS(ph)LTK_	59.7975	0	0	0	0	0	Inf	NA	NA	Inf	NA	NA	0	1	1	PF3D7_1006800	single-strand telomeric DNA-binding protein GBP2, putative	GBP2
PF3D7_1006800	S(92)	EENSGNF	_EDREENS(ph)GNFEK_	7.4408	8.71409	0	0	5.01467	0.0995363	NA	NA	NA	NA	NA	NA	1	1	1	PF3D7_1006800	single-strand telomeric DNA-binding protein GBP2, putative	GBP2
PF3D7_1006800	T(169)	RNCTLIV	_NCT(ph)LIVYNLPPQVTWK_	0	0	0	0	0	3.98709	NA	NA	NA	NA	NA	NA	1	1	0.211492	PF3D7_1007000	transmembrane protein 147, putative	TMEM147
PF3D7_1007000	S(239)	ATYSDDE	_NATYS(ph)DDEIYQVNK_	0	0	148.405	0	0	222.548	NA	NA	0.666846	NA	NA	-0.584575	1	1	0.00288332	PF3D7_1007200	rho GTPase-activating protein, putative	N/A
PF3D7_1007200	S(4)	MLDSDAE	_MLDS(ph)DAEVPQEVLAEYEK_,_MLDS(ph)DAEVPQEVLAEYEK_	0	0	5.47037	0	0	27.2982	NA	NA	0.200393	NA	NA	-2.3191	1	1	1	PF3D7_1007200	rho GTPase-activating protein, putative	N/A
PF3D7_1007200	S(539)	KRLSFDH	_RLS(ph)FDHSIK_	21.2909	0	0	70.5731	45.7659	1.65091	0.301685	0	NA	-1.72888	#NAME?	NA	0.00100241	2.85804e-21	2.10833e-08	PF3D7_1007700	AP2 domain transcription factor AP2-I	AP2-I
PF3D7_1007700	Y(386)	KALYDSD	_ALY(ph)DSDMDENTNQLHNNEHHTNQHHANVHHHK_	0	0	0	0	0	14.2582	NA	NA	0	NA	NA	#NAME?	1	1	4.15223e-14	PF3D7_1007700	AP2 domain transcription factor AP2-I	AP2-I
PF3D7_1007700	S(388)	LYDSDMD	_ALYDS(ph)DMDENTNQLHNNEHHTNQHHANVHHHK_	0	0	36.8975	0	0	0	NA	NA	Inf	NA	NA	Inf	1	1	0.0704324	PF3D7_1007700	AP2 domain transcription factor AP2-I	AP2-I
PF3D7_1007700	T(942)	SALTPVE	_ASALT(ph)PVEGVR_	95.1439	104.921	236.095	90.0333	344.667	87.7325	1.05676	0.304412	2.69107	0.0796518	-1.7159	1.42818	0.37302	0.00348619	1	PF3D7_1007700	AP2 domain transcription factor AP2-I	AP2-I
PF3D7_1007700	S(738)	SEESQML	_KLSEES(ph)QMLLDDMEQTLCR_	0	0	2.7449	0	0	2.94544	NA	NA	NA	NA	NA	NA	1	1	0.340977	PF3D7_1007700	AP2 domain transcription factor AP2-I	AP2-I
PF3D7_1007700	S(913)	GQDSENE	_LLNSDAGQDS(ph)ENEFSPTKR_,_LLNSDAGQDS(ph)ENEFSPTK_	0	0	41.1346	0	0	29.3411	NA	NA	1.40194	NA	NA	0.487428	1	1	1	PF3D7_1008000	histone deacetylase 2	HDA2
PF3D7_1008000	S(929)	SNNSDIF	_NNSFLNSNNS(ph)DIFNLPYR_	0	0	6.46326	0	0	5.9561	NA	NA	NA	NA	NA	NA	1	1	1	PF3D7_1008000	histone deacetylase 2	HDA2
PF3D7_1008000	T(1526)	RLHTNNN	_RLHT(ph)NNNIVSR_	0	7.18872	0	6.44727	6.32328	0	NA	NA	NA	NA	NA	NA	1	1	0.0642713	PF3D7_1008100	zinc finger protein, putative	N/A
PF3D7_1008100	S(2701)	IGESEND	_IGES(ph)ENDYEGEREFLELENSNR_,_IGES(ph)ENDYEGER_	0	0	11.617	0	0	4.19338	NA	NA	2.77031	NA	NA	1.47005	1	1	1.50739e-07	PF3D7_1008100	zinc finger protein, putative	N/A
PF3D7_1008100	T(1586)	KETTDDE	_KETT(ph)DDEDEQQDQHLQQK_	0	0	9.40364	0	12.1696	0.372206	NA	0	25.2646	NA	#NAME?	4.65905	1	2.85804e-21	0.221995	PF3D7_1008100	zinc finger protein, putative	N/A
PF3D7_1008100	S(1705)	TYDSNDE	_NELHESPGNTYDS(ph)NDEFLSK_	0	0	13.0168	0	0	19.0962	NA	NA	0.681647	NA	NA	-0.552902	1	1	1	PF3D7_1008100	zinc finger protein, putative	N/A
PF3D7_1008100	S(1123)	NVDSFDE	_NVDS(ph)FDEHIVINK_	0	0	5.14444	0	0	4.11483	NA	NA	NA	NA	NA	NA	1	1	1	PF3D7_1008100	zinc finger protein, putative	N/A
PF3D7_1008100	S(1347)	KSSSLCN	_SSS(ph)LCNNNIQNK_	15.8526	13.6815	0.771783	9.57072	14.7095	0	1.65636	0.930112	NA	0.728016	-0.104523	NA	0.0608628	0.482909	0.462126	PF3D7_1008500	protein GPR89, putative	N/A
PF3D7_1008500	T(763)	KPSTNEH	_NLIKPST(ph)NEHLFFK_	20.8119	14.541	13.8288	0	0	11.9651	Inf	Inf	1.15576	Inf	Inf	0.208845	0	0	1	PF3D7_1008500	protein GPR89, putative	N/A
PF3D7_1008500	S(630)	RSHSCPV	_SHS(ph)CPVLIK_	114.434	86.5974	3.07923	136.826	131.691	0	0.83635	0.65758	NA	-0.257821	-0.604761	NA	0.377113	0.192924	0.442578	PF3D7_1008500	protein GPR89, putative	N/A
PF3D7_1008500	S(841)	KSLSFPV	_SLS(ph)FPVNK_	49.7242	41.7586	34.9965	0	51.2527	29.3768	Inf	0.81476	1.1913	Inf	-0.295553	0.252536	0	0.360305	1	PF3D7_1011200	BET1-like protein, putative, unspecified product	BET1
PF3D7_1011200.2	S(57)	TSNSLLD	_TSNS(ph)LLDNLSDR_	0	0	3.17017	0	0	2.48194	NA	NA	NA	NA	NA	NA	1	1	1	PF3D7_1011700	DNA repair protein RAD23, putative	RAD23
PF3D7_1011700	S(353)	KLESLGF	_KLES(ph)LGFPK_	3.83596	8.07421	1.98727	0	5.23555	8.45159	NA	NA	NA	NA	NA	NA	1	1	1	PF3D7_1011800	PRE-binding protein	PREBP
PF3D7_1011800	T(1077)	HAETDVT	_NEVHAET(ph)DVTKNETQEKEEQQQEK_	0	0	0	0	0	2.82875	NA	NA	NA	NA	NA	NA	1	1	0.168671	PF3D7_1012500	phosphoglucomutase, putative	N/A
PF3D7_1012500	S(155)	VTASHNP	_KNCLCGVMVTAS(ph)HNPK_,_NCLCGVMVTAS(ph)HNPK_,_NCLCGVMVTAS(ph)HNPK_	151.509	174.546	60.9717	45.9344	75.7828	100.751	3.29837	2.30325	0.60517	1.72175	1.20367	-0.724587	0.000309528	0.017307	1	PF3D7_1012700	NLI interacting factor-like phosphatase, putative	NIF4
PF3D7_1012700	S(1072)	SQESSQV	_SQES(ph)SQVIEEEHVESSK_	0	0	6.78154	0	0	5.12464	NA	NA	NA	NA	NA	NA	1	1	0.242688	PF3D7_1012800	conserved Plasmodium protein, unknown function	N/A
PF3D7_1012800	S(814)	YNYSIFL	_VYNYS(ph)IFLLDK_	20.5441	17.6606	6.88169	22.951	38.2401	9.68434	0.895129	0.461835	0.710599	-0.159833	-1.11455	-0.492892	0.449022	0.0438902	1	PF3D7_1013200	conserved Plasmodium protein, unknown function	N/A
PF3D7_1013200	T(80)	IERTDSN	_T(ph)DSNIPDSNENVENK_	0	0	0	0	5.39382	0	NA	NA	NA	NA	NA	NA	1	1	1	PF3D7_1013200	conserved Plasmodium protein, unknown function	N/A
PF3D7_1013200	S(82)	RTDSNIP	_TDS(ph)NIPDSNENVENK_	0	0	8.35574	0	0	2.08897	NA	NA	NA	NA	NA	NA	1	1	1	PF3D7_1013200	conserved Plasmodium protein, unknown function	N/A
PF3D7_1013200	S(115)	KTVSTPN	_TVS(ph)TPNLPIR_	8.23865	13.6427	0	0	13.5174	0	NA	1.00927	NA	NA	0.013313	NA	1	0.439861	1	PF3D7_1013500	phosphoinositide-specific phospholipase C	PI-PLC
PF3D7_1013500	S(30)	RIMSDDE	_IMS(ph)DDENERKDIIYNNEK_	0	0	0	0	0	4.50961	NA	NA	NA	NA	NA	NA	1	1	1	PF3D7_1013600	conserved Plasmodium protein, unknown function	N/A
PF3D7_1013600	Y(1612)	IKEYIMK	_EIKEY(ph)IMK_	10.0102	9.34941	0	15.6334	9.8512	0.760694	0.640311	0.949063	NA	-0.643156	-0.0754239	NA	0.14909	0.497967	0.0696475	PF3D7_1014600	transcriptional coactivator ADA2	ADA2
PF3D7_1014600	S(2238)	RKSSIIN	_KSS(ph)IINNLYDK_	16.1187	31.0227	4.67342	0	23.7991	10.6182	Inf	1.30352	0.440132	Inf	0.382417	-1.18399	0	0.223762	0.0059167	PF3D7_1014600	transcriptional coactivator ADA2	ADA2
PF3D7_1014600	S(2107)	KLKSPPK	_LKS(ph)PPKDDMNDINK_,_LKS(ph)PPKDDMNDINK_	57.058	38.9735	22.3932	28.2286	62.4556	4.38397	2.02129	0.624019	5.10798	1.01527	-0.680338	2.35275	0.0183209	0.16067	1	PF3D7_1014600	transcriptional coactivator ADA2	ADA2
PF3D7_1014600	S(1020)	SLNSGDQ	_MPPFSSLNS(ph)GDQR_	0	0	3.45245	0	0	3.27539	NA	NA	NA	NA	NA	NA	1	1	1	PF3D7_1014900	conserved Plasmodium protein, unknown function	N/A
PF3D7_1014900	S(298)	DQNSNEP	_DQNS(ph)NEPMNENKQPIVR_,_DQNS(ph)NEPMNENKQPIVR_	0	0	2.67625	0	30.9789	1.05578	NA	0	NA	NA	#NAME?	NA	1	2.85804e-21	1	PF3D7_1014900	conserved Plasmodium protein, unknown function	N/A
PF3D7_1014900	S(1430)	TSTSSKE	_ITSTS(ph)SKENIELSSEQK_	0	0	0	34.4046	0	0	0	NA	NA	#NAME?	NA	NA	6.40186e-53	1	0.272778	PF3D7_1014900	conserved Plasmodium protein, unknown function	N/A
PF3D7_1014900	S(1431)	STSSKEN	_ITSTSS(ph)KENIELSSEQK_	25.1418	12.7085	33.7547	0	63.6884	21.3669	Inf	0.199542	1.57977	Inf	-2.32524	0.659715	0	0.000106848	0.385731	PF3D7_1014900	conserved Plasmodium protein, unknown function	N/A
PF3D7_1014900	S(887)	LVYSCDE	_LVYS(ph)CDEMKR_,_LVYS(ph)CDEMK_,_LVYS(ph)CDEMK_	0	0	19.1363	0	10.7451	14.6867	NA	0	1.30296	NA	#NAME?	0.381795	1	2.85804e-21	1	PF3D7_1014900	conserved Plasmodium protein, unknown function	N/A
PF3D7_1014900	S(1262)	HKMSNTN	_MS(ph)NTNVNINK_,_MS(ph)NTNVNINK_	42.2772	9.69161	0	22.6254	25.7825	0	1.86857	0.375899	NA	0.901935	-1.41158	NA	0.03034	0.0140213	1	PF3D7_1014900	conserved Plasmodium protein, unknown function	N/A
PF3D7_1014900	T(1264)	MSNTNVN	_MSNT(ph)NVNINK_	0	15.0448	0	34.5639	0	0	0	Inf	NA	#NAME?	Inf	NA	6.40186e-53	0	1	PF3D7_1014900	conserved Plasmodium protein, unknown function	N/A
PF3D7_1014900	S(291)	NVHSNNR	_MVEQDAGNVHS(ph)NNRDQNSNEPMNENKQPIVR_	0	0	0	0	0	0.918398	NA	NA	NA	NA	NA	NA	1	1	1	PF3D7_1014900	conserved Plasmodium protein, unknown function	N/A
PF3D7_1014900	S(2014)	NSFSNEN	_NANSFS(ph)NENKHIFINEK_,_NANSFS(ph)NENK_	54.3449	43.044	5.01103	18.0465	41.813	6.35909	3.01138	1.02944	NA	1.59043	0.0418619	NA	0.000748507	0.421379	0.433568	PF3D7_1014900	conserved Plasmodium protein, unknown function	N/A
PF3D7_1014900	S(909)	KKRSTSH	_S(ph)TSHINLHNTTEINNAQTDTQNNTR_	52.2034	38.5189	16.186	42.4483	39.5292	16.4507	1.22981	0.974441	0.983907	0.298438	-0.0373532	-0.0234061	0.230623	0.47296	1	PF3D7_1014900	conserved Plasmodium protein, unknown function	N/A
PF3D7_1014900	S(98)	KVGSNSI	_VGS(ph)NSIVLSK_	28.7628	16.454	4.85081	38.8661	23.8116	2.38966	0.740048	0.691006	NA	-0.434309	-0.533229	NA	0.259084	0.226839	1	PF3D7_1014900	conserved Plasmodium protein, unknown function	N/A
PF3D7_1014900	S(1522)	YSISYNR	_YSIS(ph)YNR_	6.62798	0	0	0	5.53611	0.284426	NA	NA	NA	NA	NA	NA	1	1	1	PF3D7_1016000	conserved Plasmodium protein, unknown function	N/A
PF3D7_1016000	S(230)	KSKSVEH	_SKS(ph)VEHNNCPNLK_	24.3407	17.1715	0	14.5749	7.01301	0	1.67005	2.44852	NA	0.739891	1.29191	NA	0.0582095	0.0119648	0.495577	PF3D7_1016300	GBP130 protein	GBP130
PF3D7_1016300	S(135)	KVESDSE	_SVVTEEQKVES(ph)DSEKQK_,_SVVTEEQKVES(ph)DSEK_	0	0	19.1966	0	58.4693	17.7274	NA	0	1.08288	NA	#NAME?	0.114869	1	2.85804e-21	0.001903	PF3D7_1016700	Plasmodium exported protein (PHISTc), unknown function	N/A
PF3D7_1016700	S(181)	YDLSLLE	_CLDYDLS(ph)LLEK_	0	0	16.3825	0	8.49711	2.54534	NA	NA	6.4363	NA	NA	2.68623	1	1	1	PF3D7_1017500	myosin essential light chain ELC	ELC
PF3D7_1017500	T(102)	TRLTESD	_LT(ph)ESDLNILLQITNPENK_	0	0	2.16528	0	0	3.14547	NA	NA	NA	NA	NA	NA	1	1	1	PF3D7_1017500	myosin essential light chain ELC	ELC
PF3D7_1017500	S(104)	LTESDLN	_LTES(ph)DLNILLQITNPENK_	0	0	0	0	0	5.42068	NA	NA	NA	NA	NA	NA	1	1	0.260062	PF3D7_1017600	conserved Plasmodium protein, unknown function	N/A
PF3D7_1017600	S(611)	EYESESS	_EGQNDIHEYES(ph)ESSKHNIPR_,_EGQNDIHEYES(ph)ESSKHNIPR_	0	0	10.9541	0	0	14.9082	NA	NA	0.734775	NA	NA	-0.444626	1	1	1	PF3D7_1017600	conserved Plasmodium protein, unknown function	N/A
PF3D7_1017600	S(613)	ESESSKH	_EGQNDIHEYESES(ph)SKHNIPR_	0	0	4.47708	0	0	6.60438	NA	NA	NA	NA	NA	NA	1	1	1	PF3D7_1017600	conserved Plasmodium protein, unknown function	N/A
PF3D7_1017600	S(90)	HDISIEN	_KHDIS(ph)IENVLK_	0	0	6.69785	0	0	2.56249	NA	NA	NA	NA	NA	NA	1	1	0.458917	PF3D7_1017600	conserved Plasmodium protein, unknown function	N/A
PF3D7_1017600	S(266)	NIISEGE	_NNIIS(ph)EGEEESRKEQEK_	0	0	16.3909	0	0	14.1117	NA	NA	1.16151	NA	NA	0.216	1	1	1	PF3D7_1018200	serine/threonine protein phosphatase 8, putative	PPP8
PF3D7_1018200	S(833)	VVHSENE	_EVVHS(ph)ENEQAEK_	32.2433	16.4775	0	22.6399	17.4631	0	1.42418	0.943562	NA	0.510134	-0.083811	NA	0.127906	0.49652	1	PF3D7_1018200	serine/threonine protein phosphatase 8, putative	PPP8
PF3D7_1018200	T(1986)	RKDTNDE	_KDT(ph)NDELYKIEDK_	0	0	0	0	10.3114	7.70283	NA	0	NA	NA	#NAME?	NA	1	2.85804e-21	1	PF3D7_1018200	serine/threonine protein phosphatase 8, putative	PPP8
PF3D7_1018200	S(2086)	TSKSLDF	_S(ph)LDFMMPPNLGLGNR_	0	0	2.74946	0	0	4.83975	NA	NA	NA	NA	NA	NA	1	1	1	PF3D7_1019000	eukaryotic translation initiation factor subunit eIF2A, putative	N/A
PF3D7_1019000	S(1440)	RHDSFNH	_RHDS(ph)FNHPYK_	35.024	22.245	0	25.8532	20.7966	0	1.35473	1.06964	NA	0.438001	0.0971298	NA	0.158606	0.386123	1	PF3D7_1019100	conserved Plasmodium protein, unknown function	N/A
PF3D7_1019100	S(951)	KLQSNEY	_KLQS(ph)NEYIIIK_	0	0	5.01385	0	0	3.35631	NA	NA	NA	NA	NA	NA	1	1	1	PF3D7_1019100	conserved Plasmodium protein, unknown function	N/A
PF3D7_1019100	S(1662)	YPNSEEP	_NDVYPNS(ph)EEPITK_	0	0	2.56167	0	0	2.37125	NA	NA	NA	NA	NA	NA	1	1	1	PF3D7_1019600	conserved Plasmodium protein, unknown function	N/A
PF3D7_1019600	S(195)	SNDSKTL	_SNDS(ph)KTLEHCFK_	21.5084	19.2261	0	0	32.1749	0	Inf	0.597551	NA	Inf	-0.742865	NA	0	0.136814	1	PF3D7_1019900	autophagy-related protein 8	ATG8
PF3D7_1019900	S(38)	ANRSNLP	_ANRS(ph)NLPIIEK_	20.3457	11.0469	6.18339	0	16.0182	4.81735	Inf	0.68965	NA	Inf	-0.536065	NA	0	0.225434	1	PF3D7_1019900	autophagy-related protein 8	ATG8
PF3D7_1019900	S(74)	AYGSNMK	_FILHQHINQSAYGS(ph)NMK_	25.5262	16.2007	6.98486	0	26.8039	6.0878	Inf	0.604414	NA	Inf	-0.726392	NA	0	0.142851	1	PF3D7_1020600	conserved Plasmodium membrane protein, unknown function	N/A
PF3D7_1020600	S(112)	SYESRKI	_MNITENNLSYES(ph)R_	0	0	6.17826	0	0	2.30885	NA	NA	NA	NA	NA	NA	1	1	1	PF3D7_1020700	N-acetyltransferase, GNAT family, putative	N/A
PF3D7_1020700	S(1203)	ELPSEEY	_SLNIELPS(ph)EEYKDELER_	0	0	1.46522	0	0	2.00559	NA	NA	NA	NA	NA	NA	1	1	0.0251595	PF3D7_1021700	conserved Plasmodium membrane protein, unknown function	N/A
PF3D7_1021700	T(1686)	RKDTLDY	_KDT(ph)LDYVKEDINK_	0	0	4.39269	0	0	13.3886	NA	NA	0.328091	NA	NA	-1.60783	1	1	0.0784682	PF3D7_1021700	conserved Plasmodium membrane protein, unknown function	N/A
PF3D7_1021700	S(5258)	RKLSDFI	_KLS(ph)DFIFTK_	0	0	5.09916	0	0	11.1464	NA	NA	0.45747	NA	NA	-1.12825	1	1	0.0356434	PF3D7_1021700	conserved Plasmodium membrane protein, unknown function	N/A
PF3D7_1021700	S(6173)	RNFSWNF	_NFS(ph)WNFFK_	0	0	4.15344	0	0	11.5209	NA	NA	0.360514	NA	NA	-1.47187	1	1	1	PF3D7_1021700	conserved Plasmodium membrane protein, unknown function	N/A
PF3D7_1021700	S(5797)	NMESFII	_NMES(ph)FIIHEEQQK_	0	0	4.02741	0	0	4.50811	NA	NA	NA	NA	NA	NA	1	1	1	PF3D7_1021700	conserved Plasmodium membrane protein, unknown function	N/A
PF3D7_1021700	S(5300)	NYLSDKD	_NYLS(ph)DKDDSTSIRK_	0	0	2.30676	0	10.14	6.48243	NA	0	NA	NA	#NAME?	NA	1	2.85804e-21	0.11694	PF3D7_1021700	conserved Plasmodium membrane protein, unknown function	N/A
PF3D7_1021700	S(2091)	RSKSKEQ	_SKS(ph)KEQFEDIINSNTK_	0	0	9.03466	0	0	17.2023	NA	NA	0.5252	NA	NA	-0.929061	1	1	0.142977	PF3D7_1021700	conserved Plasmodium membrane protein, unknown function	N/A
PF3D7_1021700	S(5288)	SNKSDEF	_SNKS(ph)DEFNVLIR_	0	0	7.37084	0	0	13.0111	NA	NA	0.566504	NA	NA	-0.819842	1	1	1	PF3D7_1021700	conserved Plasmodium membrane protein, unknown function	N/A
PF3D7_1021700	S(6725)	TNVSNDI	_TNVS(ph)NDISEDKNVICFLNQELALTK_	0	0	0	0	0	4.75834	NA	NA	NA	NA	NA	NA	1	1	1	PF3D7_1021700	conserved Plasmodium membrane protein, unknown function	N/A
PF3D7_1021700	S(4942)	FHLSSFF	_YFHLS(ph)SFFLLK_	0	0	0.215278	0	0	0.787526	NA	NA	NA	NA	NA	NA	1	1	1	PF3D7_1021700	conserved Plasmodium membrane protein, unknown function	N/A
PF3D7_1021700	S(4943)	HLSSFFL	_YFHLSS(ph)FFLLK_	0	0	0.608166	0	0	0.373741	NA	NA	NA	NA	NA	NA	1	1	1	PF3D7_1021800	schizont egress antigen-1	SEA1
PF3D7_1021800	S(1430)	EMESDEK	_DGNVDEMES(ph)DEKLK_	0	0	2.74928	0	0	0	NA	NA	NA	NA	NA	NA	1	1	0.290961	PF3D7_1021800	schizont egress antigen-1	SEA1
PF3D7_1021800	S(859)	FIYSNNL	_DIFIYS(ph)NNLK_	0	0	17.8124	0	0	11.6541	NA	NA	1.52842	NA	NA	0.612045	1	1	1	PF3D7_1021800	schizont egress antigen-1	SEA1
PF3D7_1021800	S(575)	NVLSCEK	_DVYPNVLS(ph)CEKETIR_	0	0	5.50966	0	0	2.26495	NA	NA	NA	NA	NA	NA	1	1	1	PF3D7_1021800	schizont egress antigen-1	SEA1
PF3D7_1021800	S(296)	QEFSYDK	_EYSHFNSQEFS(ph)YDKYSMK_	0	0	7.88174	0	0	7.81646	NA	NA	NA	NA	NA	NA	1	1	1	PF3D7_1021800	schizont egress antigen-1	SEA1
PF3D7_1021800	S(1573)	NNDSSTE	_KENKDNNNDS(ph)STECVVEGEK_	0	0	2.37112	0	0	0	NA	NA	NA	NA	NA	NA	1	1	0.248858	PF3D7_1021800	schizont egress antigen-1	SEA1
PF3D7_1021800	S(1151)	QDLSPHI	_NLQDLS(ph)PHIIGPIEYK_	0	0	30.7872	0	0	18.6273	NA	NA	1.6528	NA	NA	0.724912	1	1	1	PF3D7_1021800	schizont egress antigen-1	SEA1
PF3D7_1021800	S(1765)	NNTSPLK	_NSFFNNTS(ph)PLK_	16.501	22.5956	0	0	0	0.53399	Inf	Inf	NA	Inf	Inf	NA	0	0	0.016105	PF3D7_1021800	schizont egress antigen-1	SEA1
PF3D7_1021800	S(1076)	RRKSVEV	_RKS(ph)VEVILVEK_	0	0	24.9404	0	7.56114	6.14687	NA	NA	4.05742	NA	NA	2.02056	1	1	1	PF3D7_1021800	schizont egress antigen-1	SEA1
PF3D7_1021800	S(596)	STSSFEK	_SLNSTSS(ph)FEK_	8.19906	0	1.06683	10.7714	10.4672	0	0.761185	0	NA	-0.393681	#NAME?	NA	0.284511	2.85804e-21	0.198635	PF3D7_1021800	schizont egress antigen-1	SEA1
PF3D7_1021800	S(227)	LHDSSYE	_TNLLHDS(ph)SYEIK_	0	0	10.9682	0	0	5.98465	NA	NA	1.83273	NA	NA	0.873995	1	1	0.243642	PF3D7_1021800	schizont egress antigen-1	SEA1
PF3D7_1021800	S(228)	HDSSYEI	_TNLLHDSS(ph)YEIK_	0	0	10.7703	0	0	6.45057	NA	NA	1.66967	NA	NA	0.739562	1	1	0.0378698	PF3D7_1021800	schizont egress antigen-1	SEA1
PF3D7_1021800	T(485)	LKQTPSK	_VFLEDNLHLKQT(ph)PSKR_,_VFLEDNLHLKQT(ph)PSK_	0	0	26.599	0	14.6727	8.20539	NA	0	3.24166	NA	#NAME?	1.69673	1	2.85804e-21	1	PF3D7_1022400	serine/arginine-rich splicing factor 4	SRSF4
PF3D7_1022400	S(91)	ENRSFGK	_LRVEHSGENRS(ph)FGK_	0	65.3482	0.318621	0	0	0	NA	Inf	NA	NA	Inf	NA	1	0	1	PF3D7_1022400	serine/arginine-rich splicing factor 4	SRSF4
PF3D7_1022400	S(368)	RNASSDF	_NAS(ph)SDFKR_	142.842	102.763	0	218.259	81.1749	0	0.654463	1.26594	NA	-0.611616	0.34021	NA	0.163342	0.245098	1	PF3D7_1022400	serine/arginine-rich splicing factor 4	SRSF4
PF3D7_1022400	S(197)	NDYSPKY	_YRNDYS(ph)PK_	0	53.9409	0	0	49.8814	0	NA	1.08138	NA	NA	0.112877	NA	1	0.376233	0.074427	PF3D7_1023900	chromodomain-helicase-DNA-binding protein 1 homolog, putative	CHD1
PF3D7_1023900	S(1812)	SKYSPQK	_NSSKYS(ph)PQKLDEDK_,_YS(ph)PQKLDEDKNAIK_	23.9126	2.19417	49.5248	22.5677	35.7003	18.7336	1.05959	0.0614608	2.64364	0.0835071	-4.02419	1.40252	0.370269	3.96646e-11	1	PF3D7_1023900	chromodomain-helicase-DNA-binding protein 1 homolog, putative	CHD1
PF3D7_1023900	S(3283)	YSNSNEL	_NYINNDLYSNS(ph)NELVYSK_	0	0	4.01297	0	0	4.28922	NA	NA	NA	NA	NA	NA	1	1	1	PF3D7_1023900	chromodomain-helicase-DNA-binding protein 1 homolog, putative	CHD1
PF3D7_1023900	S(314)	GGGSLDN	_TGGGS(ph)LDNNNTSHQPMK_	11.8352	7.03621	1.0264	0	6.16948	0	Inf	NA	NA	Inf	NA	NA	0	1	1	PF3D7_1023900	chromodomain-helicase-DNA-binding protein 1 homolog, putative	CHD1
PF3D7_1023900	S(3100)	KTTSDVT	_TTS(ph)DVTTTNSYEKDENMMNK_	0	0	8.15783	0	0	6.62546	NA	NA	NA	NA	NA	NA	1	1	0.211966	PF3D7_1023900	chromodomain-helicase-DNA-binding protein 1 homolog, putative	CHD1
PF3D7_1023900	T(941)	YFETDEE	_VHNYAQMEDNYFET(ph)DEEDKRVDEEK_,_VHNYAQMEDNYFET(ph)DEEDKRVDEEK_	0	0	59.0306	0	0	88.4333	NA	NA	0.667515	NA	NA	-0.583127	1	1	1	PF3D7_1023900	chromodomain-helicase-DNA-binding protein 1 homolog, putative	CHD1
PF3D7_1023900	S(909)	IFVSPNI	_YDIFVS(ph)PNIGTIEGGR_	0	0	7.00302	0	0	2.76452	NA	NA	NA	NA	NA	NA	1	1	0.0289526	PF3D7_1024800	exported protein 3	EXP3
PF3D7_1024800	S(1463)	PWLSSXX	_DREEIPVVSGIPAPWLS(ph)S_	0	0	7.49929	0	0	22.02	NA	NA	0.340567	NA	NA	-1.55399	1	1	1	PF3D7_1024800	exported protein 3	EXP3
PF3D7_1024800	S(369)	RKISQDS	_KIS(ph)QDSIKDELSR_	0	0	1.08545	0	0	6.11525	NA	NA	NA	NA	NA	NA	1	1	0.00269953	PF3D7_1025000	EF-hand calcium-binding domain-containing protein, putative	N/A
PF3D7_1025000	T(249)	KESTFPS	_EST(ph)FPSEDDVTFR_,_EST(ph)FPSEDDVTFR_	0	0	2.72624	0	0	13.7846	NA	NA	0.197774	NA	NA	-2.33808	1	1	0.440731	PF3D7_1025000	EF-hand calcium-binding domain-containing protein, putative	N/A
PF3D7_1025000	S(252)	TFPSEDD	_ESTFPS(ph)EDDVTFR_,_ESTFPS(ph)EDDVTFR_	0	0	17.733	0	0	17.8231	NA	NA	0.994944	NA	NA	-0.00731332	1	1	1	PF3D7_1025000	EF-hand calcium-binding domain-containing protein, putative	N/A
PF3D7_1025000	S(136)	RHKSFSD	_HKS(ph)FSDISNMEGSLK_	0	0	8.19488	0	0	6.2215	NA	NA	NA	NA	NA	NA	1	1	0.256422	PF3D7_1025000	EF-hand calcium-binding domain-containing protein, putative	N/A
PF3D7_1025000	S(604)	KKYSEEE	_KYS(ph)EEEKYFTR_	0	0	13.1958	0	0	18.0835	NA	NA	0.729715	NA	NA	-0.454594	1	1	1	PF3D7_1025000	EF-hand calcium-binding domain-containing protein, putative	N/A
PF3D7_1025000	S(413)	DLNSTNE	_QGHVVDKDLNS(ph)TNEK_	15.1364	7.81984	0.812824	0	12.1531	0.300333	Inf	0.643441	NA	Inf	-0.63612	NA	0	0.179088	1	PF3D7_1025900	conserved protein, unknown function	N/A
PF3D7_1025900	S(567)	TPTSNNV	_FFTPTS(ph)NNVFVR_	0	0	7.52824	0	0	7.37316	NA	NA	NA	NA	NA	NA	1	1	0.0662618	PF3D7_1025900	conserved protein, unknown function	N/A
PF3D7_1025900	S(309)	IPLSNEH	_GYIPLS(ph)NEHK_	37.9728	21.6647	20.2443	49.6924	37.3369	7.37811	0.764157	0.580249	2.74384	-0.388059	-0.785255	1.4562	0.288122	0.122091	1	PF3D7_1025900	conserved protein, unknown function	N/A
PF3D7_1025900	S(11)	NMLSPLV	_NMLS(ph)PLVGNIYNNVYDHK_	0	0	3.56796	0	0	3.61497	NA	NA	NA	NA	NA	NA	1	1	1	PF3D7_1025900	conserved protein, unknown function	N/A
PF3D7_1025900	T(578)	RSLTPNT	_SLT(ph)PNTYQK_	21.4559	19.7819	7.39618	27.8865	16.8283	0.109764	0.769403	1.17551	NA	-0.378189	0.233292	NA	0.294511	0.303691	1	PF3D7_1025900	conserved protein, unknown function	N/A
PF3D7_1025900	T(574)	FVRTRSL	_T(ph)RSLTPNTYQK_	0	0	1.38029	0	0	0	NA	NA	NA	NA	NA	NA	1	1	0.428751	PF3D7_1025900	conserved protein, unknown function	N/A
PF3D7_1025900	S(772)	PICSIDY	_VLPICS(ph)IDYEEVNLK_	0	0	23.7416	0	0	19.5043	NA	NA	1.21725	NA	NA	0.28362	1	1	0.117094	PF3D7_1026600	conserved Plasmodium protein, unknown function	N/A
PF3D7_1026600	T(396)	HEGTDDN	_IIEHEGT(ph)DDNYILGNEEKK_,_IIEHEGT(ph)DDNYILGNEEK_	0	0	11.0065	0	0	20.9467	NA	NA	0.525453	NA	NA	-0.928367	1	1	1	PF3D7_1026600	conserved Plasmodium protein, unknown function	N/A
PF3D7_1026600	S(1191)	SNESIDK	_LSNES(ph)IDKTESSNIK_	0	14.6192	2.3317	15.5516	6.25535	0	0	2.33707	NA	#NAME?	1.2247	NA	6.40186e-53	0.0158765	1	PF3D7_1026600	conserved Plasmodium protein, unknown function	N/A
PF3D7_1026600	S(520)	DKSSIEK	_TICQDKSS(ph)IEKEK_	0	15.745	1.34453	0	5.00309	0	NA	3.14706	NA	NA	1.65401	NA	1	0.00215229	2.10833e-08	PF3D7_1026800	40S ribosomal protein S2	RPS2
PF3D7_1026800	T(220)	EENTPTA	_NLANEENT(ph)PTAPHLIENQYAAEAPYDEWTK_	0	0	0	0	0	24.8396	NA	NA	0	NA	NA	#NAME?	1	1	1.52817e-06	PF3D7_1027700	centrin-3	CEN3
PF3D7_1027700.2	S(22)	RPISSNR	_AITNRPIS(ph)SNRR_,_AITNRPIS(ph)SNR_	0	24.3452	12.3069	24.8016	27.1507	0.644197	0	0.896669	19.1043	#NAME?	-0.157352	4.25583	6.40186e-53	0.448319	1	PF3D7_1027700	centrin-3	CEN3
PF3D7_1027700.2	S(23)	PISSNRR	_AITNRPISS(ph)NRR_,_AITNRPISS(ph)NR_	92.5266	50.8642	0	46.9757	51.799	0	1.96967	0.981953	NA	0.977952	-0.0262746	NA	0.0217283	0.465699	1	PF3D7_1027700	centrin-3	CEN3
PF3D7_1027700.2	S(165)	GEISQEE	_DMDGEIS(ph)QEEFLSIMK_	0	0	6.52045	0	0	1.61714	NA	NA	NA	NA	NA	NA	1	1	0.126992	PF3D7_1027700	centrin-3	CEN3
PF3D7_1027700.2	S(145)	ENLSDDE	_ELGENLS(ph)DDELQAMIDEFDK_,_ELGENLS(ph)DDELQAMIDEFDK_	0	0	10.8751	0	0	4.95376	NA	NA	2.19533	NA	NA	1.13443	1	1	1	PF3D7_1027700	centrin-3	CEN3
PF3D7_1027700.2	S(8)	KSESVSY	_KSES(ph)VSYTPR_,_SES(ph)VSYTPR_	11.7777	7.57125	6.33651	3.79937	16.7472	0	3.0999	0.452091	NA	1.63222	-1.14532	NA	0.000568674	0.0393804	4.15223e-14	PF3D7_1027700	centrin-3	CEN3
PF3D7_1027700.2	T(12)	VSYTPRA	_KSESVSYT(ph)PR_,_SESVSYT(ph)PR_	7.01931	8.78859	12.4861	12.9263	8.32882	0	0.543027	NA	Inf	-0.880905	NA	Inf	0.0682351	1	1	PF3D7_1027800	60S ribosomal protein L3	RPL3
PF3D7_1027800	S(13)	RHGSLGF	_HGS(ph)LGFLPR_	0	4.38238	6.49579	0	4.03495	6.90699	NA	NA	NA	NA	NA	NA	1	1	1	PF3D7_1027800	60S ribosomal protein L3	RPL3
PF3D7_1027800	S(216)	DVISVTK	_NLPVSTVFNPNEMIDVIS(ph)VTK_	0	0	0.950534	0	0	1.32858	NA	NA	NA	NA	NA	NA	1	1	1	PF3D7_1027800	60S ribosomal protein L3	RPL3
PF3D7_1027800	T(218)	ISVTKGH	_NLPVSTVFNPNEMIDVISVT(ph)K_	0	0	0	0	0	0.900154	NA	NA	NA	NA	NA	NA	1	1	1	PF3D7_1029400	LEM3/CDC50 family protein, putative	CDC50C
PF3D7_1029400	S(480)	HKASSDP	_AS(ph)SDPNNLAGADHSQK_	5.93418	3.01006	0	0	2.92037	0	NA	NA	NA	NA	NA	NA	1	1	1	PF3D7_1029400	LEM3/CDC50 family protein, putative	CDC50C
PF3D7_1029400	S(470)	KINSMQL	_KINS(ph)MQLEIMHK_	0	0	4.27415	0	0	1.81517	NA	NA	NA	NA	NA	NA	1	1	1	PF3D7_1029400	LEM3/CDC50 family protein, putative	CDC50C
PF3D7_1029400	S(108)	RKRSFIF	_KRS(ph)FIFNDYK_	0	0	0	0	0	5.42975	NA	NA	NA	NA	NA	NA	1	1	1	PF3D7_1029400	LEM3/CDC50 family protein, putative	CDC50C
PF3D7_1029400	T(99)	KKRTDTF	_KRT(ph)DTFLR_	16.7245	9.78645	0.210977	16.6699	19.4371	0	1.00328	0.503495	NA	0.00471711	-0.989951	NA	0.427621	0.0665608	0.290506	PF3D7_1029400	LEM3/CDC50 family protein, putative	CDC50C
PF3D7_1029400	S(69)	KLYSDIE	_LYS(ph)DIEK_,_NVSFEEKLYS(ph)DIEK_	0	0	10.0287	0	0	6.55609	NA	NA	1.52967	NA	NA	0.61322	1	1	1	PF3D7_1029400	LEM3/CDC50 family protein, putative	CDC50C
PF3D7_1029400	S(62)	KNVSFEE	_NVS(ph)FEEKLYSDIEK_,_NVS(ph)FEEK_	18.8499	15.4104	5.24267	32.3184	40.3206	2.80286	0.583256	0.382196	NA	-0.7778	-1.38761	NA	0.0977521	0.0154953	1	PF3D7_1029400	LEM3/CDC50 family protein, putative	CDC50C
PF3D7_1029400	T(101)	RTDTFLR	_RTDT(ph)FLRR_,_TDT(ph)FLRR_	8.62814	22.5249	3.31328	13.9484	36.5471	0	0.618576	0.616326	NA	-0.692978	-0.698234	NA	0.128318	0.15358	0.372641	PF3D7_1030000	transcription elongation factor SPT4, putative	SPT4
PF3D7_1030000	S(26)	NKDSPKK	_IDDSFVEINKDS(ph)PKK_,_KIDDSFVEINKDS(ph)PK_	0	0	14.2459	0	0	10.7051	NA	NA	1.33076	NA	NA	0.412248	1	1	0.203711	PF3D7_1030100	pre-mRNA-splicing factor ATP-dependent RNA helicase PRP22, putative	PRP22
PF3D7_1030100	S(528)	AKLSPIQ	_AGAKLS(ph)PIQIIVNAEGSLAK_	0	0	15.3844	0	0	23.4585	NA	NA	0.655815	NA	NA	-0.608638	1	1	1	PF3D7_1030100	pre-mRNA-splicing factor ATP-dependent RNA helicase PRP22, putative	PRP22
PF3D7_1030100	S(152)	KKESIEI	_EKKES(ph)IEITSK_	0	0	0	0	2.92851	0	NA	NA	NA	NA	NA	NA	1	1	0.178512	PF3D7_1030100	pre-mRNA-splicing factor ATP-dependent RNA helicase PRP22, putative	PRP22
PF3D7_1030100	S(133)	LVDSDEN	_NEDITNLVDS(ph)DENDKKEK_	0	0	9.33675	0	0	15.0693	NA	NA	0.61959	NA	NA	-0.690615	1	1	0.285888	PF3D7_1030200	claudin-like apicomplexan microneme protein, putative	CLAMP
PF3D7_1030200	S(283)	RSASYSN	_SAS(ph)YSNIMPFVK_,_SAS(ph)YSNIMPFVK_	6.59898	17.9972	19.9019	0	5.97905	25.8245	NA	3.01005	0.770661	NA	1.58979	-0.375833	1	0.00298786	1	PF3D7_1031300	conserved Plasmodium protein, unknown function	N/A
PF3D7_1031300	S(411)	YHASDEH	_FSYHAS(ph)DEHNEK_	4.35827	0	0.879698	0	3.30687	0	NA	NA	NA	NA	NA	NA	1	1	1	PF3D7_1031300	conserved Plasmodium protein, unknown function	N/A
PF3D7_1031300	S(537)	YEMSPKK	_HCNNIYEMS(ph)PK_	0	0	2.47616	0	0	1.61268	NA	NA	NA	NA	NA	NA	1	1	1	PF3D7_1031300	conserved Plasmodium protein, unknown function	N/A
PF3D7_1031300	S(675)	KKISNEK	_KIS(ph)NEKEIIK_	54.1463	42.0163	5.32085	42.7732	56.6448	1.26211	1.26589	0.741751	NA	0.340155	-0.430993	NA	0.207384	0.280679	0.342886	PF3D7_1031300	conserved Plasmodium protein, unknown function	N/A
PF3D7_1031300	S(718)	EIYSDDD	_SFYNEIYS(ph)DDDEGKCVHK_	0	0	16.7413	0	0	19.682	NA	NA	0.850591	NA	NA	-0.233462	1	1	1	PF3D7_1031400	OTU-like cysteine protease	OTU
PF3D7_1031400.1	S(305)	RSKSMPN	_SKS(ph)MPNINDK_	15.3473	8.88133	0	13.8268	0	0	1.10996	NA	NA	0.150514	NA	NA	0.323617	1	1	PF3D7_1032100	mRNA-decapping enzyme subunit 1, putative	DCP1
PF3D7_1032100	S(583)	LKKSSLE	_KS(ph)SLETNLISPNLINNSTIINQINNMTSLK_	0	0	0	0	0	1.44427	NA	NA	NA	NA	NA	NA	1	1	1	PF3D7_1032100	mRNA-decapping enzyme subunit 1, putative	DCP1
PF3D7_1032100	T(587)	SLETNLI	_KSSLET(ph)NLISPNLINNSTIINQINNMTSLK_	0	0	0	0	0	1.48259	NA	NA	NA	NA	NA	NA	1	1	1	PF3D7_1032100	mRNA-decapping enzyme subunit 1, putative	DCP1
PF3D7_1032100	S(158)	SMNSDGN	_LKNENESMNS(ph)DGNNDVTR_	0	0	1.14942	0	7.52553	3.31925	NA	NA	NA	NA	NA	NA	1	1	1	PF3D7_1032100	mRNA-decapping enzyme subunit 1, putative	DCP1
PF3D7_1032100	S(458)	NIGSMKN	_NSILTNIGS(ph)MK_	0	0	2.29792	0	0	3.35989	NA	NA	NA	NA	NA	NA	1	1	0.000676028	PF3D7_1032800	leucine-rich repeat protein	LRR1
PF3D7_1032800	S(304)	IPSSPTL	_QLDALPIPSS(ph)PTLQK_	15.4755	15.9912	12.2312	0	10.6566	80.1459	Inf	1.50059	0.152612	Inf	0.585527	-2.71206	0	0.136924	0.0319056	PF3D7_1033200	early transcribed membrane protein 10.2	ETRAMP10.2
PF3D7_1033200	S(225)	PTESSHG	_DAESSTGQIPTPTES(ph)SHGISDGKK_,_NKDAESSTGQIPTPTES(ph)SHGISDGKK_	0	0	70.4871	0	36.6356	20.7339	NA	0	3.3996	NA	#NAME?	1.76537	1	2.85804e-21	0.165097	PF3D7_1033200	early transcribed membrane protein 10.2	ETRAMP10.2
PF3D7_1033200	S(226)	TESSHGI	_DAESSTGQIPTPTESS(ph)HGISDGKK_	0	0	11.7039	0	0	5.90655	NA	NA	1.98152	NA	NA	0.986604	1	1	1	PF3D7_1033200	early transcribed membrane protein 10.2	ETRAMP10.2
PF3D7_1033200	S(164)	AAESLKE	_FNDNDLLLAAES(ph)LKELNPK_	0	0	4.21293	0	0	5.25863	NA	NA	NA	NA	NA	NA	1	1	0.49738	PF3D7_1033200	early transcribed membrane protein 10.2	ETRAMP10.2
PF3D7_1033200	S(193)	KLASFSL	_KLAS(ph)FSLYDALADASEQNK_,_LAS(ph)FSLYDALADASEQNK_	0	0	1127.81	0	0	1030.27	NA	NA	1.09467	NA	NA	0.130497	1	1	1	PF3D7_1033200	early transcribed membrane protein 10.2	ETRAMP10.2
PF3D7_1033200	S(195)	ASFSLYD	_KLASFS(ph)LYDALADASEQNK_	0	0	0	0	0	6.54671	NA	NA	NA	NA	NA	NA	1	1	1	PF3D7_1033200	early transcribed membrane protein 10.2	ETRAMP10.2
PF3D7_1033200	T(216)	ESSTGQI	_NKDAESST(ph)GQIPTPTESSHGISDGKK_	0	0	0	0	0	2.98517	NA	NA	NA	NA	NA	NA	1	1	1	PF3D7_1033200	early transcribed membrane protein 10.2	ETRAMP10.2
PF3D7_1033200	T(221)	QIPTPTE	_NKDAESSTGQIPT(ph)PTESSHGISDGKK_	0	0	0	0	0	0.91522	NA	NA	NA	NA	NA	NA	1	1	4.15223e-14	PF3D7_1033200	early transcribed membrane protein 10.2	ETRAMP10.2
PF3D7_1033200	T(223)	PTPTESS	_NKDAESSTGQIPTPT(ph)ESSHGISDGKK_	0	0	9.90055	0	0	0	NA	NA	Inf	NA	NA	Inf	1	1	0.229869	PF3D7_1033200	early transcribed membrane protein 10.2	ETRAMP10.2
PF3D7_1033200	S(86)	NVDSEVQ	_NVDS(ph)EVQEIIDEKDEK_	0	0	12.1964	0	0	7.10734	NA	NA	1.71603	NA	NA	0.779078	1	1	0.112269	PF3D7_1033700	bromodomain protein 1	BDP1
PF3D7_1033700	S(19)	REDSLDD	_SIREDS(ph)LDDVLK_	0	0	7.9354	0	0	15.3346	NA	NA	0.517483	NA	NA	-0.950416	1	1	0.342869	PF3D7_1033700	bromodomain protein 1	BDP1
PF3D7_1033700	S(224)	SIDSNAQ	_SSIDS(ph)NAQLGNITMLR_	0	0	10.5544	0	0	12.4086	NA	NA	0.850567	NA	NA	-0.233503	1	1	1	PF3D7_1035000	U2 snRNA/tRNA pseudouridine synthase, putative	N/A
PF3D7_1035000	S(279)	CILSPSI	_CILS(ph)PSIFKK_	0	0	1.22101	0	0	0.752355	NA	NA	NA	NA	NA	NA	1	1	1	PF3D7_1035000	U2 snRNA/tRNA pseudouridine synthase, putative	N/A
PF3D7_1035000	S(281)	LSPSIFK	_CILSPS(ph)IFKK_	0	0	1.22101	0	0	0.752355	NA	NA	NA	NA	NA	NA	1	1	0.0318032	PF3D7_1035300	glutamate-rich protein GLURP	GLURP
PF3D7_1035300	S(653)	KSVSEPA	_SVS(ph)EPAEHVEIVSEK_	0	0	5.83953	0	0	16.7156	NA	NA	0.349347	NA	NA	-1.51727	1	1	1	PF3D7_1036900	conserved Plasmodium protein, unknown function	N/A
PF3D7_1036900	S(419)	SHASNLA	_FSHAS(ph)NLASGHAHFNR_	0	0	3.57546	0	0	2.05359	NA	NA	NA	NA	NA	NA	1	1	1	PF3D7_1036900	conserved Plasmodium protein, unknown function	N/A
PF3D7_1036900	S(423)	NLASGHA	_FSHASNLAS(ph)GHAHFNR_	0	0	4.00409	0	0	1.42137	NA	NA	NA	NA	NA	NA	1	1	1	PF3D7_1036900	conserved Plasmodium protein, unknown function	N/A
PF3D7_1036900	S(823)	KGLSSPV	_GLS(ph)SPVSNVEQFVIDDMMK_	0	0	2.69498	0	0	0.475822	NA	NA	NA	NA	NA	NA	1	1	1	PF3D7_1036900	conserved Plasmodium protein, unknown function	N/A
PF3D7_1036900	S(1044)	IGASSAS	_IGAS(ph)SASNSLSHQQLQTSINNTK_	36.0599	0	0	0	0	0	Inf	NA	NA	Inf	NA	NA	0	1	0.192602	PF3D7_1036900	conserved Plasmodium protein, unknown function	N/A
PF3D7_1036900	S(1045)	GASSASN	_IGASS(ph)ASNSLSHQQLQTSINNTK_,_IGASS(ph)ASNSLSHQQLQTSINNTK_	0	23.5037	31.2405	0	19.8284	16.819	NA	1.18535	1.85746	NA	0.245318	0.893329	1	0.296799	1	PF3D7_1036900	conserved Plasmodium protein, unknown function	N/A
PF3D7_1036900	S(1049)	ASNSLSH	_IGASSASNS(ph)LSHQQLQTSINNTK_	0	0	4.11898	0	0	2.72034	NA	NA	NA	NA	NA	NA	1	1	0.112464	PF3D7_1036900	conserved Plasmodium protein, unknown function	N/A
PF3D7_1036900	S(1047)	SSASNSL	_IGASSAS(ph)NSLSHQQLQTSINNTK_	20.8556	14.4272	35.8212	0	0	15.6042	Inf	Inf	2.29561	Inf	Inf	1.19887	0	0	6.60465e-05	PF3D7_1036900	conserved Plasmodium protein, unknown function	N/A
PF3D7_1036900	T(1439)	QTSTQSL	_NINDLQLQTST(ph)QSLK_	0	0	10.9437	0	0	0.961735	NA	NA	11.3791	NA	NA	3.50831	1	1	0.126356	PF3D7_1036900	conserved Plasmodium protein, unknown function	N/A
PF3D7_1036900	S(520)	NNNSIDL	_NNNS(ph)IDLEYDPYTGQK_,_TSSKNNNS(ph)IDLEYDPYTGQK_	0	0	20.6802	0	0	9.40245	NA	NA	2.19945	NA	NA	1.13714	1	1	1	PF3D7_1036900	conserved Plasmodium protein, unknown function	N/A
PF3D7_1036900	S(1122)	DTNSIQL	_NYDNNDLDDTNS(ph)IQLNQISQK_	0	0	3.09773	0	0	1.62803	NA	NA	NA	NA	NA	NA	1	1	1	PF3D7_1036900	conserved Plasmodium protein, unknown function	N/A
PF3D7_1036900	T(1083)	TVATHGS	_SSTVAT(ph)HGSQENSSAAFMSGK_	16.9121	7.65908	4.29839	0	13.0752	1.6414	Inf	0.585772	NA	Inf	-0.771588	NA	0	0.126711	0.0164652	PF3D7_1036900	conserved Plasmodium protein, unknown function	N/A
PF3D7_1036900	S(1086)	THGSQEN	_SSTVATHGS(ph)QENSSAAFMSGK_,_SSTVATHGS(ph)QENSSAAFMSGK_	0	0	51.6212	0	6.62502	12.7921	NA	NA	4.03541	NA	NA	2.01272	1	1	0.0994959	PF3D7_1036900	conserved Plasmodium protein, unknown function	N/A
PF3D7_1036900	S(698)	VIDSQSV	_SVTDAGVIDS(ph)QSVNK_	0	0	20.6003	0	0	8.59179	NA	NA	2.39768	NA	NA	1.26164	1	1	0.0201671	PF3D7_1036900	conserved Plasmodium protein, unknown function	N/A
PF3D7_1036900	S(700)	DSQSVNK	_SVTDAGVIDSQS(ph)VNKLGEEK_,_SVTDAGVIDSQS(ph)VNK_	0	0	13.5984	0	0	3.545	NA	NA	3.83594	NA	NA	1.93958	1	1	0.14806	PF3D7_1036900	conserved Plasmodium protein, unknown function	N/A
PF3D7_1036900	T(513)	KKRTSSK	_T(ph)SSKNNNSIDLEYDPYTGQK_,_T(ph)SSKNNNSIDLEYDPYTGQK_	0	0	11.9484	0	0	5.77265	NA	NA	2.06983	NA	NA	1.04951	1	1	1	PF3D7_1036900	conserved Plasmodium protein, unknown function	N/A
PF3D7_1036900	S(514)	KRTSSKN	_TS(ph)SKNNNSIDLEYDPYTGQK_	0	0	6.95098	0	0	1.03724	NA	NA	NA	NA	NA	NA	1	1	0.00485622	PF3D7_1036900	conserved Plasmodium protein, unknown function	N/A
PF3D7_1036900	S(805)	LNTSVDM	_TALNTS(ph)VDMKK_,_TALNTS(ph)VDMKK_,_TALNTS(ph)VDMK_	28.2094	9.20373	33.2188	21.8589	0	6.23439	1.29052	Inf	5.32831	0.367957	Inf	2.41368	0.192696	0	1	PF3D7_1036900	conserved Plasmodium protein, unknown function	N/A
PF3D7_1036900	S(515)	RTSSKNN	_TSS(ph)KNNNSIDLEYDPYTGQK_	0	0	7.11408	0	0	2.20671	NA	NA	NA	NA	NA	NA	1	1	1	PF3D7_1103100	60S acidic ribosomal protein P1, putative	RPP1
PF3D7_1103100	T(86)	AQVTTEK	_DIQSLLSNLSVGSAPAAAAQVT(ph)TEKPSEDKK_	0	0	5.98736	0	0	0	NA	NA	NA	NA	NA	NA	1	1	1	PF3D7_1103100	60S acidic ribosomal protein P1, putative	RPP1
PF3D7_1103100	T(87)	QVTTEKP	_DIQSLLSNLSVGSAPAAAAQVTT(ph)EKPSEDKK_	0	0	3.75492	0	0	0	NA	NA	NA	NA	NA	NA	1	1	1	PF3D7_1103100	60S acidic ribosomal protein P1, putative	RPP1
PF3D7_1103100	S(91)	EKPSEDK	_DIQSLLSNLSVGSAPAAAAQVTTEKPS(ph)EDKK_	0	0	7.53532	0	0	1.19846	NA	NA	NA	NA	NA	NA	1	1	1	PF3D7_1104100	syntaxin, Qa-SNARE family	SYN13
PF3D7_1104100	S(194)	SVDSTIE	_YNNSTEFQSVDS(ph)TIEEK_	0	0	0	0	0	5.70021	NA	NA	NA	NA	NA	NA	1	1	1	PF3D7_1104200	chromatin remodeling protein	SNF2L
PF3D7_1104200	S(69)	LNVSSND	_KLNVS(ph)SNDITK_	0	0	2.92409	0	0	0	NA	NA	NA	NA	NA	NA	1	1	1	PF3D7_1104200	chromatin remodeling protein	SNF2L
PF3D7_1104200	S(70)	NVSSNDI	_KLNVSS(ph)NDITK_	4.20818	4.31593	3.20443	0	14.5835	0	NA	0.295947	NA	NA	-1.75659	NA	1	0.00284434	1	PF3D7_1104200	chromatin remodeling protein	SNF2L
PF3D7_1104200	S(1055)	GTHSDVN	_MGTHS(ph)DVNSNDKDYKR_,_MGTHS(ph)DVNSNDKDYK_	13.142	8.62643	1.7644	0	10.3931	0.139886	Inf	0.830018	NA	Inf	-0.268785	NA	0	0.376938	0.43556	PF3D7_1104200	chromatin remodeling protein	SNF2L
PF3D7_1104200	S(1071)	SFMSTDY	_SSFMS(ph)TDYNMK_	0	0	13.2481	0	0	10.9999	NA	NA	1.20438	NA	NA	0.26829	1	1	1	PF3D7_1104200	chromatin remodeling protein	SNF2L
PF3D7_1104200	S(812)	DISSISD	_TQDISS(ph)ISDEDIDIILADAEKR_	0	0	3.08048	0	0	2.45899	NA	NA	NA	NA	NA	NA	1	1	0.188142	PF3D7_1104200	chromatin remodeling protein	SNF2L
PF3D7_1104200	S(814)	SSISDED	_TQDISSIS(ph)DEDIDIILADAEKR_	0	0	6.14326	0	0	9.69673	NA	NA	0.633539	NA	NA	-0.658494	1	1	1	PF3D7_1104900	calcium/calmodulin-dependent protein kinase, putative	N/A
PF3D7_1104900	S(565)	RIFSNTH	_IFS(ph)NTHETK_	0	7.82089	0	0	16.2232	0	NA	0.482079	NA	NA	-1.05266	NA	1	0.0542209	1	PF3D7_1105100	histone H2B	H2B
PF3D7_1105100	S(57)	IMNSFLV	_SMNIMNS(ph)FLVDTFEK_	0	0	1.90912	0	0	2.45084	NA	NA	NA	NA	NA	NA	1	1	7.91194e-05	PF3D7_1105500	centrin-4	CEN4
PF3D7_1105500	S(127)	ENISDTE	_KVCTDIGENIS(ph)DTELNNMIHFADK_,_VCTDIGENIS(ph)DTELNNMIHFADK_	0	0	16.4807	0	0	1.48866	NA	NA	11.0709	NA	NA	3.4687	1	1	1	PF3D7_1105800	conserved Apicomplexan protein, unknown function	N/A
PF3D7_1105800	S(59)	KGDSMTR	_GDS(ph)MTREDLLQLLNEMLK_	0	0	2.72469	0	0	0.683336	NA	NA	NA	NA	NA	NA	1	1	0.232992	PF3D7_1105800	conserved Apicomplexan protein, unknown function	N/A
PF3D7_1105800	T(61)	DSMTRED	_GDSMT(ph)REDLLQLLNEMLK_,_GDSMT(ph)REDLLQLLNEMLK_	0	0	9.19642	0	0	5.39292	NA	NA	1.70528	NA	NA	0.770006	1	1	0.0447004	PF3D7_1107300	polyadenylate-binding protein-interacting protein 1, putative	PAIP1
PF3D7_1107300	S(1069)	GYNSEDN	_EGYNS(ph)EDNDNTAGNYYLK_,_REGYNS(ph)EDNDNTAGNYYLK_	0	0	20.732	0	0	53.9162	NA	NA	0.384523	NA	NA	-1.37886	1	1	1	PF3D7_1107300	polyadenylate-binding protein-interacting protein 1, putative	PAIP1
PF3D7_1107300	S(2107)	GKCSNEN	_GKCS(ph)NENIKDENEIK_	8.81045	7.58001	0	0	13.0298	0.308059	NA	0.581745	NA	NA	-0.781541	NA	1	0.123335	1	PF3D7_1107300	polyadenylate-binding protein-interacting protein 1, putative	PAIP1
PF3D7_1107300	S(1856)	GRISFAE	_IS(ph)FAEMAK_	0	0	0	0	0	2.4936	NA	NA	NA	NA	NA	NA	1	1	0.128408	PF3D7_1107300	polyadenylate-binding protein-interacting protein 1, putative	PAIP1
PF3D7_1107300	S(2006)	SYDSGVD	_LYNNEHVDSYDS(ph)GVDCVSVQNK_	0	0	5.41394	0	0	9.95727	NA	NA	0.543717	NA	NA	-0.879071	1	1	2.10833e-08	PF3D7_1107300	polyadenylate-binding protein-interacting protein 1, putative	PAIP1
PF3D7_1107300	S(2060)	EKVSDYS	_NLDNYTYNEKVS(ph)DYSNEKNNVR_	0	0	0	0	0	21.2598	NA	NA	0	NA	NA	#NAME?	1	1	2.10833e-08	PF3D7_1107300	polyadenylate-binding protein-interacting protein 1, putative	PAIP1
PF3D7_1107300	S(2063)	SDYSNEK	_NLDNYTYNEKVSDYS(ph)NEKNNVR_	0	0	0	0	0	21.2598	NA	NA	0	NA	NA	#NAME?	1	1	1	PF3D7_1107300	polyadenylate-binding protein-interacting protein 1, putative	PAIP1
PF3D7_1107300	S(151)	RNNSQDV	_NNS(ph)QDVHSSSILK_,_RNNS(ph)QDVHSSSILK_	35.6872	42.8007	3.89162	14.9843	87.7693	0	2.38165	0.48765	NA	1.25196	-1.03608	NA	0.00559913	0.0572917	1	PF3D7_1107300	polyadenylate-binding protein-interacting protein 1, putative	PAIP1
PF3D7_1107300	T(1611)	VGSTPGS	_NSVGVTANAVGST(ph)PGSSNTFSHR_	16.8104	23.2688	0	0	28.4821	1.35977	Inf	0.816963	NA	Inf	-0.291658	NA	0	0.36271	1	PF3D7_1107300	polyadenylate-binding protein-interacting protein 1, putative	PAIP1
PF3D7_1107300	S(1508)	RRLSGNV	_RLS(ph)GNVNNENMK_	11.8278	7.28953	0.852638	11.595	9.35731	0.0962485	1.02008	0.77902	NA	0.0286782	-0.360268	NA	0.409956	0.321222	0.025648	PF3D7_1107300	polyadenylate-binding protein-interacting protein 1, putative	PAIP1
PF3D7_1107300	S(1715)	AECSDST	_SIDALTENENNKNDAECS(ph)DSTTVK_	0	0	31.2262	0	0	94.6952	NA	NA	0.329755	NA	NA	-1.60053	1	1	1	PF3D7_1107300	polyadenylate-binding protein-interacting protein 1, putative	PAIP1
PF3D7_1107300	S(390)	VLSSLNA	_SSVLSS(ph)LNADAPEFVPSTK_	0	0	0	0	0	2.66832	NA	NA	NA	NA	NA	NA	1	1	1	PF3D7_1107300	polyadenylate-binding protein-interacting protein 1, putative	PAIP1
PF3D7_1107300	S(1735)	NVSSNSL	_TSTNNVSS(ph)NSLK_	5.78685	6.08656	0	0	6.52914	0.0951737	NA	NA	NA	NA	NA	NA	1	1	1	PF3D7_1107300	polyadenylate-binding protein-interacting protein 1, putative	PAIP1
PF3D7_1107300	S(1659)	VHNSNDE	_TSVTNVHNS(ph)NDEGTKGK_,_TSVTNVHNS(ph)NDEGTK_	42.3507	46.1554	0	33.8908	42.0668	0	1.24962	1.09719	NA	0.321492	0.133817	NA	0.217605	0.363209	1	PF3D7_1107800	AP2 domain transcription factor, putative	ApiAP2
PF3D7_1107800	S(1565)	KANSVVA	_ANS(ph)VVAATSTSSNLIK_	0	0	0	0	7.61977	0	NA	NA	NA	NA	NA	NA	1	1	1	PF3D7_1107800	AP2 domain transcription factor, putative	ApiAP2
PF3D7_1107800	S(1573)	TSTSSNL	_ANSVVAATSTS(ph)SNLIK_,_KANSVVAATSTS(ph)SNLIK_	10.239	15.889	1.15869	0	0	1.68787	Inf	Inf	NA	Inf	Inf	NA	0	0	1	PF3D7_1107800	AP2 domain transcription factor, putative	ApiAP2
PF3D7_1107800	S(1790)	RILSNTL	_ILS(ph)NTLGISNK_	0	0	5.94968	0	0	2.30055	NA	NA	NA	NA	NA	NA	1	1	1	PF3D7_1107800	AP2 domain transcription factor, putative	ApiAP2
PF3D7_1107800	S(1571)	AATSTSS	_KANSVVAATS(ph)TSSNLIK_	4.86446	0	0	0	5.19634	0	NA	NA	NA	NA	NA	NA	1	1	1	PF3D7_1107800	AP2 domain transcription factor, putative	ApiAP2
PF3D7_1107800	S(1574)	STSSNLI	_KANSVVAATSTSS(ph)NLIK_	0	0	1.27262	0	0	0	NA	NA	NA	NA	NA	NA	1	1	0.101047	PF3D7_1107800	AP2 domain transcription factor, putative	ApiAP2
PF3D7_1107800	S(1039)	ECSSASD	_LECSS(ph)ASDINK_,_LKLECSS(ph)ASDINK_	13.9518	4.351	10.3064	21.8905	16.6412	4.32184	0.637348	0.261459	2.38474	-0.649846	-1.93534	1.25383	0.146177	0.00110755	1	PF3D7_1107800	AP2 domain transcription factor, putative	ApiAP2
PF3D7_1107800	S(1038)	LECSSAS	_LKLECS(ph)SASDINK_	0	0	0	0	34.3453	0	NA	0	NA	NA	#NAME?	NA	1	2.85804e-21	1	PF3D7_1107800	AP2 domain transcription factor, putative	ApiAP2
PF3D7_1107800	S(1807)	HFPSIDS	_NLHFPS(ph)IDSHTVSNFLDAVADDQK_	0	0	2.89035	0	0	0	NA	NA	NA	NA	NA	NA	1	1	1	PF3D7_1107800	AP2 domain transcription factor, putative	ApiAP2
PF3D7_1107800	S(114)	GLVSNEE	_SGLVS(ph)NEELNNLDMK_	0	0	8.86856	0	0	4.50571	NA	NA	NA	NA	NA	NA	1	1	0.232644	PF3D7_1110100	conserved Plasmodium protein, unknown function	N/A
PF3D7_1110100	T(428)	KVGTLNH	_VGT(ph)LNHDNLNDDTNR_	0	0	11.543	0	16.2107	6.76427	NA	0	1.70647	NA	#NAME?	0.771012	1	2.85804e-21	1	PF3D7_1110200	pre-mRNA-processing factor 6, putative	PRPF6
PF3D7_1110200	S(1028)	GSKSVNN	_NMDGSKS(ph)VNNTTASNISK_,_S(ph)VNNTTASNISK_	28.911	26.202	0.728415	20.9927	27.1057	1.25165	1.3772	0.966663	NA	0.461734	-0.0489148	NA	0.148012	0.480547	0.0363749	PF3D7_1110200	pre-mRNA-processing factor 6, putative	PRPF6
PF3D7_1110200	S(252)	NSLSGLK	_TPLSGLQNSLS(ph)GLK_	0	0	3.63417	0	0	10.0235	NA	NA	0.362565	NA	NA	-1.46369	1	1	0.269671	PF3D7_1110400	RNA-binding protein, putative	N/A
PF3D7_1110400	S(1481)	ADESDKX	_NRYECLGDADES(ph)DK_,_YECLGDADES(ph)DK_	0	0	38.1507	0	7.7324	24.011	NA	NA	1.58888	NA	NA	0.668014	1	1	1	PF3D7_1110400	RNA-binding protein, putative	N/A
PF3D7_1110400	S(1328)	SYISDDK	_SYIS(ph)DDKRK_	49.9429	48.636	0	53.2816	32.3651	0	0.93734	1.50273	NA	-0.0933557	0.587586	NA	0.498937	0.136182	1	PF3D7_1110400	RNA-binding protein, putative	N/A
PF3D7_1110400	T(1246)	SRRTADD	_T(ph)ADDRKDDHADSVTTK_	37.2938	0	0	38.107	0	0	0.978658	NA	NA	-0.0311227	NA	NA	0.454305	1	1	PF3D7_1110400	RNA-binding protein, putative	N/A
PF3D7_1110400	S(1257)	HADSVTT	_TADDRKDDHADS(ph)VTTK_	39.064	26.2788	0	39.1669	23.0422	0	0.997371	1.14046	NA	-0.00379798	0.189621	NA	0.433935	0.329299	1	PF3D7_1110400	RNA-binding protein, putative	N/A
PF3D7_1110400	S(1422)	KYSSKGS	_YSS(ph)KGSFYK_	10.12	26.4103	0.75138	0	25.9148	0	Inf	1.01912	NA	Inf	0.0273269	NA	0	0.43077	1	PF3D7_1110400	RNA-binding protein, putative	N/A
PF3D7_1110400	S(1425)	SKGSFYK	_YSSKGS(ph)FYK_	8.12585	12.1116	0.296594	13.4188	11.1223	0	0.605558	1.08894	NA	-0.723663	0.122929	NA	0.116574	0.369963	0.290081	PF3D7_1110900	ES2 protein, putative	N/A
PF3D7_1110900	S(441)	VDQSPII	_GVDQS(ph)PIITWGK_	0	0	7.39101	0	0	9.51845	NA	NA	0.776493	NA	NA	-0.364955	1	1	1	PF3D7_1112100	conserved Plasmodium protein, unknown function	N/A
PF3D7_1112100	S(2045)	NLNSLDD	_NINNLNS(ph)LDDLEDMIK_	0	0	5.78643	0	0	6.39213	NA	NA	NA	NA	NA	NA	1	1	1	PF3D7_1112100	conserved Plasmodium protein, unknown function	N/A
PF3D7_1112100	S(2199)	IHKSPQR	_NNWQEIHKS(ph)PQR_	13.7458	10.9826	3.4173	17.6666	11.5818	0.313499	0.778066	0.948265	NA	-0.362035	-0.0766377	NA	0.305108	0.498765	0.363997	PF3D7_1113800	conserved Plasmodium membrane protein, unknown function	N/A
PF3D7_1113800	S(689)	SCLSITG	_NNPAPSNVFHTPSCLS(ph)ITGK_	27.7959	18.3286	22.0121	0	0	24.9922	Inf	Inf	0.88076	Inf	Inf	-0.18318	0	0	1	PF3D7_1114100	rhomboid protease ROM1	ROM1
PF3D7_1114100.1	S(31)	QSQSSFV	_TPDYYQSQS(ph)SFVQR_	0	0	8.14226	0	0	0	NA	NA	NA	NA	NA	NA	1	1	0.262723	PF3D7_1114100	rhomboid protease ROM1	ROM1
PF3D7_1114100.1	S(32)	SQSSFVQ	_TPDYYQSQSS(ph)FVQR_	0	0	29.9859	0	0	40.6054	NA	NA	0.738472	NA	NA	-0.437385	1	1	1	PF3D7_1114100	rhomboid protease ROM1	ROM1
PF3D7_1114100.2	S(27)	YYQSQSS	_NYYQS(ph)QSSFVQR_	0	0	6.13215	0	0	6.62807	NA	NA	NA	NA	NA	NA	1	1	0.426762	PF3D7_1114100	rhomboid protease ROM1	ROM1
PF3D7_1114100.2	S(30)	SQSSFVQ	_NYYQSQSS(ph)FVQR_,_NYYQSQSS(ph)FVQR_	19.1004	11.7746	65.1198	0	21.8862	66.8923	Inf	0.537995	0.973503	Inf	-0.894336	-0.0387432	0	0.0894182	1	PF3D7_1114700	serine/threonine protein kinase, putative	CLK3
PF3D7_1114700	S(38)	EENSPDG	_SKHEENS(ph)PDGDSYK_	11.9855	0	0	0	6.20063	0	Inf	NA	NA	Inf	NA	NA	0	1	2.10833e-08	PF3D7_1115800	conserved Plasmodium protein, unknown function	N/A
PF3D7_1115800	T(207)	RPPTDPF	_LNRPPT(ph)DPFKEK_,_LNRPPT(ph)DPFK_	0	0	0	0	0	45.683	NA	NA	0	NA	NA	#NAME?	1	1	2.10833e-08	PF3D7_1115800	conserved Plasmodium protein, unknown function	N/A
PF3D7_1115800	S(245)	EEQSINK	_NVVSEEQS(ph)INKDTK_	0	0	0	0	0	9.86946	NA	NA	0	NA	NA	#NAME?	1	1	1	PF3D7_1116000	rhoptry neck protein 4	RON4
PF3D7_1116000	S(1181)	INESDNN	_NINES(ph)DNNIRDKEEDDAEK_	0	0	0	0	0	6.05781	NA	NA	NA	NA	NA	NA	1	1	1	PF3D7_1116100	serine esterase, putative	N/A
PF3D7_1116100	S(559)	RCRSYTI	_CRS(ph)YTILLR_,_S(ph)YTILLR_	11.3709	0	7.96109	0	0	8.1306	Inf	NA	NA	Inf	NA	NA	0	1	1	PF3D7_1116100	serine esterase, putative	N/A
PF3D7_1116100	S(443)	KRLSDSI	_RLS(ph)DSIIHSK_	9.45477	5.78257	3.91376	0	14.2939	0.337319	Inf	0.404549	NA	Inf	-1.30561	NA	0	0.0215847	1	PF3D7_1116100	serine esterase, putative	N/A
PF3D7_1116100	T(561)	RSYTILL	_SYT(ph)ILLR_	0	0	0	0	0	2.21181	NA	NA	NA	NA	NA	NA	1	1	1	PF3D7_1116500	folate transporter 2	FT2
PF3D7_1116500	S(5)	IEKSNNP	_MIEKS(ph)NNPFLSIDPIVER_	0	0	3.02767	0	0	4.03223	NA	NA	NA	NA	NA	NA	1	1	1	PF3D7_1116500	folate transporter 2	FT2
PF3D7_1116500	S(21)	RTKSNGE	_TKS(ph)NGEGLPLLSEK_	0	0	2.71734	0	0	0	NA	NA	NA	NA	NA	NA	1	1	0.403462	PF3D7_1116800	heat shock protein 101	HSP101
PF3D7_1116800	S(356)	ESCSAFE	_FIESCS(ph)AFER_,_KFIESCS(ph)AFER_	0	0	93.024	0	0	73.441	NA	NA	1.26665	NA	NA	0.341017	1	1	0.0345939	PF3D7_1116800	heat shock protein 101	HSP101
PF3D7_1116800	S(354)	FIESCSA	_KFIES(ph)CSAFER_	0	0	3.2562	0	0	9.10749	NA	NA	0.35753	NA	NA	-1.48386	1	1	1	PF3D7_1117400	conserved Plasmodium protein, unknown function	N/A
PF3D7_1117400	S(154)	ATNSDTY	_TLVPFEHVDNNIQNDATNS(ph)DTYLESFVIK_	0	0	0	0	0	4.15669	NA	NA	NA	NA	NA	NA	1	1	0.460349	PF3D7_1117700	GTP-binding nuclear protein RAN/TC4	RAN
PF3D7_1117700	S(168)	RRLSNQP	_RLS(ph)NQPNLVFVGEHAK_	0	0	21.1363	0	0	18.2376	NA	NA	1.15894	NA	NA	0.212805	1	1	1	PF3D7_1117700	GTP-binding nuclear protein RAN/TC4	RAN
PF3D7_1117700	T(41)	YIPTLGV	_YIPT(ph)LGVEVHPLK_	0	0	2.54053	0	0	5.79964	NA	NA	NA	NA	NA	NA	1	1	0.445693	PF3D7_1117900	conserved Plasmodium protein, unknown function	N/A
PF3D7_1117900	S(1354)	AILSDTE	_AILS(ph)DTEIQFR_	0	0	23.0304	0	0	22.9696	NA	NA	1.00264	NA	NA	0.00380998	1	1	1	PF3D7_1117900	conserved Plasmodium protein, unknown function	N/A
PF3D7_1117900	S(1414)	RSKSIDT	_SKS(ph)IDTNIVETK_	0	0	8.41408	0	3.57714	2.42424	NA	NA	NA	NA	NA	NA	1	1	1	PF3D7_1118300	insulinase, putative	N/A
PF3D7_1118300	S(484)	LKPSNEK	_NVLKPS(ph)NEK_	12.4001	9.33924	0	13.4325	6.64858	0	0.92314	1.4047	NA	-0.115379	0.490259	NA	0.48236	0.174313	0.486412	PF3D7_1118600	histone acetyltransferase MYST	MYST
PF3D7_1118600	S(309)	DNVSDHE	_DNDNVS(ph)DHEHAGIDKEYLR_	0	0	13.9029	0	0	13.0211	NA	NA	1.06772	NA	NA	0.0945273	1	1	1	PF3D7_1118700	myosin light chain B	MLC-B
PF3D7_1118700	T(387)	ELITYMN	_NELIT(ph)YMNK_	0	0	1.88717	0	0	3.02947	NA	NA	NA	NA	NA	NA	1	1	1	PF3D7_1118700	myosin light chain B	MLC-B
PF3D7_1118700	T(6)	VLKTSKN	_T(ph)SKNNFVHPNK_	0	16.225	0.181626	0	0	0	NA	Inf	NA	NA	Inf	NA	1	0	0.00421094	PF3D7_1119000	acyl-CoA-binding protein, putative	N/A
PF3D7_1119000	S(58)	RYDSIQL	_RYDS(ph)IQLPIIDK_,_YDS(ph)IQLPIIDK_	0	0	14.6978	0	0	2.67712	NA	NA	5.49015	NA	NA	2.45685	1	1	1	PF3D7_1119800	alternative splicing factor ASF-1, putative	ASF1
PF3D7_1119800	S(195)	ENISPKE	_NENIS(ph)PK_	11.9515	12.6298	0	0	0	0	Inf	Inf	NA	Inf	Inf	NA	0	0	1	PF3D7_1119900	protein transport protein SEC16, putative	SEC16
PF3D7_1119900	S(1697)	GVTSDEE	_GVTS(ph)DEEKER_	15.6636	12.285	0	0	10.0711	0	Inf	1.21982	NA	Inf	0.286666	NA	0	0.273665	1	PF3D7_1119900	protein transport protein SEC16, putative	SEC16
PF3D7_1119900	T(30)	RKSTQDI	_KST(ph)QDINNVSIK_	0	8.29931	0	0	14.2759	0	NA	0.581353	NA	NA	-0.782515	NA	1	0.123008	1	PF3D7_1119900	protein transport protein SEC16, putative	SEC16
PF3D7_1119900	S(29)	KRKSTQD	_RKS(ph)TQDINNVSIK_	13.8089	14.743	0.818687	12.7497	16.4917	0	1.08307	0.893962	NA	0.11513	-0.161714	NA	0.347963	0.445477	1	PF3D7_1120000	conserved protein, unknown function	N/A
PF3D7_1120000	S(755)	HLESLKE	_HLES(ph)LKEEK_	0	0	0	0	3.62192	0	NA	NA	NA	NA	NA	NA	1	1	0.103096	PF3D7_1120000	conserved protein, unknown function	N/A
PF3D7_1120000	S(1047)	KNISDVS	_NIS(ph)DVSDIEK_	0	0	12.8712	0	0	25.6405	NA	NA	0.501985	NA	NA	-0.994283	1	1	0.173385	PF3D7_1120000	conserved protein, unknown function	N/A
PF3D7_1120000	S(1050)	SDVSDIE	_NISDVS(ph)DIEK_,_NISDVS(ph)DIEK_	0	0	17.0268	0	0	27.817	NA	NA	0.6121	NA	NA	-0.708161	1	1	0.371906	PF3D7_1121000	palmitoyltransferase DHHC3	DHHC3
PF3D7_1121000	S(14)	DTRSKEA	_DDTRS(ph)KEADEFVR_,_S(ph)KEADEFVR_	0	2.21678	22.0729	0	121.805	16.567	NA	0.0181995	1.33235	NA	-5.77996	0.413969	1	2.85804e-21	1	PF3D7_1121000	palmitoyltransferase DHHC3	DHHC3
PF3D7_1121000	S(243)	LNTSHHS	_MTTYEYILNTS(ph)HHSEAEGR_	0	0	5.06306	0	0	7.75857	NA	NA	NA	NA	NA	NA	1	1	1	PF3D7_1121000	palmitoyltransferase DHHC3	DHHC3
PF3D7_1121000	S(246)	SHHSEAE	_MTTYEYILNTSHHS(ph)EAEGR_	0	0	5.06306	0	0	7.75857	NA	NA	NA	NA	NA	NA	1	1	0.469866	PF3D7_1121000	palmitoyltransferase DHHC3	DHHC3
PF3D7_1121000	S(271)	SKRSQNL	_S(ph)QNLDQDMEKHEIER_,_S(ph)QNLDQDMEK_	0	0	63.3934	0	0	60.9057	NA	NA	1.04085	NA	NA	0.0577567	1	1	1	PF3D7_1121100	conserved protein, unknown function	N/A
PF3D7_1121100	T(274)	KIMTPIQ	_IMT(ph)PIQSNMHIPVISR_	0	0	3.84697	0	0	6.63079	NA	NA	NA	NA	NA	NA	1	1	0.364213	PF3D7_1121100	conserved protein, unknown function	N/A
PF3D7_1121100	S(233)	KVYSNEN	_VYS(ph)NENIIDTPNK_	0	0	40.9355	0	0	46.4612	NA	NA	0.88107	NA	NA	-0.182672	1	1	0.309905	PF3D7_1121600	exported protein 1	EXP1
PF3D7_1121600	S(43)	KKGSGEP	_GS(ph)GEPLIDVHDLISDMIK_,_KGS(ph)GEPLIDVHDLISDMIK_	0	0	22.0478	0	0	14.9153	NA	NA	1.4782	NA	NA	0.563837	1	1	0.254757	PF3D7_1122400	conserved Plasmodium protein, unknown function	N/A
PF3D7_1122400	S(104)	LKKSPLQ	_DSLKKS(ph)PLQSEDINSNDSVYK_	0	0	10.8903	0	0	6.66416	NA	NA	1.63415	NA	NA	0.708545	1	1	1	PF3D7_1122500	conserved Plasmodium protein, unknown function	N/A
PF3D7_1122500	S(100)	NEESNTQ	_NISVEDLNNEES(ph)NTQK_	0	0	8.65382	0	0	3.98745	NA	NA	NA	NA	NA	NA	1	1	1	PF3D7_1122500	conserved Plasmodium protein, unknown function	N/A
PF3D7_1122500	S(1201)	LHNSLLF	_NKENLHNS(ph)LLFNTK_	29.8562	12.9131	4.12284	0	0	4.02537	Inf	Inf	NA	Inf	Inf	NA	0	0	1	PF3D7_1122500	conserved Plasmodium protein, unknown function	N/A
PF3D7_1122500	S(1287)	EMPSNIL	_YISNEMPS(ph)NILNNIQK_	0	0	4.45791	0	0	3.6545	NA	NA	NA	NA	NA	NA	1	1	1	PF3D7_1123100	calcium-dependent protein kinase 7	CDPK7
PF3D7_1123100	S(870)	KEYSIHK	_IKEYEKEYS(ph)IHK_	0	0	7.05451	0	3.60571	2.8514	NA	NA	NA	NA	NA	NA	1	1	1	PF3D7_1123100	calcium-dependent protein kinase 7	CDPK7
PF3D7_1123100	S(887)	SFESEHE	_NANSSFES(ph)EHEDLKR_	4.50904	0	0	0	24.0237	0.202096	NA	0	NA	NA	#NAME?	NA	1	2.85804e-21	1	PF3D7_1123300	RING zinc finger protein, putative	N/A
PF3D7_1123300	S(598)	SEPSKEE	_LTSSEPS(ph)KEELEK_	0	0	6.54079	72.3248	87.0922	4.18528	0	0	NA	#NAME?	#NAME?	NA	6.40186e-53	2.85804e-21	0.0385232	PF3D7_1124600	ethanolamine kinase	EK
PF3D7_1124600	S(11)	IDESEKE	_EIDES(ph)EKEITQQR_	0	0	41.499	0	106.104	112.627	NA	0	0.368466	NA	#NAME?	-1.4404	1	2.85804e-21	1	PF3D7_1124600	ethanolamine kinase	EK
PF3D7_1124600	S(35)	LSNSNSQ	_NFDNLSNS(ph)NSQITEMTNEQGVIPLR_	0	0	0	0	0	5.20515	NA	NA	NA	NA	NA	NA	1	1	1	PF3D7_1124600	ethanolamine kinase	EK
PF3D7_1124600	S(37)	NSNSQIT	_NFDNLSNSNS(ph)QITEMTNEQGVIPLR_	0	0	0	0	0	5.33723	NA	NA	NA	NA	NA	NA	1	1	1	PF3D7_1125500	small nuclear ribonucleoprotein Sm D1, putative	SNRPD1
PF3D7_1125500	T(95)	EDTTPKK	_YFILSDSLPLDSLLVEDTT(ph)PKK_	0	0	6.52778	0	0	8.25744	NA	NA	NA	NA	NA	NA	1	1	1	PF3D7_1125800	kelch domain-containing protein, putative	N/A
PF3D7_1125800	S(512)	ETSSENE	_NINETSS(ph)ENENMNISEFETK_	0	0	0	0	0	6.25533	NA	NA	NA	NA	NA	NA	1	1	0.0387232	PF3D7_1125800	kelch domain-containing protein, putative	N/A
PF3D7_1125800	T(49)	QQPTPVP	_TLTSQQQPT(ph)PVPNTER_	0	0	163.768	0	0	50.8388	NA	NA	3.22131	NA	NA	1.68765	1	1	1	PF3D7_1126700	autophagy-related protein 23, putative	ATG23
PF3D7_1126700	S(770)	RELSDEN	_ELS(ph)DENLHK_,_NNEDKLNNNRELS(ph)DENLHK_	12.1761	0	0.488069	0	34.6749	1.88261	Inf	0	NA	Inf	#NAME?	NA	0	2.85804e-21	1	PF3D7_1126700	autophagy-related protein 23, putative	ATG23
PF3D7_1126700	T(827)	SIATNYI	_SIAT(ph)NYIENINTSLFK_	0	0	1.9466	0	0	1.68068	NA	NA	NA	NA	NA	NA	1	1	1	PF3D7_1126700	autophagy-related protein 23, putative	ATG23
PF3D7_1126700	S(4)	MTKSICE	_TKS(ph)ICELQNK_	83.153	23.6387	0.807592	67.3666	29.6107	0	1.23434	0.798315	NA	0.303735	-0.324971	NA	0.227594	0.342328	0.109589	PF3D7_1128200	multiprotein-bridging factor 1, putative	MBF1
PF3D7_1128200	S(132)	NLPSPKK	_VLGVNLPS(ph)PK_	4.94089	9.28051	7.33029	0	9.68761	14.2889	NA	0.957977	0.513004	NA	-0.0619364	-0.962958	1	0.489101	0.102456	PF3D7_1129300	conserved Plasmodium protein, unknown function	N/A
PF3D7_1129300	S(234)	EDDSFEK	_EKKEDDS(ph)FEK_	0	0	20.3809	0	6.2955	8.58805	NA	NA	2.37317	NA	NA	1.24681	1	1	0.144343	PF3D7_1129900	major facilitator superfamily-related transporter, putative	MFR5
PF3D7_1129900	S(341)	NVHSTVG	_DGHQYNNNVHS(ph)TVGVNNSLVVK_	0	9.89304	12.144	0	15.0437	5.80908	NA	0.65762	2.09053	NA	-0.604673	1.06387	1	0.192964	0.433262	PF3D7_1129900	major facilitator superfamily-related transporter, putative	MFR5
PF3D7_1129900	S(53)	SYLSLKG	_GLLSYLS(ph)LK_	0	0	25.2705	0	0	25.6961	NA	NA	0.983437	NA	NA	-0.0240961	1	1	1	PF3D7_1129900	major facilitator superfamily-related transporter, putative	MFR5
PF3D7_1129900	S(391)	YAASTNN	_KDEYAAS(ph)TNNSSNLVK_	0	0	6.74321	0	0	3.79177	NA	NA	NA	NA	NA	NA	1	1	0.106144	PF3D7_1129900	major facilitator superfamily-related transporter, putative	MFR5
PF3D7_1129900	S(395)	TNNSSNL	_KDEYAASTNNS(ph)SNLVK_,_KDEYAASTNNS(ph)SNLVK_	4.90912	6.47346	23.6747	10.5832	6.81584	10.1016	0.463859	NA	2.34367	-1.10824	NA	1.22877	0.0275469	1	1	PF3D7_1129900	major facilitator superfamily-related transporter, putative	MFR5
PF3D7_1129900	S(396)	NNSSNLV	_KDEYAASTNNSS(ph)NLVK_	6.86255	0	0	0	0	0	NA	NA	NA	NA	NA	NA	1	1	0.0860821	PF3D7_1129900	major facilitator superfamily-related transporter, putative	MFR5
PF3D7_1129900	S(14)	LSHSGKE	_STIILSHS(ph)GKEDVSVSAEKK_,_STIILSHS(ph)GKEDVSVSAEK_	5.89021	6.84722	27.1143	0	65.1857	10.7613	NA	0.105042	2.51962	NA	-3.25097	1.33321	1	8.58108e-08	0.034961	PF3D7_1129900	major facilitator superfamily-related transporter, putative	MFR5
PF3D7_1129900	S(20)	EDVSVSA	_STIILSHSGKEDVS(ph)VSAEKK_	0	0	10.6598	0	20.6393	3.21564	NA	0	3.31498	NA	#NAME?	1.729	1	2.85804e-21	0.00179054	PF3D7_1130200	60S ribosomal protein P0	PfP0
PF3D7_1130200	S(283)	APASAAK	_MVENPEAFAAVAAPAS(ph)AAK_	0	0	3.00968	0	0	16.4882	NA	NA	0.182535	NA	NA	-2.45375	1	1	1	PF3D7_1130400	26S protease regulatory subunit 6A, putative	RPT5
PF3D7_1130400	T(322)	GFSTDDT	_TMLELLNQLDGFST(ph)DDTVK_	0	0	1.95337	0	0	2.58283	NA	NA	NA	NA	NA	NA	1	1	1	PF3D7_1132200	T-complex protein 1 subunit alpha	TCP1
PF3D7_1132200	S(183)	INESGKT	_IINES(ph)GKTK_	0	61.2951	0	58.206	0	0	0	Inf	NA	#NAME?	Inf	NA	6.40186e-53	0	1	PF3D7_1132300	nucleic acid binding protein, putative	N/A
PF3D7_1132300	S(33)	KRGSPEG	_RGS(ph)PEGLAK_	186.862	148.785	0	172.675	111.474	0	1.08216	1.33471	NA	0.113913	0.416525	NA	0.348812	0.207321	0.232571	PF3D7_1132300	nucleic acid binding protein, putative	N/A
PF3D7_1132300	S(19)	GHKSTDK	_S(ph)TDKEEIEELTK_	0	0	12.4518	0	0	7.29574	NA	NA	1.70672	NA	NA	0.771224	1	1	1	PF3D7_1132300	nucleic acid binding protein, putative	N/A
PF3D7_1132300	T(20)	HKSTDKE	_ST(ph)DKEEIEELTK_	0	0	3.81461	0	0	0	NA	NA	NA	NA	NA	NA	1	1	0.282384	PF3D7_1132400	conserved Plasmodium membrane protein, unknown function	N/A
PF3D7_1132400	S(792)	RKSSMDN	_KSS(ph)MDNIKDDITGK_	0	0	12.1942	0	0	15.9237	NA	NA	0.765788	NA	NA	-0.384984	1	1	1	PF3D7_1132600	pre-mRNA-splicing factor 38A, putative	PRP38A
PF3D7_1132600	S(192)	LNISSDN	_ALLNIS(ph)SDNELFK_,_ALLNIS(ph)SDNELFK_	0	0	7.79873	0	0	3.79526	NA	NA	NA	NA	NA	NA	1	1	0.0901298	PF3D7_1132600	pre-mRNA-splicing factor 38A, putative	PRP38A
PF3D7_1132600	S(193)	NISSDNE	_ALLNISS(ph)DNELFK_,_ALLNISS(ph)DNELFK_	0	0	10.0597	0	0	20.9945	NA	NA	0.479159	NA	NA	-1.06142	1	1	1	PF3D7_1133200	conserved Plasmodium protein, unknown function	N/A
PF3D7_1133200	S(713)	LQKSNEN	_NIYDDLQKS(ph)NENNSEEVIHLLR_	0	0	6.51142	0	0	0	NA	NA	NA	NA	NA	NA	1	1	1	PF3D7_1133200	conserved Plasmodium protein, unknown function	N/A
PF3D7_1133200	S(718)	ENNSEEV	_NIYDDLQKSNENNS(ph)EEVIHLLR_	0	0	6.51142	0	0	0	NA	NA	NA	NA	NA	NA	1	1	0.30811	PF3D7_1133400	apical membrane antigen 1	AMA1
PF3D7_1133400	S(610)	KRASHTT	_RAS(ph)HTTPVLMEKPYY_,_RAS(ph)HTTPVLMEK_	21.5236	0	42.2898	26.5298	0	28.5197	0.811298	NA	1.48283	-0.301696	NA	0.568348	0.346097	1	1	PF3D7_1133400	apical membrane antigen 1	AMA1
PF3D7_1133400	T(613)	SHTTPVL	_RASHTT(ph)PVLMEKPYY_	0	0	2.93069	0	0	0	NA	NA	NA	NA	NA	NA	1	1	0.150689	PF3D7_1133400	apical membrane antigen 1	AMA1
PF3D7_1133400	S(588)	YGKSNSR	_S(ph)NSRNDEMLDPEASFWGEEKR_,_S(ph)NSRNDEMLDPEASFWGEEKR_,_S(ph)NSRNDEMLDPEASFWGEEK_,_S(ph)NSRNDEMLDPEASFWGEEK_	0	0	80.9699	0	0	140.017	NA	NA	0.578288	NA	NA	-0.79014	1	1	0.0183363	PF3D7_1133400	apical membrane antigen 1	AMA1
PF3D7_1133400	S(590)	KSNSRND	_SNS(ph)RNDEMLDPEASFWGEEKR_,_SNS(ph)RNDEMLDPEASFWGEEKR_,_SNS(ph)RNDEMLDPEASFWGEEK_,_SNS(ph)RNDEMLDPEASFWGEEK_	0	0	44.6584	0	0	147.612	NA	NA	0.302538	NA	NA	-1.72481	1	1	1	PF3D7_1133800	RNA (uracil-5-)methyltransferase, putative	N/A
PF3D7_1133800	S(234)	KFLSVNN	_FLS(ph)VNNDKYGEFK_	0	0	2.45357	0	0	0.843423	NA	NA	NA	NA	NA	NA	1	1	1	PF3D7_1134300	conserved Plasmodium protein, unknown function	N/A
PF3D7_1134300	S(480)	RPLSNTN	_RPLS(ph)NTNICYK_	0	0	2.8025	0	7.78163	2.31522	NA	NA	NA	NA	NA	NA	1	1	0.0791164	PF3D7_1135300	conserved Plasmodium membrane protein, unknown function	N/A
PF3D7_1135300	S(6)	SMISGIS	_SMIS(ph)GISSK_	0	0	14.6121	0	0	5.63879	NA	NA	2.59136	NA	NA	1.37371	1	1	1	PF3D7_1136500	casein kinase 1	CK1
PF3D7_1136500.1	T(313)	FDQTADQ	_FDQT(ph)ADQEGR_,_NRFDQT(ph)ADQEGR_	10.9209	0	6.9312	0	17.1977	0	Inf	0	NA	Inf	#NAME?	NA	0	2.85804e-21	1	PF3D7_1136500	casein kinase 1	CK1
PF3D7_1136500.1	S(17)	KLGSGSF	_LGS(ph)GSFGDIYVAK_	0	0	1.75671	0	0	2.57004	NA	NA	NA	NA	NA	NA	1	1	0.311479	PF3D7_1136700	conserved Plasmodium protein, unknown function	N/A
PF3D7_1136700.1	S(115)	HVPSISD	_SYGHVPS(ph)ISDK_	0	0	9.43348	0	0	6.39923	NA	NA	1.47416	NA	NA	0.559892	1	1	0.306716	PF3D7_1136700	conserved Plasmodium protein, unknown function	N/A
PF3D7_1136700.1	S(76)	SYVSQNY	_TAPIISYVS(ph)QNYICK_	0	18.709	39.7324	0	11.653	49.685	NA	1.60551	0.799685	NA	0.68303	-0.322496	1	0.104755	1	PF3D7_1136800	DnaJ protein, putative	N/A
PF3D7_1136800	S(57)	INKSEHI	_TCEEEINKS(ph)EHIGTEK_	11.5334	6.54797	0	0	9.70639	2.27794	Inf	0.674604	NA	Inf	-0.567888	NA	0	0.210003	1	PF3D7_1138000	conserved Plasmodium protein, unknown function	N/A
PF3D7_1138000	S(1713)	IITSNNI	_DLENMNNIITS(ph)NNIK_	0	0	6.58695	0	0	3.25327	NA	NA	NA	NA	NA	NA	1	1	0.228404	PF3D7_1138000	conserved Plasmodium protein, unknown function	N/A
PF3D7_1138000	S(1721)	KFLSNEL	_FLS(ph)NELNEHNMMK_,_KFLS(ph)NELNEHNMMK_	0	0	16.7011	0	0	9.70355	NA	NA	1.72113	NA	NA	0.783358	1	1	1	PF3D7_1138000	conserved Plasmodium protein, unknown function	N/A
PF3D7_1138000	S(33)	GYESHSD	_GYES(ph)HSDISCK_	9.76737	2.94011	2.61128	0	4.20096	0	Inf	NA	NA	Inf	NA	NA	0	1	1	PF3D7_1138000	conserved Plasmodium protein, unknown function	N/A
PF3D7_1138000	S(1962)	LNDSTQT	_INYDELNDS(ph)TQTK_	0	0	7.88596	0	0	1.63249	NA	NA	NA	NA	NA	NA	1	1	1	PF3D7_1138000	conserved Plasmodium protein, unknown function	N/A
PF3D7_1138000	S(1947)	SYDSCDN	_NCSYDS(ph)CDNIVK_	0	0	4.74118	0	0	2.26317	NA	NA	NA	NA	NA	NA	1	1	1	PF3D7_1138000	conserved Plasmodium protein, unknown function	N/A
PF3D7_1138000	S(1784)	DNISNTS	_NLDNIS(ph)NTSTENFLR_	0	0	4.44547	0	0	1.95698	NA	NA	NA	NA	NA	NA	1	1	1	PF3D7_1138000	conserved Plasmodium protein, unknown function	N/A
PF3D7_1138000	S(1787)	SNTSTEN	_NLDNISNTS(ph)TENFLR_	0	0	4.44547	0	0	1.95698	NA	NA	NA	NA	NA	NA	1	1	1	PF3D7_1138000	conserved Plasmodium protein, unknown function	N/A
PF3D7_1138000	S(1748)	NLLSNNN	_NLLS(ph)NNNINHNIINTNNNLK_	0	20.9249	0	0	9.41836	0	NA	2.22171	NA	NA	1.15167	NA	1	0.0213228	1	PF3D7_1138000	conserved Plasmodium protein, unknown function	N/A
PF3D7_1138000	S(1620)	RRESNKI	_RES(ph)NKIDDSNIK_	25.0359	10.5964	0	18.324	9.27434	0	1.36629	1.14255	NA	0.450264	0.192255	NA	0.153072	0.32773	1	PF3D7_1138000	conserved Plasmodium protein, unknown function	N/A
PF3D7_1138000	S(97)	DSLSDYE	_SLYDIEETVKDSLS(ph)DYEYSK_	0	0	5.35144	0	0	4.55997	NA	NA	NA	NA	NA	NA	1	1	1	PF3D7_1138400	guanylyl cyclase	GCalpha
PF3D7_1138400	S(2395)	PFISNSL	_DPFIS(ph)NSLLK_	0	0	6.15228	0	0	4.67333	NA	NA	NA	NA	NA	NA	1	1	1	PF3D7_1138400	guanylyl cyclase	GCalpha
PF3D7_1138400	S(2397)	ISNSLLK	_DPFISNS(ph)LLK_	0	0	1.38892	0	0	1.17158	NA	NA	NA	NA	NA	NA	1	1	0.257992	PF3D7_1138400	guanylyl cyclase	GCalpha
PF3D7_1138400	S(674)	LINSNEI	_GILINS(ph)NEINR_	0	0	11.9121	0	0	7.33455	NA	NA	1.62411	NA	NA	0.69965	1	1	1	PF3D7_1138400	guanylyl cyclase	GCalpha
PF3D7_1138400	T(489)	FFGTFDK	_SFFGT(ph)FDKLK_	0	0	0.824293	0	0	2.23539	NA	NA	NA	NA	NA	NA	1	1	0.450227	PF3D7_1138400	guanylyl cyclase	GCalpha
PF3D7_1138400	S(1299)	DNVSHCG	_TLFDNVS(ph)HCGEIQEYR_	0	0	10.2915	0	0	10.1924	NA	NA	1.00972	NA	NA	0.0139572	1	1	1	PF3D7_1138400	guanylyl cyclase	GCalpha
PF3D7_1138400	S(2333)	FSLSGKN	_YIFSLS(ph)GK_	0	0	2.61627	0	0	5.59616	NA	NA	NA	NA	NA	NA	1	1	1	PF3D7_1138500	protein phosphatase PPM2	PPM2
PF3D7_1138500	S(294)	DDASSDI	_DDAS(ph)SDILTATTSTNDMKDEDKK_	0	0	7.73939	0	0	0	NA	NA	NA	NA	NA	NA	1	1	0.00816836	PF3D7_1138500	protein phosphatase PPM2	PPM2
PF3D7_1138500	S(295)	DASSDIL	_DDASS(ph)DILTATTSTNDMKDEDKK_	0	0	11.935	0	0	47.7701	NA	NA	0.249842	NA	NA	-2.00091	1	1	0.114344	PF3D7_1138500	protein phosphatase PPM2	PPM2
PF3D7_1138500	S(485)	NLKSMEE	_SELTYDNLKS(ph)MEEQEK_	0	0	6.6888	0	0	12.8402	NA	NA	0.520924	NA	NA	-0.940854	1	1	0.00976087	PF3D7_1138500	protein phosphatase PPM2	PPM2
PF3D7_1138500	T(841)	KSETEED	_SET(ph)EEDLDLERDEDKHDAPPVIER_	0	0	3.65241	0	0	14.0396	NA	NA	0.26015	NA	NA	-1.94259	1	1	1	PF3D7_1138500	protein phosphatase PPM2	PPM2
PF3D7_1138500	S(149)	EEESDTR	_YSVPTQEDEEES(ph)DTR_	0	0	2.88813	0	0	4.85325	NA	NA	NA	NA	NA	NA	1	1	0.0514726	PF3D7_1138700	conserved Plasmodium protein, unknown function	N/A
PF3D7_1138700	S(1418)	HEGSLSQ	_GLLHEGS(ph)LSQEDHTNK_,_KGLLHEGS(ph)LSQEDHTNK_	0	0	7.45563	0	0	18.599	NA	NA	0.400863	NA	NA	-1.31882	1	1	0.103163	PF3D7_1138700	conserved Plasmodium protein, unknown function	N/A
PF3D7_1138700	S(1420)	GSLSQED	_GLLHEGSLS(ph)QEDHTNK_,_GLLHEGSLS(ph)QEDHTNK_,_KGLLHEGSLS(ph)QEDHTNK_	0	0	13.7394	0	0	27.3639	NA	NA	0.5021	NA	NA	-0.993954	1	1	0.354804	PF3D7_1138800	WD repeat-containing protein, putative	N/A
PF3D7_1138800	S(1214)	MDDSDNN	_IFGNVMDDS(ph)DNNMTEKEPVPK_	0	0	21.3487	0	0	24.6073	NA	NA	0.867572	NA	NA	-0.204944	1	1	1	PF3D7_1140200	conserved Plasmodium protein, unknown function	N/A
PF3D7_1140200	S(151)	STLSLLE	_NSNVSTLS(ph)LLEK_	0	0	3.33548	0	11.5215	1.45663	NA	0	NA	NA	#NAME?	NA	1	2.85804e-21	0.483545	PF3D7_1140400	conserved Plasmodium protein, unknown function	N/A
PF3D7_1140400	S(30)	HMNSLHE	_DAHMNS(ph)LHENYNVSTK_,_DAHMNS(ph)LHENYNVSTK_	247.753	186.113	334.193	286.847	124.76	298.862	0.863713	1.49177	1.11822	-0.211376	0.577024	0.161204	0.410829	0.140019	0.0144862	PF3D7_1140400	conserved Plasmodium protein, unknown function	N/A
PF3D7_1140400	S(13)	KTASVNG	_TAS(ph)VNGSEENVYLK_,_TAS(ph)VNGSEENVYLK_	0	0	12.8931	0	0	45.1598	NA	NA	0.285501	NA	NA	-1.80843	1	1	0.498794	PF3D7_1140400	conserved Plasmodium protein, unknown function	N/A
PF3D7_1140400	S(17)	VNGSEEN	_TASVNGS(ph)EENVYLK_,_TASVNGS(ph)EENVYLK_	0	10.345	48.4122	0	7.9766	44.4864	NA	1.29692	1.08825	NA	0.375085	0.122006	1	0.227391	1	PF3D7_1141400	phosphatidylinositol N-acetylglucosaminyltransferase subunit H, putative	PIGH
PF3D7_1141400	S(318)	LNFSSYE	_LLNFS(ph)SYENIK_	0	0	0	0	0	2.83895	NA	NA	NA	NA	NA	NA	1	1	1	PF3D7_1141400	phosphatidylinositol N-acetylglucosaminyltransferase subunit H, putative	PIGH
PF3D7_1141400	S(319)	NFSSYEN	_LLNFSS(ph)YENIK_,_LLNFSS(ph)YENIK_	0	0	1.09598	0	0	5.34804	NA	NA	NA	NA	NA	NA	1	1	0.00278162	PF3D7_1142100	conserved Plasmodium protein, unknown function	N/A
PF3D7_1142100	S(1858)	IVGSDQG	_DIQNINQNNNIVGS(ph)DQGDDIFFK_	0	0	3.05905	0	0	15.3753	NA	NA	0.198958	NA	NA	-2.32946	1	1	0.424185	PF3D7_1142100	conserved Plasmodium protein, unknown function	N/A
PF3D7_1142100	S(2358)	QVDSQDD	_NHIHNQVDS(ph)QDDLLSSSR_	0	0	39.065	0	0	40.2905	NA	NA	0.969583	NA	NA	-0.0445631	1	1	1	PF3D7_1142100	conserved Plasmodium protein, unknown function	N/A
PF3D7_1142100	S(1742)	LNNSNNN	_NNHLNNS(ph)NNNDNHFVK_	0	10.3404	1.59325	0	13.0055	0	NA	0.79508	NA	NA	-0.330828	NA	1	0.338789	1	PF3D7_1142100	conserved Plasmodium protein, unknown function	N/A
PF3D7_1142100	S(379)	LKKSASA	_S(ph)ASANMMDNQNVK_	0	6.22523	0	0	0	0	NA	NA	NA	NA	NA	NA	1	1	1	PF3D7_1142100	conserved Plasmodium protein, unknown function	N/A
PF3D7_1142100	S(381)	KSASANM	_SAS(ph)ANMMDNQNVK_	9.5938	0	5.64143	15.8216	7.78703	1.52723	0.606374	NA	NA	-0.721721	NA	NA	0.117294	1	1	PF3D7_1142500	60S ribosomal protein L28	RPL28
PF3D7_1142500	S(98)	QHGSFEK	_LLQQHGS(ph)FEK_	49.7104	15.953	1.57618	34.2665	20.9023	2.18213	1.4507	0.763216	NA	0.536749	-0.389838	NA	0.117697	0.303972	1	PF3D7_1143100	AP2 domain transcription factor AP2-O, putative	ApiAP2
PF3D7_1143100	S(579)	INKSNDI	_TINKS(ph)NDINDTCTINK_	0	0	0	0	7.1953	0	NA	NA	NA	NA	NA	NA	1	1	1	PF3D7_1144600	transcription initiation factor IIF subunit beta, putative	TFG2
PF3D7_1144600	S(101)	KSVSNSA	_SVS(ph)NSAGTLNNK_	11.6285	5.95525	0	11.2887	6.5754	0	1.0301	NA	NA	0.0427868	NA	NA	0.399637	1	1	PF3D7_1145200	serine/threonine protein kinase, putative	N/A
PF3D7_1145200	S(749)	IVNSNNC	_DHIIVNS(ph)NNCTR_	24.7643	11.3488	0	8.89617	14.1984	0	2.7837	0.799304	NA	1.477	-0.323185	NA	0.00153225	0.34341	1	PF3D7_1145200	serine/threonine protein kinase, putative	N/A
PF3D7_1145200	T(753)	NNCTRKC	_HAHKDHIIVNSNNCT(ph)R_	0	0	0	0	5.42786	0	NA	NA	NA	NA	NA	NA	1	1	1	PF3D7_1145200	serine/threonine protein kinase, putative	N/A
PF3D7_1145200	T(690)	PSATSHE	_NHMMNIPSAT(ph)SHEINK_	17.905	0	0	26.8582	0	0	0.666648	NA	NA	-0.585002	NA	NA	0.176034	1	1	PF3D7_1145200	serine/threonine protein kinase, putative	N/A
PF3D7_1145200	S(691)	SATSHEI	_NHMMNIPSATS(ph)HEINK_	0	0	6.5017	0	0	0	NA	NA	NA	NA	NA	NA	1	1	0.0133432	PF3D7_1145400	dynamin-like protein	DYN1
PF3D7_1145400	S(780)	RNMSPSS	_NMS(ph)PSSMNTNMMK_,_NMS(ph)PSSMNTNMMK_,_NMS(ph)PSSMNTNMMK_,_NMS(ph)PSSMNTNMMK_,_NMS(ph)PSSMNTNMMK_,_NMS(ph)PSSMNTNMMK_,_NMS(ph)PSSMNTNMMK_,_NMS(ph)PSSMNTNMMK_,_NMS(ph)PSSMNTNMMK_,_NMS(ph)PSSMNTNMMK_,_NMS(ph)PSSMNTNMMK_,_NMS(ph)PSSMNTNMMK_,_NMS(ph)PSSMNTNMMK_,_NMS(ph)PSSMNTNMMK_	365.46	290.246	7.8822	319.922	214.358	28.1594	1.14234	1.35402	0.279913	0.191997	0.43725	-1.83695	0.296013	0.197689	1	PF3D7_1145400	dynamin-like protein	DYN1
PF3D7_1145400	S(557)	RQQSNIS	_QQS(ph)NISNSNQDTLLSTSSK_	0	11.4941	0	0	34.7884	0	NA	0.330402	NA	NA	-1.59771	NA	1	0.00615046	1	PF3D7_1145400	dynamin-like protein	DYN1
PF3D7_1145400	S(560)	SNISNSN	_QQSNIS(ph)NSNQDTLLSTSSK_	32.9776	10.4349	6.97542	18.4353	0	4.49729	1.78883	Inf	NA	0.839017	Inf	NA	0.0394529	0	0.000126621	PF3D7_1145400	dynamin-like protein	DYN1
PF3D7_1145400	S(580)	NMMSDQE	_YYSNMMS(ph)DQEYNITGK_	0	0	1.284	0	0	11.1179	NA	NA	0.11549	NA	NA	-3.11416	1	1	1	PF3D7_1146000	ribosome assembly protein 4, putative	RSA4
PF3D7_1146000	S(304)	RNISPNN	_NIS(ph)PNNTQNNTTSTNCSYFVR_	0	10.5375	0	0	0	0	NA	Inf	NA	NA	Inf	NA	1	0	1	PF3D7_1146600	oocyst rupture protein 1, putative	ORP1
PF3D7_1146600	S(49)	IHCSNNI	_LDEIHCS(ph)NNINNEK_	23.024	13.0495	2.28437	14.6806	12.2588	1.03958	1.56833	1.0645	NA	0.649225	0.0901731	NA	0.0809271	0.390516	1	PF3D7_1146600	oocyst rupture protein 1, putative	ORP1
PF3D7_1146600	S(159)	RSNSFTS	_SNS(ph)FTSNIDKESNDNNVNKK_	12.5143	12.9176	0	0	27.3503	0	Inf	0.472304	NA	Inf	-1.08221	NA	0	0.0490704	0.297571	PF3D7_1148000	serine/threonine protein kinase, putative	N/A
PF3D7_1148000	S(680)	ENFSKEP	_LLENFS(ph)KEPVNFYTILNK_	0	0	13.423	0	0	17.0576	NA	NA	0.786924	NA	NA	-0.345703	1	1	0.116663	PF3D7_1149000	antigen 332, DBL-like protein	Pf332
PF3D7_1149000	S(1449)	EVASITE	_ASVNDEKVEVAS(ph)ITEEVEEEEKSVSEEVLEEEGSTTEK_,_ASVNDEKVEVAS(ph)ITEEVEEEEKSVSEEVLEEEGSTTEK_,_ASVNDEKVEVAS(ph)ITEEVEEEEK_,_VEVAS(ph)ITEEVEEEEKSVSEEVLEEEGSTTEK_,_VEVAS(ph)ITEEVEEEEKSVSEEVLEEEGSTTEK_,_VEVAS(ph)ITEEVEEEEK_	0	0	99.5331	0	0	43.9391	NA	NA	2.26525	NA	NA	1.17967	1	1	1	PF3D7_1149000	antigen 332, DBL-like protein	Pf332
PF3D7_1149000	S(1460)	EEKSVSE	_ASVNDEKVEVASITEEVEEEEKS(ph)VSEEVLEEEGSTTEK_,_VEVASITEEVEEEEKS(ph)VSEEVLEEEGSTTEK_	0	0	2.41157	0	0	5.91185	NA	NA	NA	NA	NA	NA	1	1	0.0665213	PF3D7_1149000	antigen 332, DBL-like protein	Pf332
PF3D7_1149000	S(1462)	KSVSEEV	_ASVNDEKVEVASITEEVEEEEKSVS(ph)EEVLEEEGSTTEK_,_SVS(ph)EEVLEEEGSTTEK_,_VEVASITEEVEEEEKSVS(ph)EEVLEEEGSTTEK_	0	0	87.6886	0	0	31.9979	NA	NA	2.74045	NA	NA	1.45441	1	1	0.243874	PF3D7_1149000	antigen 332, DBL-like protein	Pf332
PF3D7_1149000	S(277)	DSNSDKD	_DLDSNS(ph)DKDGIVSESYK_	0	0	20.3012	0	0	12.1643	NA	NA	1.66891	NA	NA	0.738905	1	1	0.331219	PF3D7_1149000	antigen 332, DBL-like protein	Pf332
PF3D7_1149000	S(1389)	KEASITE	_EAS(ph)ITEEVEQIEPVTGK_	0	0	29.1776	0	0	20.4735	NA	NA	1.42514	NA	NA	0.511107	1	1	0.0085793	PF3D7_1149000	antigen 332, DBL-like protein	Pf332
PF3D7_1149000	S(3493)	EEGSVAE	_EEEGS(ph)VAEEIVQEEK_	0	0	13.167	0	0	2.79824	NA	NA	4.70544	NA	NA	2.23433	1	1	1	PF3D7_1149000	antigen 332, DBL-like protein	Pf332
PF3D7_1149000	T(1067)	QSVTKEI	_EESVFEELTEEDQSVT(ph)K_	0	0	8.82421	0	0	0	NA	NA	NA	NA	NA	NA	1	1	0.0791436	PF3D7_1149000	antigen 332, DBL-like protein	Pf332
PF3D7_1149000	S(3394)	DEDSITE	_EGLENEVILDEDS(ph)ITEEALEK_	0	0	9.74911	0	0	3.76258	NA	NA	2.59107	NA	NA	1.37355	1	1	0.0386927	PF3D7_1149000	antigen 332, DBL-like protein	Pf332
PF3D7_1149000	S(3066)	KEGSATE	_EGS(ph)ATEEIVQDGSGTNDFVGK_	0	0	140.475	0	0	43.5983	NA	NA	3.22203	NA	NA	1.68797	1	1	0.0408199	PF3D7_1149000	antigen 332, DBL-like protein	Pf332
PF3D7_1149000	S(5116)	KEGSFNE	_EGS(ph)FNEEIDIR_	0	0	124.535	0	0	39.2439	NA	NA	3.17335	NA	NA	1.66601	1	1	0.0428299	PF3D7_1149000	antigen 332, DBL-like protein	Pf332
PF3D7_1149000	S(1379)	REGSINE	_EGS(ph)INEDIVK_	0	0	89.2253	0	7.42589	28.5079	NA	NA	3.12984	NA	NA	1.64609	1	1	0.201794	PF3D7_1149000	antigen 332, DBL-like protein	Pf332
PF3D7_1149000	S(1530)	KEGSVTE	_EGS(ph)VTEQLVEEEK_	0	0	462.131	0	0	253.905	NA	NA	1.82009	NA	NA	0.864012	1	1	1	PF3D7_1149000	antigen 332, DBL-like protein	Pf332
PF3D7_1149000	T(3068)	GSATEEI	_EGSAT(ph)EEIVQDGSGTNDFVGK_	0	0	0	0	0	6.41465	NA	NA	NA	NA	NA	NA	1	1	0.409316	PF3D7_1149000	antigen 332, DBL-like protein	Pf332
PF3D7_1149000	S(1065)	EDQSVTK	_ELPVKEESVFEELTEEDQS(ph)VTK_	0	0	11.6028	0	0	9.24542	NA	NA	1.25497	NA	NA	0.327658	1	1	1	PF3D7_1149000	antigen 332, DBL-like protein	Pf332
PF3D7_1149000	S(4786)	ELKSVKE	_ESFTEEVDELKS(ph)VKEEDQETEYISR_	0	0	6.1298	0	0	0	NA	NA	NA	NA	NA	NA	1	1	1	PF3D7_1149000	antigen 332, DBL-like protein	Pf332
PF3D7_1149000	S(2198)	QEGSMNE	_EVSDAEEVLGQEGS(ph)MNEEILEK_	0	0	5.63498	0	0	0	NA	NA	NA	NA	NA	NA	1	1	0.136039	PF3D7_1149000	antigen 332, DBL-like protein	Pf332
PF3D7_1149000	S(1918)	PEVSVTE	_IIPEVS(ph)VTENVVEK_	0	0	158.99	0	0	74.3324	NA	NA	2.1389	NA	NA	1.09687	1	1	0.0388062	PF3D7_1149000	antigen 332, DBL-like protein	Pf332
PF3D7_1149000	S(3255)	EEKSVTE	_IVEEEKS(ph)VTEEVEEK_	15.1917	0	30.1953	0	0	9.37928	Inf	NA	3.21936	Inf	NA	1.68677	0	1	0.064204	PF3D7_1149000	antigen 332, DBL-like protein	Pf332
PF3D7_1149000	S(2540)	KEESVTE	_IVEKEES(ph)VTEEIVRQEESTTEK_,_IVEKEES(ph)VTEEIVR_	0	0	140.662	0	0	50.7581	NA	NA	2.77122	NA	NA	1.47052	1	1	0.0746115	PF3D7_1149000	antigen 332, DBL-like protein	Pf332
PF3D7_1149000	S(1358)	DQGSVAE	_KTMDEEIGDQGS(ph)VAEKVEEEELVTEEVIER_,_KTMDEEIGDQGS(ph)VAEKVEEEELVTEEVIER_,_KTMDEEIGDQGS(ph)VAEK_,_TMDEEIGDQGS(ph)VAEKVEEEELVTEEVIER_	0	0	47.1719	0	0	17.8579	NA	NA	2.64151	NA	NA	1.40136	1	1	0.109675	PF3D7_1149000	antigen 332, DBL-like protein	Pf332
PF3D7_1149000	S(2176)	ETESVTE	_LINEVGETES(ph)VTEEIVQK_	0	0	67.288	0	0	29.0479	NA	NA	2.31645	NA	NA	1.21192	1	1	1	PF3D7_1149000	antigen 332, DBL-like protein	Pf332
PF3D7_1149000	S(3109)	EEASAIE	_LKEEAS(ph)AIEEFVEEESIR_	0	0	3.70995	0	0	0	NA	NA	NA	NA	NA	NA	1	1	0.0106675	PF3D7_1149000	antigen 332, DBL-like protein	Pf332
PF3D7_1149000	S(3282)	EEGSATE	_LVVEEEGS(ph)ATEGIVEDR_	0	0	28.1834	0	0	6.29584	NA	NA	4.47651	NA	NA	2.16238	1	1	1	PF3D7_1149000	antigen 332, DBL-like protein	Pf332
PF3D7_1149000	S(3087)	KQGSVIE	_QGS(ph)VIEEVVEEEISTTEEK_	0	0	4.35718	0	0	1.52157	NA	NA	NA	NA	NA	NA	1	1	1	PF3D7_1149000	antigen 332, DBL-like protein	Pf332
PF3D7_1149000	S(4734)	KQGSVTE	_QGS(ph)VTEEIVEEEELDTEEVLEDK_	0	0	6.20017	0	0	0.690756	NA	NA	NA	NA	NA	NA	1	1	1	PF3D7_1149000	antigen 332, DBL-like protein	Pf332
PF3D7_1149000	S(3098)	EEISTTE	_QGSVIEEVVEEEIS(ph)TTEEK_	0	0	3.48602	0	0	2.18279	NA	NA	NA	NA	NA	NA	1	1	1	PF3D7_1149000	antigen 332, DBL-like protein	Pf332
PF3D7_1149000	T(4736)	GSVTEEI	_QGSVT(ph)EEIVEEEELDTEEVLEDK_	0	0	1.776	0	0	1.80458	NA	NA	NA	NA	NA	NA	1	1	0.22645	PF3D7_1149000	antigen 332, DBL-like protein	Pf332
PF3D7_1149000	S(4498)	KQVSVTE	_QVS(ph)VTEDIVEK_	0	0	52.5754	0	0	30.4258	NA	NA	1.72799	NA	NA	0.789091	1	1	4.15223e-14	PF3D7_1149000	antigen 332, DBL-like protein	Pf332
PF3D7_1149000	Y(5536)	DFLYICL	_RDFLY(ph)ICLKEINK_	0	0	14.4959	0	0	0	NA	NA	Inf	NA	NA	Inf	1	1	1	PF3D7_1149000	antigen 332, DBL-like protein	Pf332
PF3D7_1149000	S(3216)	EERSLIE	_S(ph)LIEEVEDTETVAEKEEGSVIK_	0	0	3.04834	0	0	0	NA	NA	NA	NA	NA	NA	1	1	1	PF3D7_1149000	antigen 332, DBL-like protein	Pf332
PF3D7_1149000	S(4889)	EERSSTD	_S(ph)STDEIVEVEDLFTEEVK_	0	0	2.19532	0	0	0.499888	NA	NA	NA	NA	NA	NA	1	1	1	PF3D7_1149000	antigen 332, DBL-like protein	Pf332
PF3D7_1149000	S(3538)	EERSVIE	_S(ph)VIEEAEENVWIEK_	0	0	4.83039	0	0	1.69107	NA	NA	NA	NA	NA	NA	1	1	0.043493	PF3D7_1149000	antigen 332, DBL-like protein	Pf332
PF3D7_1149000	S(2346)	EEASVTE	_SATEDLVEEEAS(ph)VTEK_	0	0	52.6483	0	0	16.8962	NA	NA	3.11598	NA	NA	1.63969	1	1	0.0548861	PF3D7_1149000	antigen 332, DBL-like protein	Pf332
PF3D7_1149000	S(5218)	EEVSVEE	_SITEEVS(ph)VEEDIITDK_	0	0	9.17861	0	0	3.15577	NA	NA	2.90851	NA	NA	1.54028	1	1	1	PF3D7_1149000	antigen 332, DBL-like protein	Pf332
PF3D7_1149000	T(4891)	RSSTDEI	_SST(ph)DEIVEVEDLFTEEVK_	0	0	4.99968	0	0	2.24965	NA	NA	NA	NA	NA	NA	1	1	0.00140808	PF3D7_1149000	antigen 332, DBL-like protein	Pf332
PF3D7_1149000	S(4847)	ETQSVNE	_STTQEILEETQS(ph)VNEEIVEEERDTDEVLK_	0	0	15.3057	0	0	2.24571	NA	NA	6.81556	NA	NA	2.76883	1	1	1	PF3D7_1149000	antigen 332, DBL-like protein	Pf332
PF3D7_1149000	S(4669)	NTESVTE	_SVIQDVENTES(ph)VTEEIAEVDK_	0	0	5.05328	0	0	0.845413	NA	NA	NA	NA	NA	NA	1	1	0.325704	PF3D7_1149000	antigen 332, DBL-like protein	Pf332
PF3D7_1149000	S(759)	KSVSEEI	_SVS(ph)EEIPVEEK_	0	0	64.042	0	0	44.5185	NA	NA	1.43855	NA	NA	0.524613	1	1	0.225747	PF3D7_1149000	antigen 332, DBL-like protein	Pf332
PF3D7_1149000	S(768)	EEKSVSE	_SVSEEIPVEEKS(ph)VSEEIPVEEK_	0	0	8.32405	0	0	12.118	NA	NA	0.686915	NA	NA	-0.541796	1	1	0.0473035	PF3D7_1149000	antigen 332, DBL-like protein	Pf332
PF3D7_1149000	S(1471)	EEGSTTE	_SVSEEVLEEEGS(ph)TTEK_	0	0	30.9908	0	0	10.1925	NA	NA	3.04056	NA	NA	1.60434	1	1	1	PF3D7_1149000	antigen 332, DBL-like protein	Pf332
PF3D7_1149000	S(3265)	EKESVKE	_SVTEEVEEKES(ph)VKEEVEEQR_	0	0	7.2351	0	0	0	NA	NA	NA	NA	NA	NA	1	1	0.0277598	PF3D7_1149000	antigen 332, DBL-like protein	Pf332
PF3D7_1149000	S(4766)	QEGSGKD	_SVTGDVVEQEGS(ph)GKDESEAK_	0	0	29.2699	0	0	8.29204	NA	NA	3.52988	NA	NA	1.81962	1	1	0.0115256	PF3D7_1149000	antigen 332, DBL-like protein	Pf332
PF3D7_1149000	S(5002)	EEESATE	_VEEES(ph)ATEEVDER_	0	0	22.4167	0	0	5.09884	NA	NA	4.39644	NA	NA	2.13634	1	1	0.0485577	PF3D7_1149000	antigen 332, DBL-like protein	Pf332
PF3D7_1149000	S(2583)	QEGSNTE	_VIEQEGS(ph)NTEVAEDVEEK_	0	0	140.542	0	0	46.5804	NA	NA	3.01718	NA	NA	1.5932	1	1	0.222238	PF3D7_1149000	antigen 332, DBL-like protein	Pf332
PF3D7_1149000	S(969)	EDESVTE	_VQEEDES(ph)VTEELPEEDIINEK_	0	0	74.5177	0	0	42.7535	NA	NA	1.74296	NA	NA	0.801541	1	1	1	PF3D7_1149000	antigen 332, DBL-like protein	Pf332
PF3D7_1149000	S(954)	GELSEED	_VQEEEEFVTGELS(ph)EEDIINEK_	0	0	2.34473	0	0	1.02443	NA	NA	NA	NA	NA	NA	1	1	0.232014	PF3D7_1149000	antigen 332, DBL-like protein	Pf332
PF3D7_1149000	S(1000)	QDGSVTK	_VQEEEESAYQEIVQDGS(ph)VTKDVEYK_,_VQEEEESAYQEIVQDGS(ph)VTK_	0	0	29.8515	0	0	17.471	NA	NA	1.70863	NA	NA	0.77284	1	1	1	PF3D7_1149000	antigen 332, DBL-like protein	Pf332
PF3D7_1149000	T(1002)	GSVTKDV	_VQEEEESAYQEIVQDGSVT(ph)K_	0	0	1.42091	0	0	0	NA	NA	NA	NA	NA	NA	1	1	1	PF3D7_1149000	antigen 332, DBL-like protein	Pf332
PF3D7_1149000	S(2352)	EKVSVHE	_VS(ph)VHEGSTTEQILDESVAEEIVEEEVSVDDK_	0	0	7.55535	0	0	0	NA	NA	NA	NA	NA	NA	1	1	0.105209	PF3D7_1149000	antigen 332, DBL-like protein	Pf332
PF3D7_1149000	S(4879)	EQASTTE	_VSPSEEVIEEQAS(ph)TTEEFVEER_	0	0	44.3998	0	0	18.8851	NA	NA	2.35104	NA	NA	1.2333	1	1	1	PF3D7_1149000	antigen 332, DBL-like protein	Pf332
PF3D7_1149000	S(2357)	HEGSTTE	_VSVHEGS(ph)TTEQILDESVAEEIVEEEVSVDDK_	0	0	4.96749	0	0	1.62464	NA	NA	NA	NA	NA	NA	1	1	0.290743	PF3D7_1149000	antigen 332, DBL-like protein	Pf332
PF3D7_1149000	S(3894)	QQGSVAE	_VVQQGS(ph)VAEEVVENPVSVTEEIVEK_	0	0	17.4468	0	0	11.4104	NA	NA	1.52902	NA	NA	0.61261	1	1	1	PF3D7_1208900	protein phosphatase PPM11, putative	PPM11
PF3D7_1208900	T(1122)	DICTPTK	_ITDICT(ph)PTK_	44.6853	27.2448	0	31.6405	43.1414	0.0493809	1.41228	0.631522	NA	0.49803	-0.663095	NA	0.132747	0.1677	1	PF3D7_1208900	protein phosphatase PPM11, putative	PPM11
PF3D7_1208900	T(1363)	HNETPVK	_KEEANILGLHNET(ph)PVK_	0	0	8.91325	0	0	5.92574	NA	NA	NA	NA	NA	NA	1	1	1	PF3D7_1208900	protein phosphatase PPM11, putative	PPM11
PF3D7_1208900	T(1375)	KNKTPTN	_NKT(ph)PTNIISQK_	34.0526	21.3439	1.40798	40.5449	28.0516	0	0.839875	0.76088	NA	-0.251753	-0.394259	NA	0.381471	0.301429	1	PF3D7_1208900	protein phosphatase PPM11, putative	PPM11
PF3D7_1208900	S(514)	HIHSVDK	_STDMHIHS(ph)VDKGK_	29.0229	14.065	0.626989	25.4466	14.5162	0	1.14054	0.968924	NA	0.189719	-0.0455447	NA	0.297501	0.478335	1	PF3D7_1208900	protein phosphatase PPM11, putative	PPM11
PF3D7_1208900	S(1296)	NFDSTPR	_VFDTYNFDS(ph)TPR_	0	0	6.0944	0	0	4.57171	NA	NA	NA	NA	NA	NA	1	1	1	PF3D7_1209300	telomere repeat-binding zinc finger protein	TRZ
PF3D7_1209300	S(512)	LFNSNNL	_FGIQNVQHLFNS(ph)NNLLNK_	0	0	7.35228	0	0	8.26897	NA	NA	NA	NA	NA	NA	1	1	4.73853e-08	PF3D7_1209300	telomere repeat-binding zinc finger protein	TRZ
PF3D7_1209300	S(1230)	RKGSFSI	_KGS(ph)FSIEGR_	148.42	72.2238	18.0921	189.821	139.283	0.628005	0.781896	0.518539	28.8088	-0.354952	-0.947476	4.84844	0.309808	0.0760845	1	PF3D7_1209300	telomere repeat-binding zinc finger protein	TRZ
PF3D7_1209300	S(133)	NNKSDDE	_NNKS(ph)DDEIDNVDR_	0	0	2.01217	0	0	0	NA	NA	NA	NA	NA	NA	1	1	0.101993	PF3D7_1210600	conserved Plasmodium protein, unknown function	N/A
PF3D7_1210600	S(280)	LNNSNLL	_IAENNINQLNNS(ph)NLLNEHK_	13.503	12.8973	12.5521	0	10.8523	5.28077	Inf	1.18844	2.37694	Inf	0.249072	1.24911	0	0.294662	0.0013772	PF3D7_1210600	conserved Plasmodium protein, unknown function	N/A
PF3D7_1210600	S(98)	NYASEFL	_NYAS(ph)EFLMNVHGDMTK_	0	0	1.59518	0	0	9.18436	NA	NA	0.173684	NA	NA	-2.52546	1	1	1	PF3D7_1211200	conserved Plasmodium protein, unknown function	N/A
PF3D7_1211200	S(990)	CHNSEVE	_SSCHNS(ph)EVEIYNSTR_	0	0	3.98081	0	0	2.75729	NA	NA	NA	NA	NA	NA	1	1	1	PF3D7_1211400	heat shock protein DNAJ homologue Pfj4	PfJ4
PF3D7_1211400	T(219)	RTVTERE	_TVT(ph)EREEDDRGNINIR_	0	0	6.7612	0	0	5.91848	NA	NA	NA	NA	NA	NA	1	1	0.392694	PF3D7_1211900	non-SERCA-type Ca2+ -transporting P-ATPase	ATP4
PF3D7_1211900	S(28)	PSVSKED	_DSDDIKPSVS(ph)KEDLINSLK_	0	0	175.768	0	0	136.41	NA	NA	1.28853	NA	NA	0.365722	1	1	1	PF3D7_1211900	non-SERCA-type Ca2+ -transporting P-ATPase	ATP4
PF3D7_1211900	S(69)	LNNSNNV	_KNEVLNNS(ph)NNVEDGDNENSK_	0	0	0	0	15.8687	2.24125	NA	0	NA	NA	#NAME?	NA	1	2.85804e-21	0.157342	PF3D7_1211900	non-SERCA-type Ca2+ -transporting P-ATPase	ATP4
PF3D7_1211900	S(103)	DNNSIVK	_NDDNNS(ph)IVKVEESPK_	0	0	67.5111	0	37.6453	33.4138	NA	0	2.02046	NA	#NAME?	1.01468	1	2.85804e-21	0.36501	PF3D7_1212400	tetratricopeptide repeat protein, putative	N/A
PF3D7_1212400	S(131)	IKLSDDD	_NLNNNITDIKLS(ph)DDDKETK_	0	0	55.0332	0	0	40.8446	NA	NA	1.34738	NA	NA	0.430158	1	1	0.198176	PF3D7_1212700	eukaryotic translation initiation factor 3 subunit A, putative	EIF3A
PF3D7_1212700	S(1355)	EEASDGG	_KNDDEEAS(ph)DGGDFTVFKK_,_KNDDEEAS(ph)DGGDFTVFK_,_NDDEEAS(ph)DGGDFTVFK_	0	0	55.1875	0	0	85.175	NA	NA	0.647931	NA	NA	-0.626089	1	1	0.0348133	PF3D7_1212700	eukaryotic translation initiation factor 3 subunit A, putative	EIF3A
PF3D7_1212700	S(1029)	RKSSIDD	_KSS(ph)IDDDLTWR_	0	0	15.7519	0	0	43.9805	NA	NA	0.358158	NA	NA	-1.48133	1	1	0.0612869	PF3D7_1212900	bromodomain protein 2, putative	BDP2
PF3D7_1212900	S(1037)	SMDSPRN	_DDVMGMHADFLGSMDS(ph)PR_,_DDVMGMHADFLGSMDS(ph)PR_,_DDVMGMHADFLGSMDS(ph)PR_	0	0	16.8013	0	0	5.97544	NA	NA	2.81173	NA	NA	1.49146	1	1	1	PF3D7_1212900	bromodomain protein 2, putative	BDP2
PF3D7_1212900	S(910)	HNKSFIK	_IVHNKS(ph)FIK_	10.6439	9.40446	0.535514	9.77336	5.02438	0	1.08908	1.87177	NA	0.123107	0.9044	NA	0.342415	0.0526487	1	PF3D7_1212900	bromodomain protein 2, putative	BDP2
PF3D7_1212900	S(289)	CSLSNSI	_NLSCSLS(ph)NSIYDAGK_	0	0	3.45898	0	0	2.90833	NA	NA	NA	NA	NA	NA	1	1	1	PF3D7_1212900	bromodomain protein 2, putative	BDP2
PF3D7_1212900	S(724)	NLNSNQI	_NNLNS(ph)NQIYFPHGK_	26.4378	27.7532	0	0	27.8567	0	Inf	0.996285	NA	Inf	-0.00536985	NA	0	0.45203	0.0422906	PF3D7_1212900	bromodomain protein 2, putative	BDP2
PF3D7_1212900	S(408)	RSASNKF	_SAS(ph)NKFDDFDNKHNNK_,_SAS(ph)NKFDDFDNK_	12.4392	11.3826	25.9669	14.8647	30.006	8.26631	0.836828	0.379346	3.14129	-0.256996	-1.39842	1.65136	0.377704	0.0148154	1	PF3D7_1214900	conserved protein, unknown function	N/A
PF3D7_1214900	T(239)	ENVTEFD	_IENVT(ph)EFDDEV_	0	0	8.85936	0	0	7.86548	NA	NA	NA	NA	NA	NA	1	1	0.401873	PF3D7_1215400	conserved Plasmodium protein, unknown function	N/A
PF3D7_1215400	S(342)	IKCSDKE	_CS(ph)DKEDDSPMDESINEPK_	0	0	9.0993	0	0	9.72059	NA	NA	0.936085	NA	NA	-0.0952883	1	1	1	PF3D7_1216400	conserved Plasmodium membrane protein, unknown function	N/A
PF3D7_1216400	S(608)	GLESFNL	_YSTLFGLES(ph)FNLR_	0	0	0.479999	0	0	2.45382	NA	NA	NA	NA	NA	NA	1	1	1	PF3D7_1216900	DNA-binding chaperone, putative	N/A
PF3D7_1216900	S(694)	ILHSNNE	_FSNNILHS(ph)NNEK_	0	0	0	0	11.3806	0	NA	0	NA	NA	#NAME?	NA	1	2.85804e-21	1	PF3D7_1217900	PPPDE peptidase domain-containing protein, putative	N/A
PF3D7_1217900	S(261)	KLPSVSL	_IDDSCKLPS(ph)VSLENFFK_	0	0	0	0	0	1.64674	NA	NA	NA	NA	NA	NA	1	1	0.287924	PF3D7_1218300	AP-2 complex subunit mu, putative	AP2-MU
PF3D7_1218300	Y(572)	LNTYKMP	_FLNTY(ph)KMPITLSFK_	0	0	9.67281	0	0	6.29423	NA	NA	1.53678	NA	NA	0.619907	1	1	0.287924	PF3D7_1218300	AP-2 complex subunit mu, putative	AP2-MU
PF3D7_1218300	T(577)	MPITLSF	_FLNTYKMPIT(ph)LSFK_	0	0	9.67281	0	0	6.29423	NA	NA	1.53678	NA	NA	0.619907	1	1	1	PF3D7_1218300	AP-2 complex subunit mu, putative	AP2-MU
PF3D7_1218300	S(344)	SCGSNSL	_GSCGS(ph)NSLVNNK_	11.1828	5.42757	0	8.84397	3.87254	0	1.26446	NA	NA	0.33852	NA	NA	0.208268	1	0.00494197	PF3D7_1218400	triose or hexose phosphate/phosphate translocator, putative	N/A
PF3D7_1218400	T(129)	DQDTNYE	_ILPEHNIDQDT(ph)NYEESVKNENSK_	0	0	3.29261	0	0	14.7047	NA	NA	0.223916	NA	NA	-2.15897	1	1	0.087176	PF3D7_1218400	triose or hexose phosphate/phosphate translocator, putative	N/A
PF3D7_1218400	S(134)	YEESVKN	_ILPEHNIDQDTNYEES(ph)VKNENSK_,_ILPEHNIDQDTNYEES(ph)VKNENSK_	0	0	11.8673	0	0	25.0481	NA	NA	0.473781	NA	NA	-1.07771	1	1	0.00654025	PF3D7_1219000	formin 2	FRM2
PF3D7_1219000	S(988)	RVESEFD	_VES(ph)EFDKVEK_	0	0	12.5983	0	7.04299	2.52072	NA	NA	4.99791	NA	NA	2.32132	1	1	0.218051	PF3D7_1219100	clathrin heavy chain, putative	N/A
PF3D7_1219100	S(1334)	GNKSDNE	_DNIFGNKS(ph)DNENDEYLK_	0	0	6.45735	0	0	9.55088	NA	NA	0.6761	NA	NA	-0.564691	1	1	1	PF3D7_1219100	clathrin heavy chain, putative	N/A
PF3D7_1219100	S(1350)	QNNSYRE	_QFTQNNS(ph)YREK_	0	3.93078	0	0	5.6381	0	NA	NA	NA	NA	NA	NA	1	1	2.10833e-08	PF3D7_1219600	aminophospholipid-transporting P-ATPase	ATPase2
PF3D7_1219600	S(547)	DDISSDA	_EIPNIPKDDIS(ph)SDADVIKR_	0	0	0	0	0	12.8686	NA	NA	0	NA	NA	#NAME?	1	1	0.204097	PF3D7_1219600	aminophospholipid-transporting P-ATPase	ATPase2
PF3D7_1219600	S(548)	DISSDAD	_EIPNIPKDDISS(ph)DADVIKR_,_EIPNIPKDDISS(ph)DADVIKR_	0	0	19.9424	0	0	30.383	NA	NA	0.656365	NA	NA	-0.60743	1	1	5.49809e-06	PF3D7_1219600	aminophospholipid-transporting P-ATPase	ATPase2
PF3D7_1219600	T(8)	YRKTLNF	_KT(ph)LNFLK_	88.1414	80.537	20.2009	0	68.8097	1.24823	Inf	1.17043	16.1837	Inf	0.22704	4.01647	0	0.307302	1	PF3D7_1219600	aminophospholipid-transporting P-ATPase	ATPase2
PF3D7_1219600	S(325)	RLSSVDL	_LSS(ph)VDLSK_	0	0	0	0	12.8646	0	NA	0	NA	NA	#NAME?	NA	1	2.85804e-21	1	PF3D7_1219600	aminophospholipid-transporting P-ATPase	ATPase2
PF3D7_1219600	S(1137)	KNKSGLL	_NKS(ph)GLLLNPDK_	0	0	2.71573	0	0	0.522197	NA	NA	NA	NA	NA	NA	1	1	1	PF3D7_1219600	aminophospholipid-transporting P-ATPase	ATPase2
PF3D7_1219600	S(324)	KRLSSVD	_RLS(ph)SVDLSK_	13.2794	4.1706	3.32385	38.2822	11.1074	0	0.346883	0.375478	NA	-1.52748	-1.4132	NA	0.00337033	0.0139264	1	PF3D7_1219600	aminophospholipid-transporting P-ATPase	ATPase2
PF3D7_1219600	S(1530)	IEKSKSL	_S(ph)KSLGYAFSEADPACIQLIR_	0	9.78663	0	0	0	2.47228	NA	Inf	NA	NA	Inf	NA	1	0	0.203117	PF3D7_1219600	aminophospholipid-transporting P-ATPase	ATPase2
PF3D7_1219600	S(1532)	KSKSLGY	_S(ph)LGYAFSEADPACIQLIR_,_SKS(ph)LGYAFSEADPACIQLIR_	0	0	22.1044	12.273	14.5717	33.7487	0	0	0.654971	#NAME?	#NAME?	-0.610497	6.40186e-53	2.85804e-21	1	PF3D7_1219600	aminophospholipid-transporting P-ATPase	ATPase2
PF3D7_1219600	S(1538)	YAFSEAD	_SLGYAFS(ph)EADPACIQLIR_	0	0	7.86875	0	0	4.1548	NA	NA	NA	NA	NA	NA	1	1	1	PF3D7_1219600	aminophospholipid-transporting P-ATPase	ATPase2
PF3D7_1219600	S(333)	KSSSAIG	_SSS(ph)AIGSNLCNNNNK_	12.1101	15.3301	0	15.8271	32.3909	0.136529	0.765147	0.473283	NA	-0.386191	-1.07922	NA	0.289326	0.0495725	1	PF3D7_1219600	aminophospholipid-transporting P-ATPase	ATPase2
PF3D7_1219600	S(626)	RVISFKD	_VIS(ph)FKDSK_	30.5859	29.8884	0	40.1794	66.1657	0	0.761233	0.451721	NA	-0.39359	-1.14649	NA	0.284569	0.0392153	0.374212	PF3D7_1220100	pre-mRNA-processing factor 17, putative	PRP17
PF3D7_1220100	S(13)	YNESDIE	_GYNDYNES(ph)DIEREDESK_	0	0	10.0654	0	0	7.58291	NA	NA	1.32738	NA	NA	0.408577	1	1	0.401007	PF3D7_1220900	heterochromatin protein 1	HP1
PF3D7_1220900	S(33)	KGYSDDE	_GYS(ph)DDENTWEPESNLIHLTTFK_,_GYS(ph)DDENTWEPESNLIHLTTFK_,_WKGYS(ph)DDENTWEPESNLIHLTTFK_	0	0	233.216	0	0	183.405	NA	NA	1.27159	NA	NA	0.346633	1	1	1	PF3D7_1220900	heterochromatin protein 1	HP1
PF3D7_1220900	S(43)	EPESNLI	_GYSDDENTWEPES(ph)NLIHLTTFK_	0	0	2.61774	0	0	2.58253	NA	NA	NA	NA	NA	NA	1	1	0.0196503	PF3D7_1220900	heterochromatin protein 1	HP1
PF3D7_1220900	S(136)	DNESVKH	_KSDEEDNES(ph)VKHENHVNDGNLLNVEDVYSVR_,_SDEEDNES(ph)VKHENHVNDGNLLNVEDVYSVR_	0	0	52.737	0	0	13.658	NA	NA	3.86124	NA	NA	1.94907	1	1	0.265183	PF3D7_1220900	heterochromatin protein 1	HP1
PF3D7_1220900	S(4)	MTGSDEE	_MTGS(ph)DEEFEIGDILEIKK_,_MTGS(ph)DEEFEIGDILEIK_,_TGS(ph)DEEFEIGDILEIKK_,_TGS(ph)DEEFEIGDILEIK_	0	0	166.301	0	0	103.793	NA	NA	1.60224	NA	NA	0.680087	1	1	0.251927	PF3D7_1220900	heterochromatin protein 1	HP1
PF3D7_1220900	S(174)	KNESPQW	_NES(ph)PQWVEETNIR_	0	0	80.666	0	0	49.0954	NA	NA	1.64305	NA	NA	0.716372	1	1	1	PF3D7_1220900	heterochromatin protein 1	HP1
PF3D7_1220900	T(84)	LAPTQED	_NHILAPT(ph)QEDDSIK_	0	0	5.03357	0	0	6.70382	NA	NA	NA	NA	NA	NA	1	1	0.147032	PF3D7_1220900	heterochromatin protein 1	HP1
PF3D7_1220900	S(89)	EDDSIKS	_NHILAPTQEDDS(ph)IKSKGR_,_NHILAPTQEDDS(ph)IKSK_,_NHILAPTQEDDS(ph)IKSK_,_NHILAPTQEDDS(ph)IK_	0	0	301.568	0	57.5738	145.299	NA	0	2.0755	NA	#NAME?	1.05346	1	2.85804e-21	0.177901	PF3D7_1220900	heterochromatin protein 1	HP1
PF3D7_1220900	S(92)	SIKSKGR	_NHILAPTQEDDSIKS(ph)KGR_,_NHILAPTQEDDSIKS(ph)K_,_NHILAPTQEDDSIKS(ph)K_	0	0	181.929	0	5.54292	94.6925	NA	NA	1.92126	NA	NA	0.942053	1	1	1	PF3D7_1220900	heterochromatin protein 1	HP1
PF3D7_1220900	S(122)	LSLSDNS	_NLSLS(ph)DNSLKK_	0	0	8.16365	0	0	0	NA	NA	NA	NA	NA	NA	1	1	1	PF3D7_1220900	heterochromatin protein 1	HP1
PF3D7_1220900	S(125)	SDNSLKK	_NLSLSDNS(ph)LKK_	0	0	8.16365	0	0	0	NA	NA	NA	NA	NA	NA	1	1	0.0274571	PF3D7_1220900	heterochromatin protein 1	HP1
PF3D7_1220900	S(129)	LKKSDEE	_NLSLSDNSLKKS(ph)DEEDNESVK_	0	0	14.0199	0	0	3.96019	NA	NA	3.54022	NA	NA	1.82384	1	1	0.170902	PF3D7_1220900	heterochromatin protein 1	HP1
PF3D7_1220900	T(2)	XXMTGSD	_T(ph)GSDEEFEIGDILEIKK_,_T(ph)GSDEEFEIGDILEIK_	0	0	8.65065	0	0	14.2174	NA	NA	0.608454	NA	NA	-0.71678	1	1	1	PF3D7_1221000	histone-lysine N-methyltransferase, H3 lysine-4 specific	SET10
PF3D7_1221000	S(2012)	DNCSIEK	_EEIDNCS(ph)IEK_	0	0	7.81741	0	0	2.50782	NA	NA	NA	NA	NA	NA	1	1	1	PF3D7_1221000	histone-lysine N-methyltransferase, H3 lysine-4 specific	SET10
PF3D7_1221000	S(1966)	VIGSDTK	_EVIGS(ph)DTKEHTNER_	4.65222	0	2.24146	0	0	0.109492	NA	NA	NA	NA	NA	NA	1	1	1	PF3D7_1221000	histone-lysine N-methyltransferase, H3 lysine-4 specific	SET10
PF3D7_1221000	S(439)	GVFSDEE	_GVFS(ph)DEEGMK_	0	0	2.28095	0	0	0.804618	NA	NA	NA	NA	NA	NA	1	1	1	PF3D7_1221000	histone-lysine N-methyltransferase, H3 lysine-4 specific	SET10
PF3D7_1221000	S(497)	GNISDNN	_IDGNIS(ph)DNNKIDDK_	0	0	5.78614	0	0	1.76133	NA	NA	NA	NA	NA	NA	1	1	1	PF3D7_1221300	conserved Plasmodium protein, unknown function	N/A
PF3D7_1221300	S(676)	KKDSNES	_KDS(ph)NESLYDILPLYDIQGK_	0	0	0	0	0	2.56668	NA	NA	NA	NA	NA	NA	1	1	1	PF3D7_1221300	conserved Plasmodium protein, unknown function	N/A
PF3D7_1221300	S(679)	SNESLYD	_KDSNES(ph)LYDILPLYDIQGK_	0	0	0	0	0	2.56668	NA	NA	NA	NA	NA	NA	1	1	0.347093	PF3D7_1221800	conserved protein, unknown function	N/A
PF3D7_1221800	S(528)	KPGSFLP	_LMMKPGS(ph)FLPVK_	0	0	73.6215	0	11.4049	85.9491	NA	0	0.856571	NA	#NAME?	-0.223354	1	2.85804e-21	0.0617924	PF3D7_1222700	glideosome-associated protein 45	GAP45
PF3D7_1222700	T(84)	DYATQEN	_EEIDYAT(ph)QENKSFEEK_,_EEIDYAT(ph)QENK_	0	0	56.8726	0	9.60621	134.184	NA	0	0.423839	NA	#NAME?	-1.23841	1	2.85804e-21	0.293121	PF3D7_1222700	glideosome-associated protein 45	GAP45
PF3D7_1222700	S(89)	ENKSFEE	_EEIDYATQENKS(ph)FEEK_,_EEIDYATQENKS(ph)FEEK_	0	0	568.445	0	47.0182	728.1	NA	0	0.780724	NA	#NAME?	-0.357115	1	2.85804e-21	1	PF3D7_1222700	glideosome-associated protein 45	GAP45
PF3D7_1222700	S(198)	IDLSDTP	_KIDLS(ph)DTPLLS_	0	0	1.01304	0	0	3.74935	NA	NA	NA	NA	NA	NA	1	1	1	PF3D7_1222700	glideosome-associated protein 45	GAP45
PF3D7_1222700	T(200)	LSDTPLL	_KIDLSDT(ph)PLLS_	0	0	1.2343	0	0	1.48073	NA	NA	NA	NA	NA	NA	1	1	0.00897601	PF3D7_1222700	glideosome-associated protein 45	GAP45
PF3D7_1222700	S(142)	TKLSEPA	_LS(ph)EPAHEESIYFTYR_,_LS(ph)EPAHEESIYFTYR_	0	0	24.4185	0	0	95.6768	NA	NA	0.255218	NA	NA	-1.9702	1	1	0.182364	PF3D7_1222700	glideosome-associated protein 45	GAP45
PF3D7_1222700	S(149)	HEESIYF	_LSEPAHEES(ph)IYFTYR_,_LSEPAHEES(ph)IYFTYR_	0	0	32.4049	0	0	51.8324	NA	NA	0.625186	NA	NA	-0.677642	1	1	0.410054	PF3D7_1222700	glideosome-associated protein 45	GAP45
PF3D7_1222700	S(156)	TYRSVTP	_S(ph)VTPCDMNKLDETAK_,_S(ph)VTPCDMNKLDETAK_,_S(ph)VTPCDMNK_,_S(ph)VTPCDMNK_	226.334	132.952	20.8655	207.565	116.203	16.6456	1.09043	1.14414	1.25351	0.124892	0.194258	0.325977	0.341178	0.326538	4.15223e-14	PF3D7_1222700	glideosome-associated protein 45	GAP45
PF3D7_1222700	S(103)	RSNSDIY	_SNS(ph)DIYSESQK_	16.0777	7.09686	14.0524	0	79.2338	0	Inf	0.0895686	Inf	Inf	-3.48086	Inf	0	1.03201e-08	1	PF3D7_1222700	glideosome-associated protein 45	GAP45
PF3D7_1222700	T(158)	RSVTPCD	_SVT(ph)PCDMNKLDETAK_	0	0	2.82686	0	0	7.09913	NA	NA	NA	NA	NA	NA	1	1	0.0193093	PF3D7_1223100	cAMP-dependent protein kinase regulatory subunit	PKAr
PF3D7_1223100	S(149)	KRLSVSA	_KRLS(ph)VSAEAYGDWNK_,_RLS(ph)VSAEAYGDWNKK_,_RLS(ph)VSAEAYGDWNK_	40.4297	46.9724	20.5386	1.26453	106.182	67.0117	31.972	0.442378	0.306493	4.99874	-1.17665	-1.70608	0	0.0351824	0.00418872	PF3D7_1223100	cAMP-dependent protein kinase regulatory subunit	PKAr
PF3D7_1223100	S(139)	DLESIHF	_KVLDLES(ph)IHFIQK_,_VLDLES(ph)IHFIQK_	0	0	4.02536	0	0	18.6124	NA	NA	0.216273	NA	NA	-2.20907	1	1	0.0994194	PF3D7_1223100	cAMP-dependent protein kinase regulatory subunit	PKAr
PF3D7_1223100	S(113)	DDGSSDG	_NILNDDGS(ph)SDGNDTDVHSMFDR_	0	0	5.16349	0	0	10.418	NA	NA	0.495632	NA	NA	-1.01266	1	1	1	PF3D7_1223100	cAMP-dependent protein kinase regulatory subunit	PKAr
PF3D7_1223100	S(114)	DGSSDGN	_NILNDDGSS(ph)DGNDTDVHSMFDRK_	0	0	0	0	0	3.33727	NA	NA	NA	NA	NA	NA	1	1	6.53056e-07	PF3D7_1223100	cAMP-dependent protein kinase regulatory subunit	PKAr
PF3D7_1223100	S(83)	KTDSEIL	_TDS(ph)EILDGLDYSEMSK_,_TDS(ph)EILDGLDYSEMSK_	0	0	13.7417	0	0	245.41	NA	NA	0.055995	NA	NA	-4.15856	1	1	0.22361	PF3D7_1223200	nucleus export protein BRR6, putative	N/A
PF3D7_1223200	S(97)	AYGSNNL	_DAYGS(ph)NNLVLGGLR_	0	0	7.01126	0	0	10.2516	NA	NA	0.683917	NA	NA	-0.548108	1	1	1	PF3D7_1223400	phospholipid-transporting ATPase, putative	N/A
PF3D7_1223400	S(220)	INKSYYH	_INKS(ph)YYHFNK_	14.1629	17.2034	0	0	11.6358	0	Inf	1.47849	NA	Inf	0.564129	NA	0	0.144804	1	PF3D7_1223400	phospholipid-transporting ATPase, putative	N/A
PF3D7_1223400	S(1612)	ITPSQFF	_NIITPS(ph)QFFK_	0	0	2.35851	0	0	2.88065	NA	NA	NA	NA	NA	NA	1	1	0.118307	PF3D7_1223400	phospholipid-transporting ATPase, putative	N/A
PF3D7_1223400	S(854)	NNISDNE	_SNHHHNNIS(ph)DNELYDEK_	0	0	16.3394	0	38.8827	30.9788	NA	0	0.527438	NA	#NAME?	-0.922927	1	2.85804e-21	0.0012988	PF3D7_1223700	vacuolar iron transporter	VIT
PF3D7_1223700	S(122)	NCPSEEK	_EEWEIENCPS(ph)EEKQEMIDIYMNK_,_REEWEIENCPS(ph)EEKQEMIDIYMNK_	0	0	3.21346	0	0	18.7054	NA	NA	0.171794	NA	NA	-2.54125	1	1	0.0036923	PF3D7_1223700	vacuolar iron transporter	VIT
PF3D7_1223700	S(140)	KFDSEDA	_YKFDS(ph)EDAR_	0	0	175.15	0	174.137	31.0469	NA	0	5.64147	NA	#NAME?	2.49607	1	2.85804e-21	0.145978	PF3D7_1224000	GTP cyclohydrolase 1	GCH1
PF3D7_1224000	S(383)	NIDSSVE	_ENPTVHSLNIDS(ph)SVENLN_,_ENPTVHSLNIDS(ph)SVENLN_	0	0	10.3876	0	0	18.1884	NA	NA	0.57111	NA	NA	-0.808159	1	1	2.10833e-08	PF3D7_1224000	GTP cyclohydrolase 1	GCH1
PF3D7_1224000	S(384)	IDSSVEN	_ENPTVHSLNIDSS(ph)VENLN_,_ENPTVHSLNIDSS(ph)VENLN_	0	0	0	0	0	15.8737	NA	NA	0	NA	NA	#NAME?	1	1	0.116511	PF3D7_1224300	polyadenylate-binding protein 1, putative	PABP1
PF3D7_1224300	S(408)	TAASDCA	_DETAAS(ph)DCADTPNILYVGPHQSR_,_KDETAAS(ph)DCADTPNILYVGPHQSR_,_KDETAAS(ph)DCADTPNILYVGPHQSR_	0	0	633.68	0	0	1208.17	NA	NA	0.524496	NA	NA	-0.930997	1	1	0.000993797	PF3D7_1224300	polyadenylate-binding protein 1, putative	PABP1
PF3D7_1224300	T(405)	KDETAAS	_KDET(ph)AASDCADTPNILYVGPHQSR_	0	0	3.20548	0	0	19.6018	NA	NA	0.16353	NA	NA	-2.61237	1	1	1	PF3D7_1224300	polyadenylate-binding protein 1, putative	PABP1
PF3D7_1224300	S(276)	ATASTSG	_KEEATAS(ph)TSGAANQTTGTDADKTDK_	29.4603	8.46585	5.27593	30.1286	8.5472	0.741607	0.977818	NA	NA	-0.0323621	NA	NA	0.455232	1	0.35108	PF3D7_1224400	WD repeat-containing protein, putative	N/A
PF3D7_1224400	S(170)	WHDSDDD	_VWHDS(ph)DDDIDVK_	0	0	10.5262	0	0	12.2078	NA	NA	0.862253	NA	NA	-0.213817	1	1	1	PF3D7_1224700	conserved Plasmodium protein, unknown function	N/A
PF3D7_1224700	S(1006)	LFDSDDD	_SLFDS(ph)DDDQIK_	0	0	6.6497	0	0	7.18492	NA	NA	NA	NA	NA	NA	1	1	1	PF3D7_1225600	conserved Plasmodium protein, unknown function	N/A
PF3D7_1225600	T(352)	LPQTPER	_DKELELPQT(ph)PER_	0	0	6.33829	0	0	4.09699	NA	NA	NA	NA	NA	NA	1	1	0.375886	PF3D7_1225600	conserved Plasmodium protein, unknown function	N/A
PF3D7_1225600	S(282)	KVISEES	_VIS(ph)EESHLDNTK_,_VIS(ph)EESHLDNTK_	10.8385	0	14.9722	0	39.7554	11.3101	Inf	0	1.32378	Inf	#NAME?	0.404668	0	2.85804e-21	0.214362	PF3D7_1225600	conserved Plasmodium protein, unknown function	N/A
PF3D7_1225600	S(285)	SEESHLD	_VISEES(ph)HLDNTK_	0	0	14.9722	0	0	8.45038	NA	NA	1.77178	NA	NA	0.825196	1	1	0.123232	PF3D7_1225700	VAC14 domain-containing protein, putative	N/A
PF3D7_1225700	T(131)	DIETDDD	_NVSDDIET(ph)DDDNNKGYTIINDEK_	0	0	11.5964	0	0	21.658	NA	NA	0.535431	NA	NA	-0.901226	1	1	0.452612	PF3D7_1225700	VAC14 domain-containing protein, putative	N/A
PF3D7_1225700	S(999)	TQLSKEE	_SKPLNTQLS(ph)KEENYNCK_	13.0842	20.1676	10.9973	23.2416	24.9489	9.37614	0.562966	0.808354	1.1729	-0.82888	-0.30694	0.230077	0.0821318	0.353307	1	PF3D7_1225800	ubiquitin-activating enzyme E1	UBA1
PF3D7_1225800	T(5)	QNKTPPL	_MQNKT(ph)PPLKK_,_MQNKT(ph)PPLKK_	38.7682	44.2761	0	31.4213	8.1895	0	1.23382	5.40644	NA	0.303128	2.43468	NA	0.22794	1.72623e-05	1	PF3D7_1226800	ataxin-3, putative	ATX3
PF3D7_1226800	S(55)	RSSSNDL	_SSS(ph)NDLVR_	15.0699	12.3234	0	11.5119	34.4275	0	1.30907	0.357951	NA	0.38854	-1.48217	NA	0.182242	0.0103612	1	PF3D7_1227200	potassium channel K1	K1
PF3D7_1227200	S(345)	MKDSASL	_DS(ph)ASLDNIQIFLGHR_	0	0	1.32557	0	0	1.75277	NA	NA	NA	NA	NA	NA	1	1	1	PF3D7_1227200	potassium channel K1	K1
PF3D7_1227200	S(347)	DSASLDN	_DSAS(ph)LDNIQIFLGHR_	0	0	1.95027	0	0	7.47446	NA	NA	NA	NA	NA	NA	1	1	1	PF3D7_1227200	potassium channel K1	K1
PF3D7_1227200	S(930)	RISSDDI	_ISS(ph)DDILHNNIINK_	0	0	8.73968	0	0	0	NA	NA	NA	NA	NA	NA	1	1	0.373701	PF3D7_1227200	potassium channel K1	K1
PF3D7_1227200	S(490)	NTLSDDD	_NINTLS(ph)DDDNKNFAFHSGK_	0	0	40.2109	0	0	44.9398	NA	NA	0.894773	NA	NA	-0.160407	1	1	1	PF3D7_1227200	potassium channel K1	K1
PF3D7_1227200	S(456)	NIHSNEN	_NNIHS(ph)NENIIIK_	0	0	3.7532	0	13.2998	2	NA	0	NA	NA	#NAME?	NA	1	2.85804e-21	1	PF3D7_1227200	potassium channel K1	K1
PF3D7_1227200	S(329)	RSLSFNI	_SLS(ph)FNINMNKDDDLMMK_	0	0	1.49464	0	0	3.07884	NA	NA	NA	NA	NA	NA	1	1	0.386554	PF3D7_1227200	potassium channel K1	K1
PF3D7_1227200	S(1456)	NNDSDYL	_TEHQVDDNNDS(ph)DYLQIESVPK_	0	0	10.1826	0	0	7.82532	NA	NA	1.30124	NA	NA	0.379891	1	1	1	PF3D7_1227200	potassium channel K1	K1
PF3D7_1227200	S(387)	TFASSYK	_YVPLTFAS(ph)SYKDDFFK_	0	0	0	0	0	1.8217	NA	NA	NA	NA	NA	NA	1	1	0.0192666	PF3D7_1227200	potassium channel K1	K1
PF3D7_1227200	S(388)	FASSYKD	_YVPLTFASS(ph)YKDDFFK_	0	0	3.45754	0	0	11.2873	NA	NA	0.306322	NA	NA	-1.70688	1	1	1	PF3D7_1227600	conserved Plasmodium protein, unknown function	N/A
PF3D7_1227600	S(671)	SILSNRS	_DITNVSNVSNMSILS(ph)NR_	0	0	4.83499	0	0	1.53953	NA	NA	NA	NA	NA	NA	1	1	1	PF3D7_1227600	conserved Plasmodium protein, unknown function	N/A
PF3D7_1227600	S(695)	RGRSSVL	_GRS(ph)SVLLLSSEK_	0	0	7.35014	0	0	1.90081	NA	NA	NA	NA	NA	NA	1	1	0.0720184	PF3D7_1227600	conserved Plasmodium protein, unknown function	N/A
PF3D7_1227600	S(982)	FCDSNDE	_LKECESIFCDS(ph)NDEHGEKK_,_LKECESIFCDS(ph)NDEHGEK_	0	0	29.7031	0	0	11.1168	NA	NA	2.6719	NA	NA	1.41786	1	1	1	PF3D7_1227700	conserved Plasmodium protein, unknown function	N/A
PF3D7_1227700	S(210)	ENESHTE	_LEEIIEENES(ph)HTER_	0	0	7.25894	0	0	2.07258	NA	NA	NA	NA	NA	NA	1	1	1	PF3D7_1227700	conserved Plasmodium protein, unknown function	N/A
PF3D7_1227700	T(212)	ESHTERT	_LEEIIEENESHT(ph)ER_	0	0	0	0	0	1.81603	NA	NA	NA	NA	NA	NA	1	1	1	PF3D7_1227700	conserved Plasmodium protein, unknown function	N/A
PF3D7_1227700	T(580)	LNTTFLL	_NEQLLNTT(ph)FLLQK_	0	0	3.85611	0	0	2.12969	NA	NA	NA	NA	NA	NA	1	1	1	PF3D7_1227700	conserved Plasmodium protein, unknown function	N/A
PF3D7_1227700	T(678)	KNITIGS	_NIT(ph)IGSLADTEKR_	0	0	2.81786	0	0	4.60652	NA	NA	NA	NA	NA	NA	1	1	0.4743	PF3D7_1227700	conserved Plasmodium protein, unknown function	N/A
PF3D7_1227700	S(681)	TIGSLAD	_NITIGS(ph)LADTEKR_,_NITIGS(ph)LADTEKR_	0	0	13.2517	0	0	12.645	NA	NA	1.04799	NA	NA	0.0676188	1	1	1	PF3D7_1227700	conserved Plasmodium protein, unknown function	N/A
PF3D7_1227700	T(685)	LADTEKR	_NITIGSLADT(ph)EKR_,_NITIGSLADT(ph)EKR_	0	0	6.05343	0	0	5.49485	NA	NA	NA	NA	NA	NA	1	1	0.351397	PF3D7_1227800	elongator complex protein 3, putative	ELP3
PF3D7_1227800	S(270)	NAPSEED	_HDSSHVDETNAPS(ph)EEDEFMINKK_	0	0	11.2899	0	0	8.19381	NA	NA	1.37786	NA	NA	0.462425	1	1	1	PF3D7_1228800	WD repeat-containing protein, putative	N/A
PF3D7_1228800	S(1687)	HMESQTY	_NDHIDLLHMES(ph)QTYDNMR_	0	0	5.95823	0	0	1.755	NA	NA	NA	NA	NA	NA	1	1	0.226191	PF3D7_1228800	WD repeat-containing protein, putative	N/A
PF3D7_1228800	S(1442)	EIKSPSK	_NKEMDNEQINEEIKS(ph)PSK_,_NKEMDNEQINEEIKS(ph)PSK_	0	0	13.1519	0	29.8283	7.60713	NA	0	1.7289	NA	#NAME?	0.789851	1	2.85804e-21	1	PF3D7_1228800	WD repeat-containing protein, putative	N/A
PF3D7_1228800	S(298)	KKRSIQH	_S(ph)IQHNDFVTSTQPLTR_	14.9451	19.0684	0	0	15.3114	0	Inf	1.24537	NA	Inf	0.316577	NA	0	0.257506	1	PF3D7_1228800	WD repeat-containing protein, putative	N/A
PF3D7_1228800	S(2383)	KSHSPLF	_SHS(ph)PLFGTK_	18.5693	14.1061	0	21.4749	25.2315	0	0.864699	0.559067	NA	-0.20973	-0.838908	NA	0.412038	0.105101	1	PF3D7_1228800	WD repeat-containing protein, putative	N/A
PF3D7_1228800	S(1473)	DSNSSVR	_TSIIDSNS(ph)SVRK_	12.6271	7.75234	2.20484	18.4552	9.54203	0	0.684201	0.812442	NA	-0.547508	-0.299663	NA	0.194944	0.357774	0.227744	PF3D7_1229100	multidrug resistance-associated protein 2	MRP2
PF3D7_1229100	S(695)	TMQSFYK	_DHFSNHEQGTMQS(ph)FYK_	0	0	11.9737	0	0	6.94757	NA	NA	1.72344	NA	NA	0.78529	1	1	0.0228743	PF3D7_1229300	conserved Plasmodium protein, unknown function	N/A
PF3D7_1229300	S(943)	YEESCES	_GTFDNVYEES(ph)CESFLPK_	0	0	14.5846	0	0	45.5704	NA	NA	0.320046	NA	NA	-1.64365	1	1	0.0228743	PF3D7_1229300	conserved Plasmodium protein, unknown function	N/A
PF3D7_1229300	S(946)	SCESFLP	_GTFDNVYEESCES(ph)FLPK_	0	0	14.5846	0	0	45.5704	NA	NA	0.320046	NA	NA	-1.64365	1	1	1	PF3D7_1230700	protein transport protein SEC13	SEC13
PF3D7_1230700	S(640)	PKASTSS	_AS(ph)TSSLQQQVHGPFPNVNMSR_	28.8963	0	0	0	0	0	Inf	NA	NA	Inf	NA	NA	0	1	0.00105811	PF3D7_1230700	protein transport protein SEC13	SEC13
PF3D7_1230700	T(641)	KASTSSL	_AST(ph)SSLQQQVHGPFPNVNMSR_,_AST(ph)SSLQQQVHGPFPNVNMSR_	104.53	69.3242	4.36579	0	44.8016	26.3933	Inf	1.54736	0.165413	Inf	0.62981	-2.59585	0	0.121562	1	PF3D7_1230700	protein transport protein SEC13	SEC13
PF3D7_1230700	T(624)	STSTTPI	_STFGGPPPPLPSTST(ph)TPIIPAAGSSNFPK_	0	0	0	0	0	8.65389	NA	NA	NA	NA	NA	NA	1	1	2.10833e-08	PF3D7_1230700	protein transport protein SEC13	SEC13
PF3D7_1230700	T(625)	TSTTPII	_STFGGPPPPLPSTSTT(ph)PIIPAAGSSNFPK_	0	0	0	0	0	10.5371	NA	NA	0	NA	NA	#NAME?	1	1	0.0623758	PF3D7_1230800	pre-mRNA-splicing regulator, putative	N/A
PF3D7_1230800	S(575)	DATSEHD	_NDDMKDATS(ph)EHDRYVYMH_	0	0	6.32722	0	0	14.8847	NA	NA	0.425081	NA	NA	-1.23419	1	1	1	PF3D7_1231400	amino acid transporter, putative	N/A
PF3D7_1231400	S(722)	KEESENE	_KEES(ph)ENEKELNQNESNQK_	7.65073	6.30306	1.86929	0	9.46767	0	NA	0.665746	NA	NA	-0.586956	NA	1	0.201063	1	PF3D7_1231400	amino acid transporter, putative	N/A
PF3D7_1231400	S(1135)	RNFSDSF	_NFS(ph)DSFVNFK_	0	0	3.44752	0	0	2.79337	NA	NA	NA	NA	NA	NA	1	1	1	PF3D7_1231600	pre-mRNA-splicing factor ATP-dependent RNA helicase PRP2, putative	PRP2
PF3D7_1231600	S(208)	KRESFEE	_RES(ph)FEEK_,_SIKRES(ph)FEEK_	11.5608	12.1163	0	0	6.10585	0	Inf	1.98438	NA	Inf	0.988687	NA	0	0.0393237	0.490777	PF3D7_1232300	cytochrome b5, putative	N/A
PF3D7_1232300	S(105)	INYSDEE	_IEYINYS(ph)DEEIKKEEK_,_IEYINYS(ph)DEEIKK_	0	0	108.872	0	0	101.285	NA	NA	1.07491	NA	NA	0.104217	1	1	1	PF3D7_1233600	asparagine and aspartate rich protein 1	AARP1
PF3D7_1233600	S(2052)	ENLSYDK	_EGFNVENLS(ph)YDKDILNEK_	0	0	6.72074	0	0	4.65666	NA	NA	NA	NA	NA	NA	1	1	1	PF3D7_1233600	asparagine and aspartate rich protein 1	AARP1
PF3D7_1233600	S(2137)	GEDSEEC	_GGEGEGEDS(ph)EECQIK_	0	0	8.32539	0	7.84824	0.39445	NA	NA	NA	NA	NA	NA	1	1	0.38344	PF3D7_1233900	sentrin-specific protease 1	SENP1
PF3D7_1233900	S(198)	DNISAYD	_FKDNIS(ph)AYDKR_	0	0	14.385	0	0	10.9997	NA	NA	1.30776	NA	NA	0.387103	1	1	0.0124068	PF3D7_1233900	sentrin-specific protease 1	SENP1
PF3D7_1233900	S(274)	LFKSDNE	_FLFKS(ph)DNEDFNDNNINYENNLSR_	0	0	9.39575	0	0	2.17455	NA	NA	4.32078	NA	NA	2.11129	1	1	0.220343	PF3D7_1234100	bromodomain protein, putative	N/A
PF3D7_1234100	S(1249)	IFFSNLK	_IDNIIFFS(ph)NLK_	0	0	37.2198	0	0	21.2709	NA	NA	1.7498	NA	NA	0.80719	1	1	1	PF3D7_1234100	bromodomain protein, putative	N/A
PF3D7_1234100	S(2318)	EFESNND	_LIHEFES(ph)NNDEK_	0	0	1.79702	0	0	0.942289	NA	NA	NA	NA	NA	NA	1	1	0.220051	PF3D7_1234100	bromodomain protein, putative	N/A
PF3D7_1234100	S(2437)	NYDSDEE	_SENINYDS(ph)DEELKKK_,_SENINYDS(ph)DEELK_	0	0	23.3539	0	15.9407	13.3386	NA	0	1.75086	NA	#NAME?	0.808061	1	2.85804e-21	1	PF3D7_1234100	bromodomain protein, putative	N/A
PF3D7_1234100	S(48)	NNLSRRE	_VDEINMNNLS(ph)R_	0	0	7.86201	0	0	1.42149	NA	NA	NA	NA	NA	NA	1	1	1	PF3D7_1234800	splicing factor 3B subunit 3, putative	SF3B3
PF3D7_1234800	S(870)	IKLSDTE	_DIKLS(ph)DTER_	0	0	7.04476	0	12.3598	0.87479	NA	0	NA	NA	#NAME?	NA	1	2.85804e-21	1	PF3D7_1234800	splicing factor 3B subunit 3, putative	SF3B3
PF3D7_1234800	S(829)	DHDSSLE	_IVPLPFPSLFYDHDS(ph)SLELER_	0	0	2.6649	0	0	0	NA	NA	NA	NA	NA	NA	1	1	0.0722245	PF3D7_1234800	splicing factor 3B subunit 3, putative	SF3B3
PF3D7_1234800	S(210)	EDKSDEE	_QINEELENENDDEDKS(ph)DEER_	0	0	32.8057	0	0	12.2894	NA	NA	2.66944	NA	NA	1.41654	1	1	1	PF3D7_1235200	V-type K+-independent H+-translocating inorganic pyrophosphatase	VP2
PF3D7_1235200	T(28)	GGETSVK	_FFGGET(ph)SVKNFLER_	0	0	0	0	0	2.36885	NA	NA	NA	NA	NA	NA	1	1	1	PF3D7_1235200	V-type K+-independent H+-translocating inorganic pyrophosphatase	VP2
PF3D7_1235200	S(29)	GETSVKN	_FFGGETS(ph)VKNFLER_	0	0	3.41658	0	0	5.22947	NA	NA	NA	NA	NA	NA	1	1	1	PF3D7_1235200	V-type K+-independent H+-translocating inorganic pyrophosphatase	VP2
PF3D7_1235200	T(253)	EIGTNEG	_NEIGT(ph)NEGYEISSFDSIGIPIK_	0	0	0.621702	0	0	6.39503	NA	NA	NA	NA	NA	NA	1	1	1	PF3D7_1235200	V-type K+-independent H+-translocating inorganic pyrophosphatase	VP2
PF3D7_1235200	S(38)	ERYSFTN	_NFLERYS(ph)FTNK_	0	0	1.963	0	0	3.69577	NA	NA	NA	NA	NA	NA	1	1	0.126277	PF3D7_1235200	V-type K+-independent H+-translocating inorganic pyrophosphatase	VP2
PF3D7_1235200	S(10)	HENSSTI	_VMLPLHENS(ph)STIRK_,_VMLPLHENS(ph)STIR_,_VMLPLHENS(ph)STIR_	18.9765	33.0813	20.9366	0	8.76792	9.51678	Inf	3.773	2.19996	Inf	1.91571	1.13748	0	0.000507776	0.369594	PF3D7_1235200	V-type K+-independent H+-translocating inorganic pyrophosphatase	VP2
PF3D7_1235200	S(11)	ENSSTIR	_VMLPLHENSS(ph)TIR_,_VMLPLHENSS(ph)TIR_	0	0	13.6	0	0	15.301	NA	NA	0.88883	NA	NA	-0.17002	1	1	2.10833e-08	PF3D7_1235200	V-type K+-independent H+-translocating inorganic pyrophosphatase	VP2
PF3D7_1235200	T(12)	NSSTIRK	_VMLPLHENSST(ph)IR_,_VMLPLHENSST(ph)IR_	12.0988	12.8153	0	0	24.4002	19.1811	Inf	0.525211	0	Inf	-0.929031	#NAME?	0	0.0805298	0.308791	PF3D7_1235300	CCR4-NOT transcription complex subunit 4, putative	NOT4
PF3D7_1235300	S(74)	MNSSDIE	_AVCDMNSS(ph)DIEER_	0	0	10.3346	0	0	6.97784	NA	NA	1.48107	NA	NA	0.566636	1	1	1	PF3D7_1235300	CCR4-NOT transcription complex subunit 4, putative	NOT4
PF3D7_1235300	S(646)	KSKSEDV	_SKS(ph)EDVLPLDMLK_	0	0	5.52681	0	0	7.22178	NA	NA	NA	NA	NA	NA	1	1	0.189037	PF3D7_1235500	mRNA methyltransferase, putative	N/A
PF3D7_1235500	S(638)	RPKSPPR	_YMGTTNEIENLRPKS(ph)PPR_,_YMGTTNEIENLRPKS(ph)PPR_	55.2227	115.211	51.4463	45.5435	109.691	81.0398	1.21253	1.05032	0.634827	0.278015	0.0708324	-0.655564	0.24251	0.402801	1	PF3D7_1235900	pre-mRNA-splicing factor SYF1, putative	XAB2
PF3D7_1235900	S(161)	SVHSSDN	_SVHS(ph)SDNMHINKDER_	13.7948	7.27638	0.784317	9.60919	5.07423	0.278505	1.43559	NA	NA	0.521643	NA	NA	0.123418	1	0.0729982	PF3D7_1236000	vesicle transport v-SNARE protein VTI1, putative	N/A
PF3D7_1236000	S(122)	LLLSDVD	_ILLLS(ph)DVDLLEK_	0	0	9.16868	0	0	20.5195	NA	NA	0.446827	NA	NA	-1.16221	1	1	1	PF3D7_1237200	conserved Plasmodium protein, unknown function	N/A
PF3D7_1237200	S(1370)	HRNSLDD	_IHNHRNS(ph)LDDDER_	13.2058	4.76525	0	0	7.21526	0	Inf	NA	NA	Inf	NA	NA	0	1	1	PF3D7_1237500	conserved Plasmodium protein, unknown function	N/A
PF3D7_1237500	S(781)	TMESPSE	_EIITTMES(ph)PSENNTICK_	0	0	5.49753	0	0	3.56936	NA	NA	NA	NA	NA	NA	1	1	0.105235	PF3D7_1237500	conserved Plasmodium protein, unknown function	N/A
PF3D7_1237500	S(251)	NTNSLNI	_NTNS(ph)LNINSFK_	0	12.7956	13.5513	0	5.97936	5.76448	NA	2.13997	2.35083	NA	1.09759	1.23317	1	0.0263091	0.167859	PF3D7_1237500	conserved Plasmodium protein, unknown function	N/A
PF3D7_1237500	S(167)	NQNSPNK	_QGSINQNS(ph)PNKNNSHLFK_	32.3515	63.1744	13.885	20.8292	67.3217	7.05497	1.55318	0.938395	1.96811	0.635227	-0.0917326	0.976812	0.0849629	0.491313	0.195053	PF3D7_1237900	conserved Plasmodium protein, unknown function	N/A
PF3D7_1237900	S(350)	EYISESG	_DEQIEYIS(ph)ESGDMQPEK_	0	0	8.15734	0	0	12.6772	NA	NA	0.643466	NA	NA	-0.636065	1	1	0.256667	PF3D7_1237900	conserved Plasmodium protein, unknown function	N/A
PF3D7_1237900	S(803)	KDSSIHY	_DSS(ph)IHYDEEGTVK_,_SMNEKDSS(ph)IHYDEEGTVK_	0	0	16.3405	0	0	22.3825	NA	NA	0.730056	NA	NA	-0.453922	1	1	0.0381613	PF3D7_1237900	conserved Plasmodium protein, unknown function	N/A
PF3D7_1237900	S(704)	DYISERD	_EDIKQDDDYIS(ph)ERDEIK_,_EDIKQDDDYIS(ph)ER_,_EEIKQDDDYIS(ph)EREEFK_,_EEIKQDDDYIS(ph)EREEIK_,_EEIKQDDDYIS(ph)ER_	0	0	64.9051	0	0	20.0656	NA	NA	3.23465	NA	NA	1.69361	1	1	0.203977	PF3D7_1237900	conserved Plasmodium protein, unknown function	N/A
PF3D7_1237900	S(576)	DYVSERE	_EEIKQDDDYVS(ph)EREEIK_,_QDESFVGDKDQIFEDDNYVS(ph)ER_	0	0	53.4259	0	0	29.493	NA	NA	1.81148	NA	NA	0.857169	1	1	0.0102599	PF3D7_1237900	conserved Plasmodium protein, unknown function	N/A
PF3D7_1237900	S(326)	DKDSHVD	_EMEHMDKDS(ph)HVDFIPHNVDANLDKR_,_EMEHMDKDS(ph)HVDFIPHNVDANLDKR_	0	0	17.7875	0	0	67.5939	NA	NA	0.263153	NA	NA	-1.92603	1	1	0.455163	PF3D7_1237900	conserved Plasmodium protein, unknown function	N/A
[truncated: 705 more rows]
