# Supplementary material for: Influence of Plasmodium falciparum Calcium-Dependent Protein Kinase 5 (PfCDPK5) on the Late Schizont Stage Phosphoproteome
Source: mSphere. 2020 Jan 8;5(1):e00921-19. doi: 10.1128/mSphere.00921-19 (PMC6952208; doi:10.1128/mSphere.00921-19)
Supplement: DATA SET S4 [file mSphere.00921-19-sd004.xlsx]

## Sheet: Sheet 1
ModifiedSequence	GeneID	Scaled.Normalize.Plus.A	Scaled.Normalize.Plus.B	Scaled.Normalize.Plus.C..avg.	Scaled.Normalize.Minus.A	Scaled.Normalize.Minus.B	Scaled.Normalize.Minus.C..avg.	FC.A	FC.B	FC.C	logFC.A	logFC.B	logFC.C	pVbatchA	pVbatchB	pVbatchC	GeneID	Product Description	Gene Name or Symbol
_S(ph)RSSNNIYTNEEDEFHFK_,_S(ph)RSSNNIYTNEEDEFHFK_	PF3D7_0104800	21.3747	21.1055	67.9004	0	37.0128	22.6153	Inf	0.57022	3.00241	Inf	-0.810409	1.58612	0	0.1139	0.0493691	PF3D7_0104800	novel putative transporter 1, putative	NPT1
_SNS(ph)TYNYNSSHIHEK_	PF3D7_0112200	8.50383	15.0008	9.19259	23.118	6.81224	0.497594	0.367845	2.20204	18.4741	-1.44283	1.13884	4.20743	0.00539193	0.022427	1.99e-06	PF3D7_0112200	multidrug resistance-associated protein 1	MRP1
_AVNPSIS(ph)STMYRA_,_AVNPSIS(ph)STMYR_,_AVNPSIS(ph)STMYR_	PF3D7_0202500	223.022	158.809	34.5379	97.3695	75.5746	45.5354	2.29047	2.10135	0.758485	1.19564	1.07132	-0.398808	0.00754619	0.0290625	0.277129	PF3D7_0202500	early transcribed membrane protein 2	ETRAMP2
_TKS(ph)SKDICSENEGK_	PF3D7_0204700	29.8009	20.0606	0	15.4033	0	0	1.93471	Inf	NA	0.952121	Inf	NA	0.0243882	0	1	PF3D7_0204700	hexose transporter	HT
_SLTHANS(ph)RTHENNDNNK_,_SLTHANS(ph)R_	PF3D7_0407800	14.7246	19.0801	0	6.34313	9.15404	0	2.32134	2.08434	NA	1.21496	1.05959	NA	0.00681979	0.0303671	1	PF3D7_0407800	conserved Plasmodium protein, unknown function	N/A
_LPS(ph)NFALK_	PF3D7_0418600	16.0719	12.1721	0	0	4.44533	0	Inf	2.73817	NA	Inf	1.45321	NA	0	0.00580049	1	PF3D7_0418600	regulator of chromosome condensation, putative	N/A
_GTSHMDSSSNQT(ph)SHGVISADEGRGEHSR_,_GTSHMDSSSNQT(ph)SHGVISADEGR_	PF3D7_0515700	323.743	85.8559	32.6892	28.9842	0	16.6705	11.1696	Inf	1.9609	3.48151	Inf	0.971517	7.68e-12	0	0.169365	PF3D7_0515700	glideosome-associated protein 40, putative	GAP40
_NYS(ph)SKQHEMLDSQA_,_NYS(ph)SKQHEMLDSQA_,_NYS(ph)SKQHEMLDSQA_,_NYS(ph)SKQHEMLDSQA_	PF3D7_0515700	210.519	212.948	199.811	0	109.705	225.425	Inf	1.9411	0.886372	Inf	0.956875	-0.174015	0	0.0439884	0.367892	PF3D7_0515700	glideosome-associated protein 40, putative	GAP40
_RFS(ph)SISIYK_,_RFS(ph)SISIYK_	PF3D7_0525800	33.194	34.7883	15.4247	0	13.8994	51.3664	Inf	2.50287	0.300287	Inf	1.32358	-1.73559	0	0.0104317	0.0177956	PF3D7_0525800	inner membrane complex protein 1g, putative	IMC1g
_DMNETNS(ph)NADIKDDEKK_,_DMNETNS(ph)NADIKDDEKK_,_DMNETNS(ph)NADIKDDEK_,_DMNETNS(ph)NADIKDDEK_	PF3D7_0529400.1	42.3127	13.3028	59.3284	11.3017	31.8696	5.71432	3.74391	0.417413	10.3824	1.90455	-1.26045	3.37607	8.22e-05	0.0257285	0.0001198	PF3D7_0529400	conserved Plasmodium protein, unknown function	N/A
_IYYDKHNS(ph)NEK_	PF3D7_0529400.1	13.3384	10.2151	0	4.54109	0	0	2.93726	Inf	NA	1.55447	Inf	NA	0.0009437	0	1	PF3D7_0529400	conserved Plasmodium protein, unknown function	N/A
_HS(ph)SLPNER_	PF3D7_0601900	36.4443	58.9635	0	0	0	0	Inf	Inf	NA	Inf	Inf	NA	0	0	1	PF3D7_0601900	conserved Plasmodium protein, unknown function	N/A
_SHS(ph)SSSSVYASANAEN_,_SHS(ph)SSSSVYASANAEN_	PF3D7_0601900	0	29.8534	110.039	0	0	16.0756	NA	Inf	6.8451	NA	Inf	2.77507	1	0	0.00137595	PF3D7_0601900	conserved Plasmodium protein, unknown function	N/A
_SHSS(ph)SSSVYASANAEN_,_SHSS(ph)SSSVYASANAEN_,_SHSS(ph)SSSVYASANAEN_	PF3D7_0601900	25.7633	0	212.872	0	39.8541	30.6546	Inf	0	6.94421	Inf	#NAME?	2.79581	0	2.86e-21	0.00127391	PF3D7_0601900	conserved Plasmodium protein, unknown function	N/A
_NISSGKS(ph)IDDSTDNSK_	PF3D7_0614300	50.6151	14.0512	34.1741	26.514	100.688	2.82169	1.90899	0.139552	12.1112	0.932811	-2.84113	3.59827	0.0265507	2.65e-06	4.35e-05	PF3D7_0614300	major facilitator superfamily-related transporter, putative	MFR1
_T(ph)RASNNFNNDYSHDSNLLINK_	PF3D7_0618600	20.2389	0	10.7165	0	23.641	0	Inf	0	Inf	Inf	#NAME?	Inf	0	2.86e-21	4.15e-14	PF3D7_0618600	rhomboid protease ROM10	ROM10
_SLSHES(ph)QFKENK_,_SLSHES(ph)QFKENK_	PF3D7_0704100	15.1785	16.163	16.1681	0	23.4038	2.68558	Inf	0.690612	6.02032	Inf	-0.534052	2.58984	0	0.226431	0.00267709	PF3D7_0704100	conserved Plasmodium membrane protein, unknown function	N/A
_IFS(ph)FKEK_,_KIFS(ph)FKEK_	PF3D7_0704800	10.1704	20.5129	0	0	7.93042	1.20005	Inf	2.58661	NA	Inf	1.37106	NA	0	0.00845438	1	PF3D7_0704800	protein phosphatase PPM12, putative	PPM12
_KGS(ph)NLFLNK_	PF3D7_0704800	43.8566	44.3795	15.4488	0	50.56	0	Inf	0.877759	Inf	Inf	-0.188103	Inf	0	0.428348	4.15e-14	PF3D7_0704800	protein phosphatase PPM12, putative	PPM12
_RES(ph)LSAPISK_	PF3D7_0711500	41.0114	35.3809	0	0	0	0	Inf	Inf	NA	Inf	Inf	NA	0	0	1	PF3D7_0711500	regulator of chromosome condensation, putative	N/A
_IKESINES(ph)QTPEKVDVSK_	PF3D7_0724100	21.2303	0	17.8223	0	0	0	Inf	NA	Inf	Inf	NA	Inf	0	1	4.15e-14	PF3D7_0724100	conserved Plasmodium protein, unknown function	N/A
_TGGILLST(ph)NSK_	PF3D7_0806800	36.4996	0	61.5408	0	44.8149	7.71134	Inf	0	7.98056	Inf	#NAME?	2.99649	0	2.86e-21	0.00058867	PF3D7_0806800	V-type proton ATPase subunit a, putative	N/A
_LSS(ph)LITQNIK_	PF3D7_0807200	16.0864	25.0201	5.59452	0	0	13.9048	Inf	Inf	0.402345	Inf	Inf	-1.31349	0	0	0.0521108	PF3D7_0807200	conserved Plasmodium membrane protein, unknown function	N/A
_INS(ph)LINESYSIHSLTPQHR_	PF3D7_0813100	16.0105	23.0882	7.50072	0	0	17.3728	Inf	Inf	0.43175	Inf	Inf	-1.21173	0	0	0.0655522	PF3D7_0813100	conserved Plasmodium protein, unknown function	N/A
_GRLS(ph)QDEIDR_	PF3D7_0818900	89.5663	25.2638	47.7462	26.602	174.482	0	3.3669	0.144793	Inf	1.75142	-2.78793	Inf	0.00025153	4.01e-06	4.15e-14	PF3D7_0818900	heat shock protein 70	HSP70
_INLCNSAYYPHCTYS(ph)NPLK_,_KINLCNSAYYPHCTYS(ph)NPLK_	PF3D7_0822900	62.3527	101.053	20.6921	0	39.9175	86.4541	Inf	2.53156	0.239341	Inf	1.34003	-2.06286	0	0.0097055	0.00673137	PF3D7_0822900	conserved Plasmodium protein, unknown function	N/A
_KKT(ph)QINLNNVLK_	PF3D7_0822900	42.5813	62.275	3.20678	0	16.3853	0.363059	Inf	3.80067	NA	Inf	1.92626	NA	0	0.00047733	1	PF3D7_0822900	conserved Plasmodium protein, unknown function	N/A
_NYNT(ph)MVNDHNINCTK_	PF3D7_0822900	9.57769	9.8003	13.1983	0	0	5.95521	Inf	Inf	2.21627	Inf	Inf	1.14813	0	0	0.123799	PF3D7_0822900	conserved Plasmodium protein, unknown function	N/A
_YPGS(ph)INHEFLR_	PF3D7_0922100	17.628	8.55613	9.43731	0	0	2.23375	Inf	NA	4.22488	Inf	NA	2.07891	0	1	0.0136322	PF3D7_0922100	ubiquitin-like protein, putative	N/A
_HIESLGS(ph)YK_	PF3D7_1002900	19.7481	0	9.21307	0	0	0	Inf	NA	Inf	Inf	NA	Inf	0	1	4.15e-14	PF3D7_1002900	conserved Plasmodium protein, unknown function	N/A
_NS(ph)SRNNENTNETNENETSQNDNR_	PF3D7_1004300	20.743	14.6753	0	0	7.58321	0	Inf	1.93523	NA	Inf	0.952508	NA	0	0.0446622	1	PF3D7_1004300	E3 ubiquitin-protein ligase, putative	N/A
_EKGGDENIS(ph)LK_,_GGDENIS(ph)LK_	PF3D7_1004400	24.884	16.4216	16.016	11.6692	78.8816	0	2.13245	0.20818	Inf	1.09251	-2.2641	Inf	0.0126921	0.00015819	4.15e-14	PF3D7_1004400	RNA-binding protein, putative	N/A
_NLIKPST(ph)NEHLFFK_	PF3D7_1008500	20.8119	14.541	13.8288	0	0	11.9651	Inf	Inf	1.15576	Inf	Inf	0.208845	0	0	0.462126	PF3D7_1008500	protein GPR89, putative	N/A
_KNCLCGVMVTAS(ph)HNPK_,_NCLCGVMVTAS(ph)HNPK_,_NCLCGVMVTAS(ph)HNPK_	PF3D7_1012500	151.509	174.546	60.9717	45.9344	75.7828	100.751	3.29837	2.30325	0.60517	1.72175	1.20367	-0.724587	0.00030953	0.017307	0.168671	PF3D7_1012500	phosphoglucomutase, putative	N/A
_LKS(ph)PPKDDMNDINK_,_LKS(ph)PPKDDMNDINK_	PF3D7_1014600	57.058	38.9735	22.3932	28.2286	62.4556	4.38397	2.02129	0.624019	5.10798	1.01527	-0.680338	2.35275	0.0183209	0.160669	0.0059167	PF3D7_1014600	transcriptional coactivator ADA2	ADA2
_IGASSAS(ph)NSLSHQQLQTSINNTK_	PF3D7_1036900	20.8556	14.4272	35.8212	0	0	15.6042	Inf	Inf	2.29561	Inf	Inf	1.19887	0	0	0.112464	PF3D7_1036900	conserved Plasmodium protein, unknown function	N/A
_TALNTS(ph)VDMKK_,_TALNTS(ph)VDMKK_,_TALNTS(ph)VDMK_	PF3D7_1036900	28.2094	9.20373	33.2188	21.8589	0	6.23439	1.29052	Inf	5.32831	0.367957	Inf	2.41368	0.192696	0	0.00485622	PF3D7_1036900	conserved Plasmodium protein, unknown function	N/A
_ANSVVAATSTS(ph)SNLIK_,_KANSVVAATSTS(ph)SNLIK_	PF3D7_1107800	10.239	15.889	1.15869	0	0	1.68787	Inf	Inf	NA	Inf	Inf	NA	0	0	1	PF3D7_1107800	AP2 domain transcription factor, putative	ApiAP2
_NNPAPSNVFHTPSCLS(ph)ITGK_	PF3D7_1113800	27.7959	18.3286	22.0121	0	0	24.9922	Inf	Inf	0.88076	Inf	Inf	-0.18318	0	0	0.363997	PF3D7_1113800	conserved Plasmodium membrane protein, unknown function	N/A
_NENIS(ph)PK_	PF3D7_1119800	11.9515	12.6298	0	0	0	0	Inf	Inf	NA	Inf	Inf	NA	0	0	1	PF3D7_1119800	alternative splicing factor ASF-1, putative	ASF1
_NKENLHNS(ph)LLFNTK_	PF3D7_1122500	29.8562	12.9131	4.12284	0	0	4.02537	Inf	Inf	NA	Inf	Inf	NA	0	0	1	PF3D7_1122500	conserved Plasmodium protein, unknown function	N/A
_QQSNIS(ph)NSNQDTLLSTSSK_	PF3D7_1145400	32.9776	10.4349	6.97542	18.4353	0	4.49729	1.78883	Inf	NA	0.839017	Inf	NA	0.0394529	0	1	PF3D7_1145400	dynamin-like protein	DYN1
_KT(ph)LNFLK_	PF3D7_1219600	88.1414	80.537	20.2009	0	68.8097	1.24823	Inf	1.17043	16.1837	Inf	0.22704	4.01647	0	0.307302	5.5e-06	PF3D7_1219600	aminophospholipid-transporting P-ATPase	ATPase2
_SNS(ph)DIYSESQK_	PF3D7_1222700	16.0777	7.09686	14.0524	0	79.2338	0	Inf	0.0895686	Inf	Inf	-3.48086	Inf	0	1.03e-08	4.15e-14	PF3D7_1222700	glideosome-associated protein 45	GAP45
_RES(ph)FEEK_,_SIKRES(ph)FEEK_	PF3D7_1231600	11.5608	12.1163	0	0	6.10585	0	Inf	1.98438	NA	Inf	0.988687	NA	0	0.0393237	1	PF3D7_1231600	pre-mRNA-splicing factor ATP-dependent RNA helicase PRP2, putative	PRP2
_VMLPLHENS(ph)STIRK_,_VMLPLHENS(ph)STIR_,_VMLPLHENS(ph)STIR_	PF3D7_1235200	18.9765	33.0813	20.9366	0	8.76792	9.51678	Inf	3.773	2.19996	Inf	1.91571	1.13748	0	0.00050778	0.126277	PF3D7_1235200	V-type K+-independent H+-translocating inorganic pyrophosphatase	VP2
_TLS(ph)LQNVK_	PF3D7_1318300	13.7345	9.96159	0	0	0	0	Inf	Inf	NA	Inf	Inf	NA	0	0	1	PF3D7_1318300	conserved Plasmodium protein, unknown function	N/A
_KIS(ph)NVNSYLLK_	PF3D7_1339700	45.4956	50.2418	2.323	0	8.66852	1.88108	Inf	5.79589	NA	Inf	2.53503	NA	0	8.28e-06	1	PF3D7_1339700	conserved Plasmodium protein, unknown function	N/A
_TGS(ph)VEAHHVVHIK_	PF3D7_1340900	286.684	160.964	30.7074	115.634	92.0155	4.56839	2.47923	1.74931	6.72173	1.30989	0.806786	2.74883	0.0040751	0.0723041	0.00151573	PF3D7_1340900	sodium-dependent phosphate transporter	PiT
_KVS(ph)FDEPKAPVNK_	PF3D7_1354900	14.4767	17.573	8.12727	0	0	11.7068	Inf	Inf	0.694237	Inf	Inf	-0.526499	0	0	0.230973	PF3D7_1354900	conserved Plasmodium protein, unknown function	N/A
_STLS(ph)LMK_	PF3D7_1358400	20.854	24.8729	15.3602	0	10.9235	5.2531	Inf	2.277	2.92404	Inf	1.18714	1.54796	0	0.0185074	0.0539293	PF3D7_1358400	conserved Plasmodium protein, unknown function	N/A
_NVT(ph)SQFIPVSSNNTLK_	PF3D7_1361100	62.7878	9.50315	3.56212	0	0	6.4263	Inf	Inf	NA	Inf	Inf	NA	0	0	1	PF3D7_1361100	protein transport protein Sec24A	SEC24A
_ASPS(ph)VVK_	PF3D7_1410400	79.9004	57.3138	0	0	29.9809	0	Inf	1.91167	NA	Inf	0.934836	NA	0	0.0474744	1	PF3D7_1410400	rhoptry-associated protein 1	RAP1
_NTFS(ph)FSR_	PF3D7_1416100	18.1655	14.4011	6.50737	0	2.69221	1.00525	Inf	5.34918	NA	Inf	2.41932	NA	0	1.93e-05	1	PF3D7_1416100	protein SEY1, putative	SEY1
_SNVES(ph)PNISEPK_	PF3D7_1416900	52.0952	34.7796	22.0055	0	162.428	6.57703	Inf	0.214123	3.34581	Inf	-2.22349	1.74235	0	0.00020421	0.0338122	PF3D7_1416900	prefoldin subunit 2, putative	N/A
_GFNVNSSNVS(ph)NDKNNLK_	PF3D7_1446500	19.3101	0	23.0041	0	16.6929	5.68972	Inf	0	4.04311	Inf	#NAME?	2.01546	0	2.86e-21	0.0163382	PF3D7_1446500	nucleoporin NUP313, putative	NUP313
_AIVQPTYNS(ph)SEILPSCSPSGCASR_,_AIVQPTYNS(ph)SEILPSCSPSGCASR_	PF3D7_1455300	27.6233	18.4478	51.0767	0	0	120.519	Inf	Inf	0.423805	Inf	Inf	-1.23853	0	0	0.0617764	PF3D7_1455300	conserved protein, unknown function	N/A
_LLS(ph)SHSLSMPLEQQHQSSK_	PF3D7_1466400	10.7264	9.82625	3.84775	0	0	2.30466	Inf	Inf	NA	Inf	Inf	NA	0	0	1	PF3D7_1466400	AP2 domain transcription factor AP2-EXP	ApiAP2

## Sheet: Sheet 2
ModifiedSequence	GeneID	Scaled.Normalize.Plus.A	Scaled.Normalize.Plus.B	Scaled.Normalize.Plus.C..avg.	Scaled.Normalize.Minus.A	Scaled.Normalize.Minus.B	Scaled.Normalize.Minus.C..avg.	FC.A	FC.B	FC.C	logFC.A	logFC.B	logFC.C	pVbatchA	pVbatchB	pVbatchC	GeneID	Product Description	Gene Name or Symbol
_EMKSNENTIISRGS(ph)K_,_SNENTIISRGS(ph)K_	PF3D7_0106300	0	42.7912	5.8038	23.0829	133.401	12.583	0	0.320772	0.461242	#NAME?	-1.64038	-1.1164	6.40186e-53	0.00503073	0.0804475	PF3D7_0106300	calcium-transporting ATPase	ATP6
_AVNPSISS(ph)TMYR_,_AVNPSISS(ph)TMYR_	PF3D7_0202500	57.0974	19.9028	0	70.3259	43.4084	16.6004	0.811897	0.458503	0	-0.300631	-1.125	#NAME?	0.346838	0.042314	2.10833e-08	PF3D7_0202500	early transcribed membrane protein 2	ETRAMP2
_SPTAQPEQAENSAPTAEQTESPELQSAPENKGT(ph)GQHGHMHGSR_	PF3D7_0206800	33.3459	0	0	114.199	23.0164	0	0.291999	0	NA	-1.77596	#NAME?	NA	0.000740507	2.85804e-21	1	PF3D7_0206800	merozoite surface protein 2	MSP2
_KFS(ph)DPTGLSQVKPSNEPK_	PF3D7_0303200	0	0	0	0	14.1397	53.9222	NA	0	0	NA	#NAME?	#NAME?	1	2.85804e-21	2.10833e-08	PF3D7_0303200	HAD superfamily protein, putative	N/A
_KS(ph)ESVNEHATSKDDPVYIPK_	PF3D7_0303200	0	0	7.36662	0	39.6106	22.9726	NA	0	0.32067	NA	#NAME?	-1.64084	1	2.85804e-21	0.0230471	PF3D7_0303200	HAD superfamily protein, putative	N/A
_SDLPS(ph)SNIDEGSCK_,_SDLPS(ph)SNIDEGSCK_	PF3D7_0308300	0	0	1.92116	0	23.5095	23.265	NA	0	0.0825773	NA	#NAME?	-3.59811	1	2.85804e-21	1.30149e-05	PF3D7_0308300	conserved Plasmodium protein, unknown function	N/A
_YQHERFS(ph)DIER_	PF3D7_0403200	0	8.8205	49.9914	11.3828	103.435	87.8321	0	0.0852756	0.56917	#NAME?	-3.55172	-0.813069	6.40186e-53	5.22329e-09	0.144712	PF3D7_0403200	pre-mRNA splicing factor, putative	N/A
_KLLS(ph)FTSNDILR_,_LLS(ph)FTSNDILR_	PF3D7_0414900	33.5813	32.8126	89.4437	121.343	43.6079	303.09	0.276748	0.752446	0.295106	-1.85336	-0.410341	-1.76069	0.000442972	0.29226	0.0165887	PF3D7_0414900	armadillo-domain containing rhoptry protein	ARO
_KESFS(ph)INEDETKK_	PF3D7_0506900	0	0	0	17.6357	14.0864	2.08515	0	0	NA	#NAME?	#NAME?	NA	6.40186e-53	2.85804e-21	1	PF3D7_0506900	rhomboid protease ROM4	ROM4
_NYSSKQHEMLDS(ph)QA_,_NYSSKQHEMLDS(ph)QA_,_QHEMLDS(ph)QA_,_QHEMLDS(ph)QA_	PF3D7_0515700	17.2448	7.86401	16.8751	16.3217	49.31	42.5328	1.05656	0.159481	0.396754	0.0793699	-2.64854	-1.33368	0.373222	1.14271e-05	0.0497245	PF3D7_0515700	glideosome-associated protein 40, putative	GAP40
_HSS(ph)LPNER_	PF3D7_0601900	0	0	0	45.0002	26.4564	0	0	0	NA	#NAME?	#NAME?	NA	6.40186e-53	2.85804e-21	1	PF3D7_0601900	conserved Plasmodium protein, unknown function	N/A
_S(ph)HSSSSSVYASANAEN_,_S(ph)HSSSSSVYASANAEN_	PF3D7_0601900	0	0	0	45.5071	0	17.253	0	NA	0	#NAME?	NA	#NAME?	6.40186e-53	1	2.10833e-08	PF3D7_0601900	conserved Plasmodium protein, unknown function	N/A
_VS(ph)ESIEELKK_	PF3D7_0619500	82.322	0	21.8321	439.094	152.378	11.8511	0.187482	0	1.84221	-2.41518	#NAME?	0.881436	5.8043e-06	2.85804e-21	0.1963	PF3D7_0619500	acyl-CoA synthetase	ACS12
_ESLS(ph)APISK_,_RESLS(ph)APISK_	PF3D7_0711500	4.35136	19.0298	26.9629	45.617	109.164	4.7131	0.095389	0.174323	5.72083	-3.39003	-2.52016	2.51623	2.41193e-10	2.86746e-05	0.00344876	PF3D7_0711500	regulator of chromosome condensation, putative	N/A
_ESINESQT(ph)PEKVDVSKK_,_ESINESQT(ph)PEKVDVSK_,_IKESINESQT(ph)PEKVDVSK_	PF3D7_0724100	14.0729	22.2788	49.7473	43.6545	141.554	27.996	0.32237	0.157387	1.77694	-1.63321	-2.66761	0.829398	0.00181326	9.93134e-06	0.21298	PF3D7_0724100	conserved Plasmodium protein, unknown function	N/A
_NKYDQHDDNTITQTS(ph)PIR_	PF3D7_0730500	0	46.6427	105.185	122.565	109.642	64.2512	0	0.425409	1.63708	#NAME?	-1.23308	0.711129	6.40186e-53	0.0285503	0.25382	PF3D7_0730500	conserved Plasmodium protein, unknown function	N/A
_STSAASTSDEIS(ph)GSEGPSTESTSTGNQGEDKTTDNTYK_,_STSAASTSDEIS(ph)GSEGPSTESTSTGNQGEDK_	PF3D7_0905400	0	0	16.2393	0	55.4676	212.085	NA	0	0.0765699	NA	#NAME?	-3.70708	1	2.85804e-21	7.49682e-06	PF3D7_0905400	high molecular weight rhoptry protein 3	RhopH3
_S(ph)NMKGEFEK_	PF3D7_0907100	0	0	0	217.18	90.2935	0	0	0	NA	#NAME?	#NAME?	NA	6.40186e-53	2.85804e-21	1	PF3D7_0907100	conserved Plasmodium protein, unknown function	N/A
_KIDS(ph)YDNIDNNVHK_	PF3D7_0911100	13.0163	6.50081	59.2868	37.9559	78.0762	47.5495	0.342933	0.0832624	1.24684	-1.544	-3.58619	0.318281	0.00306657	3.73256e-09	0.413438	PF3D7_0911100	conserved protein, unknown function	N/A
_SVEEHNIDDKS(ph)LRDEDNK_,_SVEEHNIDDKS(ph)LRDEDNK_	PF3D7_0916700	7.40995	0	12.04	0	52.3359	128.201	NA	0	0.0939147	NA	#NAME?	-3.4125	1	2.85804e-21	3.22112e-05	PF3D7_0916700	RNA-binding protein musashi, putative	HoMu
_RNVYT(ph)ELNK_	PF3D7_0925500	32.5126	31.6819	63.4587	86.5369	148.441	26.5531	0.375708	0.213431	2.38988	-1.41232	-2.22816	1.25694	0.00635065	0.000198337	0.100427	PF3D7_0925500	thioredoxin-like protein 2	TLP2
_LS(ph)SEEIKPAGCCSAACT_,_RLS(ph)SEEIKPAGCCSAACT_,_RLS(ph)SEEIKPAGCCSAACT_	PF3D7_1003600	0	1038.43	698.505	1199.89	0	1876.46	0	Inf	0.372246	#NAME?	Inf	-1.42567	6.40186e-53	0	0.0399343	PF3D7_1003600	inner membrane complex protein 1c, putative	IMC1c
_SSNS(ph)FQKLDNIDAK_,_SSNS(ph)FQK_	PF3D7_1003600	28.15	30.5259	8.99065	10.1725	91.2014	36.1002	2.76728	0.334708	0.249047	1.46847	-1.57902	-2.00551	0.00161436	0.00670657	0.00805311	PF3D7_1003600	inner membrane complex protein 1c, putative	IMC1c
_RLS(ph)FDHSIK_	PF3D7_1007200	21.2909	0	0	70.5731	45.7659	1.65091	0.301685	0	NA	-1.72888	#NAME?	NA	0.00100241	2.85804e-21	1	PF3D7_1007200	rho GTPase-activating protein, putative	N/A
_LTSSEPS(ph)KEELEK_	PF3D7_1123300	0	0	6.54079	72.3248	87.0922	4.18528	0	0	NA	#NAME?	#NAME?	NA	6.40186e-53	2.85804e-21	1	PF3D7_1123300	RING zinc finger protein, putative	N/A
_EIDES(ph)EKEITQQR_	PF3D7_1124600	0	0	41.499	0	106.104	112.627	NA	0	0.368466	NA	#NAME?	-1.4404	1	2.85804e-21	0.0385232	PF3D7_1124600	ethanolamine kinase	EK
_RLS(ph)SVDLSK_	PF3D7_1219600	13.2794	4.1706	3.32385	38.2822	11.1074	0	0.346883	0.375478	NA	-1.52748	-1.4132	NA	0.00337033	0.0139264	1	PF3D7_1219600	aminophospholipid-transporting P-ATPase	ATPase2
_S(ph)LGYAFSEADPACIQLIR_,_SKS(ph)LGYAFSEADPACIQLIR_	PF3D7_1219600	0	0	22.1044	12.273	14.5717	33.7487	0	0	0.654971	#NAME?	#NAME?	-0.610497	6.40186e-53	2.85804e-21	0.203117	PF3D7_1219600	aminophospholipid-transporting P-ATPase	ATPase2
_KRLS(ph)VSAEAYGDWNK_,_RLS(ph)VSAEAYGDWNKK_,_RLS(ph)VSAEAYGDWNK_	PF3D7_1223100	40.4297	46.9724	20.5386	1.26453	106.182	67.0117	31.972	0.442378	0.306493	4.99874	-1.17665	-1.70608	0	0.0351824	0.0193093	PF3D7_1223100	cAMP-dependent protein kinase regulatory subunit	PKAr
_HIS(ph)SIHEENNFK_	PF3D7_1251200	7.45691	0	0	41.8315	28.3247	0	0.178261	0	NA	-2.48794	#NAME?	NA	3.0609e-06	2.85804e-21	1	PF3D7_1251200	coronin	N/A
_SDIVS(ph)KEQLRPLER_	PF3D7_1346400	15.9752	0	5.62091	0	20.0022	14.534	Inf	0	0.386741	Inf	#NAME?	-1.37056	0	2.85804e-21	0.0455912	PF3D7_1346400	VPS13 domain-containing protein, putative	N/A
_TKVS(ph)EQQHDIDTLPK_	PF3D7_1347700	0	0	33.5335	0	35.4701	134.374	NA	0	0.249553	NA	#NAME?	-2.00258	1	2.85804e-21	0.00812634	PF3D7_1347700	ethanolamine-phosphate cytidylyltransferase	ECT
_SIVS(ph)KKDLY_	PF3D7_1358700	67.3295	0	63.8466	0	120.201	182.039	Inf	0	0.350731	Inf	#NAME?	-1.51157	0	2.85804e-21	0.032266	PF3D7_1358700	YOP1-like protein, putative	YOP1L
_NHT(ph)VSLCNIAK_,_NHT(ph)VSLCNIAK_	PF3D7_1455300	0	9.72247	3.67206	174.791	0	14.5167	0	Inf	0.252955	#NAME?	Inf	-1.98305	6.40186e-53	0	0.00862996	PF3D7_1455300	conserved protein, unknown function	N/A
