# Supplementary material for: Influence of Plasmodium falciparum Calcium-Dependent Protein Kinase 5 (PfCDPK5) on the Late Schizont Stage Phosphoproteome
Source: mSphere. 2020 Jan 8;5(1):e00921-19. doi: 10.1128/mSphere.00921-19 (PMC6952208; doi:10.1128/mSphere.00921-19)
Supplement: DATA SET S5 [file mSphere.00921-19-sd005.xlsx]

## Sheet: Biological_process
ID	Name	Bgd count	Result count	Result gene list	Pct of bgd	Fold enrichment	Log2(Fold Enrichment)	Odds ratio	P-value	-Log2(p value)	Benjamini	Bonferroni
GO:0055085	transmembrane transport	94	6	PF3D7_0112200,PF3D7_0204700,PF3D7_0614300,PF3D7_0806800,PF3D7_1235200,PF3D7_1361100,	6.4	6.01	2.58736	7.11	0.000419154	11.2202	0.0662264	0.0662264
GO:0006811	ion transport	90	5	PF3D7_0104800,PF3D7_0806800,PF3D7_1219600,PF3D7_1235200,PF3D7_1340900,	5.6	5.23	2.38681	6	0.00244535	8.67575	0.167862	0.386365
GO:0006810	transport	367	10	PF3D7_0104800,PF3D7_0112200,PF3D7_0204700,PF3D7_0614300,PF3D7_0806800,PF3D7_1145400,PF3D7_1219600,PF3D7_1235200,PF3D7_1340900,PF3D7_1361100,	2.7	2.56	1.35614	3.03	0.00439877	7.82869	0.167862	0.695005
GO:0051234	establishment of localization	369	10	PF3D7_0104800,PF3D7_0112200,PF3D7_0204700,PF3D7_0614300,PF3D7_0806800,PF3D7_1145400,PF3D7_1219600,PF3D7_1235200,PF3D7_1340900,PF3D7_1361100,	2.7	2.55	1.3505	3.01	0.00457356	7.77247	0.167862	0.722623
GO:0051179	localization	394	10	PF3D7_0104800,PF3D7_0112200,PF3D7_0204700,PF3D7_0614300,PF3D7_0806800,PF3D7_1145400,PF3D7_1219600,PF3D7_1235200,PF3D7_1340900,PF3D7_1361100,	2.5	2.39	1.25701	2.8	0.00726283	7.10525	0.167862	1
GO:0006820	anion transport	38	3	PF3D7_0104800,PF3D7_1219600,PF3D7_1340900,	7.9	7.43	2.89336	8.45	0.00731631	7.09467	0.167862	1
GO:0015819	lysine transport	1	1	PF3D7_0104800,	100	94.12	6.55643	inf	0.0106242	6.55651	0.167862	1
GO:0015809	arginine transport	1	1	PF3D7_0104800,	100	94.12	6.55643	inf	0.0106242	6.55651	0.167862	1
GO:0006865	amino acid transport	1	1	PF3D7_0104800,	100	94.12	6.55643	inf	0.0106242	6.55651	0.167862	1
GO:0015802	basic amino acid transport	1	1	PF3D7_0104800,	100	94.12	6.55643	inf	0.0106242	6.55651	0.167862	1
GO:0015711	organic anion transport	18	2	PF3D7_0104800,PF3D7_1219600,	11.1	10.46	3.38681	12.1	0.0151752	6.04214	0.217972	1
GO:0006812	cation transport	53	3	PF3D7_0104800,PF3D7_0806800,PF3D7_1235200,	5.7	5.33	2.41414	5.89	0.0181844	5.78116	0.238555	1
GO:0000380	alternative mRNA splicing, via spliceosome	2	1	PF3D7_1119800,	50	47.06	5.55643	95.09	0.0211378	5.56403	0.238555	1
GO:0007029	endoplasmic reticulum organization	2	1	PF3D7_1416100,	50	47.06	5.55643	95.09	0.0211378	5.56403	0.238555	1
GO:1902600	proton transmembrane transport	24	2	PF3D7_0806800,PF3D7_1235200,	8.3	7.84	2.97085	8.79	0.0262924	5.24921	0.262297	1
GO:0098655	cation transmembrane transport	26	2	PF3D7_0806800,PF3D7_1235200,	7.7	7.24	2.85599	8.05	0.0305478	5.03279	0.262297	1
GO:0098662	inorganic cation transmembrane transport	26	2	PF3D7_0806800,PF3D7_1235200,	7.7	7.24	2.85599	8.05	0.0305478	5.03279	0.262297	1
GO:0098660	inorganic ion transmembrane transport	26	2	PF3D7_0806800,PF3D7_1235200,	7.7	7.24	2.85599	8.05	0.0305478	5.03279	0.262297	1
GO:0010628	positive regulation of gene expression	3	1	PF3D7_1466400,	33.3	31.38	4.97177	47.53	0.031542	4.98658	0.262297	1
GO:0015672	monovalent inorganic cation transport	30	2	PF3D7_0806800,PF3D7_1235200,	6.7	6.27	2.64847	6.9	0.0398075	4.65082	0.314479	1
GO:0034220	ion transmembrane transport	31	2	PF3D7_0806800,PF3D7_1235200,	6.5	6.07	2.6017	6.66	0.0422696	4.56423	0.316162	1

## Sheet: Molecular_function
ID	Name	Bgd count	Result count	Result gene list	Pct of bgd	Fold enrichment	Log2(Fold Enrichment)	Odds ratio	P-value	-Log2(p value)	Benjamini	Bonferroni
GO:0005215	transporter activity	148	8	PF3D7_0104800,PF3D7_0112200,PF3D7_0204700,PF3D7_0806800,PF3D7_1219600,PF3D7_1235200,PF3D7_1340900,PF3D7_1361100,	5.4	5.09	2.34767	6.19	0.000136157	12.8424	0.00707721	0.0194704
GO:0016462	pyrophosphatase activity	346	12	PF3D7_0112200,PF3D7_0704100,PF3D7_0724100,PF3D7_0806800,PF3D7_0818900,PF3D7_1036900,PF3D7_1145400,PF3D7_1219600,PF3D7_1231600,PF3D7_1235200,PF3D7_1339700,PF3D7_1416100,	3.5	3.26	1.70487	4.13	0.000187426	12.3814	0.00707721	0.026802
GO:0016817	hydrolase activity, acting on acid anhydrides	348	12	PF3D7_0112200,PF3D7_0704100,PF3D7_0724100,PF3D7_0806800,PF3D7_0818900,PF3D7_1036900,PF3D7_1145400,PF3D7_1219600,PF3D7_1231600,PF3D7_1235200,PF3D7_1339700,PF3D7_1416100,	3.4	3.25	1.70044	4.1	0.000197964	12.3025	0.00707721	0.0283088
GO:0016818	hydrolase activity, acting on acid anhydrides, in phosphorus-containing anhydrides	348	12	PF3D7_0112200,PF3D7_0704100,PF3D7_0724100,PF3D7_0806800,PF3D7_0818900,PF3D7_1036900,PF3D7_1145400,PF3D7_1219600,PF3D7_1231600,PF3D7_1235200,PF3D7_1339700,PF3D7_1416100,	3.4	3.25	1.70044	4.1	0.000197964	12.3025	0.00707721	0.0283088
GO:0017111	nucleoside-triphosphatase activity	335	11	PF3D7_0112200,PF3D7_0704100,PF3D7_0724100,PF3D7_0806800,PF3D7_0818900,PF3D7_1036900,PF3D7_1145400,PF3D7_1219600,PF3D7_1231600,PF3D7_1339700,PF3D7_1416100,	3.3	3.09	1.62761	3.8	0.000589062	10.7293	0.0168472	0.0842359
GO:0022857	transmembrane transporter activity	117	6	PF3D7_0104800,PF3D7_0112200,PF3D7_0204700,PF3D7_0806800,PF3D7_1235200,PF3D7_1340900,	5.1	4.83	2.27202	5.61	0.00133896	9.54467	0.0319119	0.191471
GO:0022804	active transmembrane transporter activity	59	4	PF3D7_0112200,PF3D7_0806800,PF3D7_1235200,PF3D7_1340900,	6.8	6.38	2.67356	7.3	0.00332689	8.23161	0.0678297	0.475745
GO:0005085	guanyl-nucleotide exchange factor activity	9	2	PF3D7_0418600,PF3D7_0711500,	22.2	20.92	4.38681	27.72	0.00379467	8.04181	0.0678297	0.542638
GO:0003700	DNA-binding transcription factor activity	32	3	PF3D7_1014600,PF3D7_1107800,PF3D7_1466400,	9.4	8.82	3.14078	10.21	0.00449755	7.79664	0.0690571	0.64315
GO:0005516	calmodulin binding	35	3	PF3D7_0724100,PF3D7_1036900,PF3D7_1339700,	8.6	8.07	3.01257	9.25	0.00580403	7.42873	0.0690571	0.829976
GO:0043492	ATPase activity, coupled to movement of substances	39	3	PF3D7_0112200,PF3D7_0806800,PF3D7_1219600,	7.7	7.24	2.85599	8.21	0.00786748	6.98988	0.0690571	1
GO:0016787	hydrolase activity	671	14	PF3D7_0112200,PF3D7_0618600,PF3D7_0704100,PF3D7_0724100,PF3D7_0806800,PF3D7_0818900,PF3D7_1036900,PF3D7_1145400,PF3D7_1219600,PF3D7_1231600,PF3D7_1235200,PF3D7_1339700,PF3D7_1416100,PF3D7_1455300,	2.1	1.96	0.970854	2.39	0.00798015	6.96937	0.0690571	1
GO:0015399	primary active transmembrane transporter activity	41	3	PF3D7_0112200,PF3D7_0806800,PF3D7_1235200,	7.3	6.89	2.7845	7.78	0.0090419	6.78916	0.0690571	1
GO:0015405	P-P-bond-hydrolysis-driven transmembrane transporter activity	41	3	PF3D7_0112200,PF3D7_0806800,PF3D7_1235200,	7.3	6.89	2.7845	7.78	0.0090419	6.78916	0.0690571	1
GO:0140110	transcription regulator activity	42	3	PF3D7_1014600,PF3D7_1107800,PF3D7_1466400,	7.1	6.72	2.74846	7.57	0.00966561	6.69292	0.0690571	1
GO:0043295	glutathione binding	1	1	PF3D7_0112200,	100	94.12	6.55643	inf	0.0106242	6.55651	0.0690571	1
GO:0005353	fructose transmembrane transporter activity	1	1	PF3D7_0204700,	100	94.12	6.55643	inf	0.0106242	6.55651	0.0690571	1
GO:0015171	amino acid transmembrane transporter activity	1	1	PF3D7_0104800,	100	94.12	6.55643	inf	0.0106242	6.55651	0.0690571	1
GO:0015181	arginine transmembrane transporter activity	1	1	PF3D7_0104800,	100	94.12	6.55643	inf	0.0106242	6.55651	0.0690571	1
GO:0015174	basic amino acid transmembrane transporter activity	1	1	PF3D7_0104800,	100	94.12	6.55643	inf	0.0106242	6.55651	0.0690571	1
GO:0005315	inorganic phosphate transmembrane transporter activity	1	1	PF3D7_1340900,	100	94.12	6.55643	inf	0.0106242	6.55651	0.0690571	1
GO:1900750	oligopeptide binding	1	1	PF3D7_0112200,	100	94.12	6.55643	inf	0.0106242	6.55651	0.0690571	1
GO:0051020	GTPase binding	17	2	PF3D7_0418600,PF3D7_0711500,	11.8	11.07	3.46858	12.91	0.0135803	6.20234	0.0844343	1
GO:0003779	actin binding	53	3	PF3D7_0724100,PF3D7_1036900,PF3D7_1339700,	5.7	5.33	2.41414	5.89	0.0181844	5.78116	0.100757	1
GO:0009678	hydrogen-translocating pyrophosphatase activity	2	1	PF3D7_1235200,	50	47.06	5.55643	95.09	0.0211378	5.56403	0.100757	1
GO:0048256	flap endonuclease activity	2	1	PF3D7_1455300,	50	47.06	5.55643	95.09	0.0211378	5.56403	0.100757	1
GO:0005087	Ran guanyl-nucleotide exchange factor activity	2	1	PF3D7_0711500,	50	47.06	5.55643	95.09	0.0211378	5.56403	0.100757	1
GO:0045145	single-stranded DNA 5'-3' exodeoxyribonuclease activity	2	1	PF3D7_1455300,	50	47.06	5.55643	95.09	0.0211378	5.56403	0.100757	1
GO:0072341	modified amino acid binding	2	1	PF3D7_0112200,	50	47.06	5.55643	95.09	0.0211378	5.56403	0.100757	1
GO:0035312	5'-3' exodeoxyribonuclease activity	2	1	PF3D7_1455300,	50	47.06	5.55643	95.09	0.0211378	5.56403	0.100757	1
GO:0042623	ATPase activity, coupled	112	4	PF3D7_0112200,PF3D7_0806800,PF3D7_1219600,PF3D7_1231600,	3.6	3.36	1.74846	3.67	0.0301626	5.05109	0.107393	1
GO:0016887	ATPase activity	166	5	PF3D7_0112200,PF3D7_0806800,PF3D7_0818900,PF3D7_1219600,PF3D7_1231600,	3	2.84	1.50589	3.11	0.0301763	5.05044	0.107393	1
GO:0008297	single-stranded DNA exodeoxyribonuclease activity	3	1	PF3D7_1455300,	33.3	31.38	4.97177	47.53	0.031542	4.98658	0.107393	1
GO:0005355	glucose transmembrane transporter activity	3	1	PF3D7_0204700,	33.3	31.38	4.97177	47.53	0.031542	4.98658	0.107393	1
GO:0015149	hexose transmembrane transporter activity	3	1	PF3D7_0204700,	33.3	31.38	4.97177	47.53	0.031542	4.98658	0.107393	1
GO:0016895	exodeoxyribonuclease activity, producing 5'-phosphomonoesters	3	1	PF3D7_1455300,	33.3	31.38	4.97177	47.53	0.031542	4.98658	0.107393	1
GO:0004427	inorganic diphosphatase activity	3	1	PF3D7_1235200,	33.3	31.38	4.97177	47.53	0.031542	4.98658	0.107393	1
GO:0004012	phospholipid-translocating ATPase activity	3	1	PF3D7_1219600,	33.3	31.38	4.97177	47.53	0.031542	4.98658	0.107393	1
GO:0004529	exodeoxyribonuclease activity	3	1	PF3D7_1455300,	33.3	31.38	4.97177	47.53	0.031542	4.98658	0.107393	1
GO:0015145	monosaccharide transmembrane transporter activity	3	1	PF3D7_0204700,	33.3	31.38	4.97177	47.53	0.031542	4.98658	0.107393	1
GO:0005088	Ras guanyl-nucleotide exchange factor activity	3	1	PF3D7_0711500,	33.3	31.38	4.97177	47.53	0.031542	4.98658	0.107393	1
GO:0051119	sugar transmembrane transporter activity	3	1	PF3D7_0204700,	33.3	31.38	4.97177	47.53	0.031542	4.98658	0.107393	1
GO:0019899	enzyme binding	27	2	PF3D7_0418600,PF3D7_0711500,	7.4	6.97	2.80116	7.73	0.0327714	4.93142	0.108984	1
GO:0003774	motor activity	67	3	PF3D7_0724100,PF3D7_1036900,PF3D7_1339700,	4.5	4.21	2.07382	4.59	0.03355	4.89754	0.109037	1
GO:0000287	magnesium ion binding	29	2	PF3D7_1012500,PF3D7_1219600,	6.9	6.49	2.69822	7.15	0.0374028	4.74071	0.118858	1
GO:0015318	inorganic molecular entity transmembrane transporter activity	72	3	PF3D7_0104800,PF3D7_0806800,PF3D7_1340900,	4.2	3.92	1.97085	4.25	0.0402672	4.63425	0.125178	1
GO:0015144	carbohydrate transmembrane transporter activity	4	1	PF3D7_0204700,	25	23.53	4.55643	31.68	0.0418379	4.57905	0.127294	1
GO:0003729	mRNA binding	74	3	PF3D7_1004400,PF3D7_1036900,PF3D7_1119800,	4.1	3.82	1.93357	4.13	0.043132	4.5351	0.128497	1
GO:0008092	cytoskeletal protein binding	75	3	PF3D7_0724100,PF3D7_1036900,PF3D7_1339700,	4	3.77	1.91456	4.07	0.0446021	4.48674	0.130165	1
GO:0043565	sequence-specific DNA binding	33	2	PF3D7_1107800,PF3D7_1466400,	6.1	5.7	2.51096	6.23	0.0473605	4.40017	0.135451	1

## Sheet: Cellular_component
ID	Name	Bgd count	Result count	Result gene list	Pct of bgd	Fold enrichment	Log2(Fold Enrichment)	Odds ratio	P-value	-Log2(p value)	Benjamini	Bonferroni
GO:0005887	integral component of plasma membrane	17	3	PF3D7_0112200,PF3D7_0204700,PF3D7_1340900,	17.6	16.61	4.05398	21.22	0.000689499	10.5022	0.0589578	0.0779134
GO:0044425	membrane part	606	15	PF3D7_0104800,PF3D7_0112200,PF3D7_0204700,PF3D7_0515700,PF3D7_0614300,PF3D7_0618600,PF3D7_0806800,PF3D7_1008500,PF3D7_1113800,PF3D7_1219600,PF3D7_1222700,PF3D7_1235200,PF3D7_1340900,PF3D7_1358400,PF3D7_1361100,	2.5	2.33	1.22033	2.98	0.0010435	9.90435	0.0589578	0.117916
GO:0071944	cell periphery	146	6	PF3D7_0104800,PF3D7_0112200,PF3D7_0204700,PF3D7_1145400,PF3D7_1340900,PF3D7_1358400,	4.1	3.87	1.95233	4.42	0.00411373	7.92534	0.089631	0.464852
GO:0016021	integral component of membrane	490	12	PF3D7_0104800,PF3D7_0112200,PF3D7_0204700,PF3D7_0515700,PF3D7_0614300,PF3D7_0618600,PF3D7_1008500,PF3D7_1113800,PF3D7_1219600,PF3D7_1235200,PF3D7_1340900,PF3D7_1358400,	2.4	2.31	1.20789	2.78	0.00415844	7.90974	0.089631	0.469903
GO:0031224	intrinsic component of membrane	509	12	PF3D7_0104800,PF3D7_0112200,PF3D7_0204700,PF3D7_0515700,PF3D7_0614300,PF3D7_0618600,PF3D7_1008500,PF3D7_1113800,PF3D7_1219600,PF3D7_1235200,PF3D7_1340900,PF3D7_1358400,	2.4	2.22	1.15056	2.66	0.00567256	7.46178	0.089631	0.640999
GO:0031982	vesicle	209	7	PF3D7_0202500,PF3D7_0204700,PF3D7_0601900,PF3D7_0818900,PF3D7_1145400,PF3D7_1361100,PF3D7_1410400,	3.3	3.15	1.65535	3.61	0.00598765	7.38379	0.089631	0.676605
GO:0016459	myosin complex	38	3	PF3D7_0724100,PF3D7_1036900,PF3D7_1339700,	7.9	7.43	2.89336	8.45	0.00731631	7.09467	0.089631	0.826743
GO:1903561	extracellular vesicle	75	4	PF3D7_0202500,PF3D7_0601900,PF3D7_0818900,PF3D7_1410400,	5.3	5.02	2.32769	5.63	0.00784913	6.99325	0.089631	0.886951
GO:0031226	intrinsic component of plasma membrane	39	3	PF3D7_0112200,PF3D7_0204700,PF3D7_1340900,	7.7	7.24	2.85599	8.21	0.00786748	6.98988	0.089631	0.889025
GO:0005886	plasma membrane	128	5	PF3D7_0112200,PF3D7_0204700,PF3D7_1145400,PF3D7_1340900,PF3D7_1358400,	3.9	3.68	1.87971	4.11	0.0108968	6.51995	0.089631	1
GO:0005634	nucleus	1007	18	PF3D7_0202500,PF3D7_0204700,PF3D7_0418600,PF3D7_0515700,PF3D7_0601900,PF3D7_0711500,PF3D7_0818900,PF3D7_0822900,PF3D7_1036900,PF3D7_1107800,PF3D7_1122500,PF3D7_1145400,PF3D7_1231600,PF3D7_1361100,PF3D7_1410400,PF3D7_1446500,PF3D7_1455300,PF3D7_1466400,	1.8	1.68	0.748461	2.11	0.0118135	6.40342	0.089631	1
GO:0016020	membrane	1170	20	PF3D7_0104800,PF3D7_0112200,PF3D7_0204700,PF3D7_0407800,PF3D7_0515700,PF3D7_0529400,PF3D7_0614300,PF3D7_0618600,PF3D7_0806800,PF3D7_0807200,PF3D7_1008500,PF3D7_1014600,PF3D7_1113800,PF3D7_1145400,PF3D7_1219600,PF3D7_1222700,PF3D7_1235200,PF3D7_1340900,PF3D7_1358400,PF3D7_1361100,	1.7	1.61	0.687061	2.06	0.0120718	6.37222	0.089631	1
GO:0044459	plasma membrane part	46	3	PF3D7_0112200,PF3D7_0204700,PF3D7_1340900,	6.5	6.14	2.61824	6.86	0.0124082	6.33256	0.089631	1
GO:0070258	inner membrane pellicle complex	46	3	PF3D7_0515700,PF3D7_0525800,PF3D7_1222700,	6.5	6.14	2.61824	6.86	0.0124082	6.33256	0.089631	1
GO:0020039	pellicle	48	3	PF3D7_0515700,PF3D7_0525800,PF3D7_1222700,	6.3	5.88	2.55582	6.56	0.0139305	6.16561	0.089631	1
GO:0005635	nuclear envelope	18	2	PF3D7_1145400,PF3D7_1446500,	11.1	10.46	3.38681	12.1	0.0151752	6.04214	0.089631	1
GO:0045335	phagocytic vesicle	94	4	PF3D7_0204700,PF3D7_0818900,PF3D7_1145400,PF3D7_1410400,	4.3	4.01	2.0036	4.42	0.0170071	5.87772	0.089631	1
GO:0020020	food vacuole	94	4	PF3D7_0204700,PF3D7_0818900,PF3D7_1145400,PF3D7_1410400,	4.3	4.01	2.0036	4.42	0.0170071	5.87772	0.089631	1
GO:0032010	phagolysosome	94	4	PF3D7_0204700,PF3D7_0818900,PF3D7_1145400,PF3D7_1410400,	4.3	4.01	2.0036	4.42	0.0170071	5.87772	0.089631	1
GO:0005767	secondary lysosome	94	4	PF3D7_0204700,PF3D7_0818900,PF3D7_1145400,PF3D7_1410400,	4.3	4.01	2.0036	4.42	0.0170071	5.87772	0.089631	1
GO:0000323	lytic vacuole	95	4	PF3D7_0204700,PF3D7_0818900,PF3D7_1145400,PF3D7_1410400,	4.2	3.96	1.9855	4.37	0.0176185	5.82677	0.089631	1
GO:0005764	lysosome	95	4	PF3D7_0204700,PF3D7_0818900,PF3D7_1145400,PF3D7_1410400,	4.2	3.96	1.9855	4.37	0.0176185	5.82677	0.089631	1
GO:0030139	endocytic vesicle	96	4	PF3D7_0204700,PF3D7_0818900,PF3D7_1145400,PF3D7_1410400,	4.2	3.92	1.97085	4.33	0.0182435	5.77647	0.089631	1
GO:0015629	actin cytoskeleton	54	3	PF3D7_0724100,PF3D7_1036900,PF3D7_1339700,	5.6	5.23	2.38681	5.78	0.0191127	5.70933	0.0899889	1
GO:0005773	vacuole	102	4	PF3D7_0204700,PF3D7_0818900,PF3D7_1145400,PF3D7_1410400,	3.9	3.69	1.88362	4.06	0.022285	5.48778	0.097317	1
GO:0097708	intracellular vesicle	155	5	PF3D7_0204700,PF3D7_0818900,PF3D7_1145400,PF3D7_1361100,PF3D7_1410400,	3.2	3.04	1.60407	3.35	0.0232527	5.42646	0.097317	1
GO:0031410	cytoplasmic vesicle	155	5	PF3D7_0204700,PF3D7_0818900,PF3D7_1145400,PF3D7_1361100,PF3D7_1410400,	3.2	3.04	1.60407	3.35	0.0232527	5.42646	0.097317	1
GO:0043190	ATP-binding cassette (ABC) transporter complex	3	1	PF3D7_0112200,	33.3	31.38	4.97177	47.53	0.031542	4.98658	0.122905	1
GO:0098533	ATPase dependent transmembrane transport complex	3	1	PF3D7_0112200,	33.3	31.38	4.97177	47.53	0.031542	4.98658	0.122905	1
GO:0012507	ER to Golgi transport vesicle membrane	4	1	PF3D7_1361100,	25	23.53	4.55643	31.68	0.0418379	4.57905	0.143263	1
GO:0031965	nuclear membrane	4	1	PF3D7_1145400,	25	23.53	4.55643	31.68	0.0418379	4.57905	0.143263	1
GO:0019898	extrinsic component of membrane	4	1	PF3D7_1222700,	25	23.53	4.55643	31.68	0.0418379	4.57905	0.143263	1
GO:0030127	COPII vesicle coat	4	1	PF3D7_1361100,	25	23.53	4.55643	31.68	0.0418379	4.57905	0.143263	1
